# Supplementary material for: Genome assembly of Medicago truncatula accession SA27063 provides insight into spring black stem and leaf spot disease resistance
Source: BMC Genomics. 2024 Feb 23;25:204. doi: 10.1186/s12864-024-10112-9 (PMC10885650; doi:10.1186/s12864-024-10112-9)
Supplement: Supplementary file 2 — Supplementary Material 2. [file 12864_2024_10112_MOESM2_ESM.xlsx]

## Sheet: Table S1
Table S1. M. truncatula sequence data accessed throughout this study.
Data description	Web access	Source
Mt5.0 reference genome of M. truncatula accession A17	https://medicago.toulouse.inra.fr/MtrunA17r5.0-ANR	Pecrix et al., (2018)
SNP data for the Medicago HapMap population	https://data.legumeinfo.org/Medicago/truncatula/diversity	Stanton-Geddes et al., (2013)
MedtrR108_hic genome of M. truncatula accession R108	https://dnazoo.s3.wasabisys.com/index.html?prefix=Medicago_truncatula	Kaur et al., (2021)
M. truncatula genomes	https://data.legumeinfo.org/Medicago/truncatula/	LIS
Legume federation protein families for Mt5.0 genome	https://data.legumeinfo.org/Medicago/truncatula/annotations/A17.gnm5.ann1_6.L2RX/ medtr.A17.gnm5.ann1_6.L2RX.legfed_v1_0.M65K.gfa.tsv	LIS
Legume federation protein families for MedtrR108_hic genome	https://data.legumeinfo.org/Medicago/truncatula/annotations /R108.gnmHiC_1.ann1.Y8NH/medtr.R108.gnmHiC_1.ann1.Y8NH.legfed_v1_0.M65K.gfa.tsv	LIS
M. truncatula gene expression data	https://lipm-browsers.toulouse.inra.fr/pub/expressionAtlas/app/v3	MtExpress V3

## Sheet: Table S2
Table S2. Anchoring locations of 23 MtHM078 primary contigs to the chromosomes of the MedtrR108_hic genome.
Chromosome (R108)	Chromosome start (R108)	Chromosome stop (R108)	Primary contig (HM078)	Contig size (Mb)	HM078 contig coverage of R108 chromosome (%)
Chr_1	1	5782292	ctg_17	5.78	11.1
Chr_1	5782393	33582457	ctg_9	27.8	53.5
Chr_1	33582558	35013840	ctg_20	1.43	2.8
Chr_1	35013941	63764881	ctg_8	28.75	55.3
Chr_2	1	44312908	ctg_3	44.31	95.1
Chr_2	44313009	65188227	ctg_12	20.88	44.8
Chr_3	1	6861574	ctg_16	6.86	12.3
Chr_3	6861675	6929136	ctg_79	0.07	0.1
Chr_3	6929237	9379015	ctg_19	2.45	4.4
Chr_3	9379116	31855553	ctg_11	22.48	40.2
Chr_3	31855654	62416031	ctg_7	30.56	54.7
Chr_4	1	62167743	ctg_1	62.17	>100
Chr_4	62167844	62240145	ctg_68	0.07	0.1
Chr_4	62240246	66461590	ctg_18	4.22	7.9
Chr_5	1	31411382	ctg_6	31.41	71.5
Chr_5	31411483	42780767	ctg_14	11.37	25.9
Chr_5	42780868	53732210	ctg_15	10.95	24.9
Chr_6	1	13479705	ctg_13	13.48	35.7
Chr_6	13479806	49458487	ctg_4	35.98	95.2
Chr_7	1	24584985	ctg_10	24.58	47.4
Chr_7	24585086	59226127	ctg_5	34.64	66.8
Chr_8	1	60883474	ctg_2	60.88	>100
Chr_8	60883575	60942669	ctg_89	0.06	0.1

## Sheet: Table S3
Table S3. Repetitive elements identified in the MtHM078 v1.0, Mt5.0, and MedtrR108_hic genomes.
	MtHM078 v1.0 (HM078)	Mt5.0 (A17)	MedtrR108_hic (R108)
Retroelements	110.73/22.43	111.75/25.99	84.94/21.18
SINEs	1.64/0.33	1.65/0.38	1.59/0.4
LINEs	16.94/3.43	17.15/3.99	16.49/4.11
CRE/SLACS	0.11/0.02	0.1/0.02	0.1/0.02
L2/CR1/Rex	0.03/0.01	0.03/0.01	0.03/0.01
RTE/Bov-B	1.39/0.28	1.44/0.33	1.36/0.34
L1/CIN4	15.42/3.12	15.58/3.62	15.01/3.74
LTR elements	92.15/18.66	92.96/21.62	66.86/16.67
BEL/Pao	0.06/0.01	0.06/0.01	0.06/0.02
Ty1/Copia	25.1/5.08	25.09/5.83	21.81/5.44
Gypsy/DIRS1	59.05/11.96	59.84/13.92	38.61/9.63
Retroviral	0.11/0.02	0.1/0.02	0.15/0.04
DNA transposons	40.33/8.17	38.03/8.84	38.53/9.61
hobo-Activator	6.42/1.3	6.42/1.49	6.37/1.59
Tc1-IS630-Pogo	2.35/0.48	2.37/0.55	2.38/0.59
PiggyBac	0.12/0.03	0.12/0.03	0.12/0.03
Tourist/Harbinger	6.65/1.35	6.75/1.57	6.65/1.66
Rolling-circles	5.31/1.07	5.5/1.28	4.92/1.23
Unclassified	67.51/13.67	38.23/8.89	36.27/9.05
Small RNA	8.14/1.65	0.84/0.2	1.11/0.28
Satellites	0.21/0.04	0.22/0.05	0.2/0.05
Simple repeats	4.82/0.98	4.7/1.09	4.75/1.19
Low complexity	1.14/0.23	1.13/0.26	1.12/0.28
Total interspersed repeats	218.575/44.27	188.01/43.72	159.74/39.83

## Sheet: Table S4
Table S4. Genomic locations of putative plant disease resistance genes annotated in the MtHM078 v1.0 genome.
Seqname	Source	Feature	Start	Stop	Score	Strand	Frame	Attribute
MtHM078_Chr_1	AUGUSTUS	gene	1457222	1461080	.	-	.	ID=medtr.HM078.gnm1.ann1.g147;
MtHM078_Chr_1	AUGUSTUS	mRNA	1457222	1461080	0.93	-	.	ID=medtr.HM078.gnm1.ann1.g147.t1;Parent=medtr.HM078.gnm1.ann1.g147;product=Disease resistance protein (CC-NBS-LRR class) family protein
MtHM078_Chr_1	AUGUSTUS	stop_codon	1457222	1457224	.	-	0	Parent=medtr.HM078.gnm1.ann1.g147.t1;
MtHM078_Chr_1	AUGUSTUS	CDS	1457222	1459269	0.93	-	2	ID=medtr.HM078.gnm1.ann1.g147.t1.CDS1;Parent=medtr.HM078.gnm1.ann1.g147.t1;
MtHM078_Chr_1	AUGUSTUS	exon	1457222	1459269	.	-	.	ID=medtr.HM078.gnm1.ann1.g147.t1.exon1;Parent=medtr.HM078.gnm1.ann1.g147.t1;
MtHM078_Chr_1	AUGUSTUS	intron	1459270	1460299	1	-	.	Parent=medtr.HM078.gnm1.ann1.g147.t1;
MtHM078_Chr_1	AUGUSTUS	CDS	1460300	1461080	1	-	0	ID=medtr.HM078.gnm1.ann1.g147.t1.CDS2;Parent=medtr.HM078.gnm1.ann1.g147.t1;
MtHM078_Chr_1	AUGUSTUS	exon	1460300	1461080	.	-	.	ID=medtr.HM078.gnm1.ann1.g147.t1.exon2;Parent=medtr.HM078.gnm1.ann1.g147.t1;
MtHM078_Chr_1	AUGUSTUS	start_codon	1461078	1461080	.	-	0	Parent=medtr.HM078.gnm1.ann1.g147.t1;
MtHM078_Chr_1	AUGUSTUS	gene	4911866	4916419	.	-	.	ID=medtr.HM078.gnm1.ann1.g487;
MtHM078_Chr_1	AUGUSTUS	mRNA	4911866	4916419	0.39	-	.	ID=medtr.HM078.gnm1.ann1.g487.t1;Parent=medtr.HM078.gnm1.ann1.g487;product=NB-ARC domain disease resistance protein
MtHM078_Chr_1	AUGUSTUS	stop_codon	4911866	4911868	.	-	0	Parent=medtr.HM078.gnm1.ann1.g487.t1;
MtHM078_Chr_1	AUGUSTUS	CDS	4911866	4911940	0.76	-	0	ID=medtr.HM078.gnm1.ann1.g487.t1.CDS1;Parent=medtr.HM078.gnm1.ann1.g487.t1;
MtHM078_Chr_1	AUGUSTUS	exon	4911866	4911940	.	-	.	ID=medtr.HM078.gnm1.ann1.g487.t1.exon1;Parent=medtr.HM078.gnm1.ann1.g487.t1;
MtHM078_Chr_1	AUGUSTUS	intron	4911941	4912569	0.79	-	.	Parent=medtr.HM078.gnm1.ann1.g487.t1;
MtHM078_Chr_1	AUGUSTUS	CDS	4912570	4912597	0.76	-	1	ID=medtr.HM078.gnm1.ann1.g487.t1.CDS2;Parent=medtr.HM078.gnm1.ann1.g487.t1;
MtHM078_Chr_1	AUGUSTUS	exon	4912570	4912597	.	-	.	ID=medtr.HM078.gnm1.ann1.g487.t1.exon2;Parent=medtr.HM078.gnm1.ann1.g487.t1;
MtHM078_Chr_1	AUGUSTUS	intron	4912598	4912691	0.72	-	.	Parent=medtr.HM078.gnm1.ann1.g487.t1;
MtHM078_Chr_1	AUGUSTUS	CDS	4912692	4916419	0.4	-	0	ID=medtr.HM078.gnm1.ann1.g487.t1.CDS3;Parent=medtr.HM078.gnm1.ann1.g487.t1;
MtHM078_Chr_1	AUGUSTUS	exon	4912692	4916419	.	-	.	ID=medtr.HM078.gnm1.ann1.g487.t1.exon3;Parent=medtr.HM078.gnm1.ann1.g487.t1;
MtHM078_Chr_1	AUGUSTUS	start_codon	4916417	4916419	.	-	0	Parent=medtr.HM078.gnm1.ann1.g487.t1;
MtHM078_Chr_1	AUGUSTUS	gene	5472473	5476178	.	+	.	ID=medtr.HM078.gnm1.ann1.g542;
MtHM078_Chr_1	AUGUSTUS	mRNA	5472473	5476178	0.14	+	.	ID=medtr.HM078.gnm1.ann1.g542.t1;Parent=medtr.HM078.gnm1.ann1.g542;product=Putative TIR domain, winged helix-turn-helix D-binding domain-containing protein
MtHM078_Chr_1	AUGUSTUS	start_codon	5472473	5472475	.	+	0	Parent=medtr.HM078.gnm1.ann1.g542.t1;
MtHM078_Chr_1	AUGUSTUS	CDS	5472473	5472975	0.48	+	0	ID=medtr.HM078.gnm1.ann1.g542.t1.CDS1;Parent=medtr.HM078.gnm1.ann1.g542.t1;
MtHM078_Chr_1	AUGUSTUS	exon	5472473	5472975	.	+	.	ID=medtr.HM078.gnm1.ann1.g542.t1.exon1;Parent=medtr.HM078.gnm1.ann1.g542.t1;
MtHM078_Chr_1	AUGUSTUS	intron	5472976	5473220	1	+	.	Parent=medtr.HM078.gnm1.ann1.g542.t1;
MtHM078_Chr_1	AUGUSTUS	CDS	5473221	5474316	0.78	+	1	ID=medtr.HM078.gnm1.ann1.g542.t1.CDS2;Parent=medtr.HM078.gnm1.ann1.g542.t1;
MtHM078_Chr_1	AUGUSTUS	exon	5473221	5474316	.	+	.	ID=medtr.HM078.gnm1.ann1.g542.t1.exon2;Parent=medtr.HM078.gnm1.ann1.g542.t1;
MtHM078_Chr_1	AUGUSTUS	intron	5474317	5474484	0.57	+	.	Parent=medtr.HM078.gnm1.ann1.g542.t1;
MtHM078_Chr_1	AUGUSTUS	CDS	5474485	5474617	0.39	+	0	ID=medtr.HM078.gnm1.ann1.g542.t1.CDS3;Parent=medtr.HM078.gnm1.ann1.g542.t1;
MtHM078_Chr_1	AUGUSTUS	exon	5474485	5474617	.	+	.	ID=medtr.HM078.gnm1.ann1.g542.t1.exon3;Parent=medtr.HM078.gnm1.ann1.g542.t1;
MtHM078_Chr_1	AUGUSTUS	intron	5474618	5474913	0.26	+	.	Parent=medtr.HM078.gnm1.ann1.g542.t1;
MtHM078_Chr_1	AUGUSTUS	CDS	5474914	5475560	0.29	+	2	ID=medtr.HM078.gnm1.ann1.g542.t1.CDS4;Parent=medtr.HM078.gnm1.ann1.g542.t1;
MtHM078_Chr_1	AUGUSTUS	exon	5474914	5475560	.	+	.	ID=medtr.HM078.gnm1.ann1.g542.t1.exon4;Parent=medtr.HM078.gnm1.ann1.g542.t1;
MtHM078_Chr_1	AUGUSTUS	intron	5475561	5475662	1	+	.	Parent=medtr.HM078.gnm1.ann1.g542.t1;
MtHM078_Chr_1	AUGUSTUS	CDS	5475663	5476178	1	+	0	ID=medtr.HM078.gnm1.ann1.g542.t1.CDS5;Parent=medtr.HM078.gnm1.ann1.g542.t1;
MtHM078_Chr_1	AUGUSTUS	exon	5475663	5476178	.	+	.	ID=medtr.HM078.gnm1.ann1.g542.t1.exon5;Parent=medtr.HM078.gnm1.ann1.g542.t1;
MtHM078_Chr_1	AUGUSTUS	stop_codon	5476176	5476178	.	+	0	Parent=medtr.HM078.gnm1.ann1.g542.t1;
MtHM078_Chr_1	AUGUSTUS	gene	5607151	5608279	.	-	.	ID=medtr.HM078.gnm1.ann1.g558;
MtHM078_Chr_1	AUGUSTUS	mRNA	5607151	5608279	0.97	-	.	ID=medtr.HM078.gnm1.ann1.g558.t1;Parent=medtr.HM078.gnm1.ann1.g558;product=Disease resistance protein (CC-NBS-LRR class) family protein
MtHM078_Chr_1	AUGUSTUS	stop_codon	5607151	5607153	.	-	0	Parent=medtr.HM078.gnm1.ann1.g558.t1;
MtHM078_Chr_1	AUGUSTUS	CDS	5607151	5607233	1	-	2	ID=medtr.HM078.gnm1.ann1.g558.t1.CDS1;Parent=medtr.HM078.gnm1.ann1.g558.t1;
MtHM078_Chr_1	AUGUSTUS	exon	5607151	5607233	.	-	.	ID=medtr.HM078.gnm1.ann1.g558.t1.exon1;Parent=medtr.HM078.gnm1.ann1.g558.t1;
MtHM078_Chr_1	AUGUSTUS	intron	5607234	5607365	1	-	.	Parent=medtr.HM078.gnm1.ann1.g558.t1;
MtHM078_Chr_1	AUGUSTUS	CDS	5607366	5607481	1	-	1	ID=medtr.HM078.gnm1.ann1.g558.t1.CDS2;Parent=medtr.HM078.gnm1.ann1.g558.t1;
MtHM078_Chr_1	AUGUSTUS	exon	5607366	5607481	.	-	.	ID=medtr.HM078.gnm1.ann1.g558.t1.exon2;Parent=medtr.HM078.gnm1.ann1.g558.t1;
MtHM078_Chr_1	AUGUSTUS	intron	5607482	5608274	1	-	.	Parent=medtr.HM078.gnm1.ann1.g558.t1;
MtHM078_Chr_1	AUGUSTUS	CDS	5608275	5608279	0.97	-	0	ID=medtr.HM078.gnm1.ann1.g558.t1.CDS3;Parent=medtr.HM078.gnm1.ann1.g558.t1;
MtHM078_Chr_1	AUGUSTUS	exon	5608275	5608279	.	-	.	ID=medtr.HM078.gnm1.ann1.g558.t1.exon3;Parent=medtr.HM078.gnm1.ann1.g558.t1;
MtHM078_Chr_1	AUGUSTUS	start_codon	5608277	5608279	.	-	0	Parent=medtr.HM078.gnm1.ann1.g558.t1;
MtHM078_Chr_1	AUGUSTUS	gene	5860601	5867068	.	-	.	ID=medtr.HM078.gnm1.ann1.g583;
MtHM078_Chr_1	AUGUSTUS	mRNA	5860601	5867068	1	-	.	ID=medtr.HM078.gnm1.ann1.g583.t1;Parent=medtr.HM078.gnm1.ann1.g583;product=Disease resistance protein (TIR-NBS-LRR class), putative
MtHM078_Chr_1	AUGUSTUS	stop_codon	5860601	5860603	.	-	0	Parent=medtr.HM078.gnm1.ann1.g583.t1;
MtHM078_Chr_1	AUGUSTUS	CDS	5860601	5861056	1	-	0	ID=medtr.HM078.gnm1.ann1.g583.t1.CDS1;Parent=medtr.HM078.gnm1.ann1.g583.t1;
MtHM078_Chr_1	AUGUSTUS	exon	5860601	5861056	.	-	.	ID=medtr.HM078.gnm1.ann1.g583.t1.exon1;Parent=medtr.HM078.gnm1.ann1.g583.t1;
MtHM078_Chr_1	AUGUSTUS	intron	5861057	5861161	1	-	.	Parent=medtr.HM078.gnm1.ann1.g583.t1;
MtHM078_Chr_1	AUGUSTUS	CDS	5861162	5863789	1	-	0	ID=medtr.HM078.gnm1.ann1.g583.t1.CDS2;Parent=medtr.HM078.gnm1.ann1.g583.t1;
MtHM078_Chr_1	AUGUSTUS	exon	5861162	5863789	.	-	.	ID=medtr.HM078.gnm1.ann1.g583.t1.exon2;Parent=medtr.HM078.gnm1.ann1.g583.t1;
MtHM078_Chr_1	AUGUSTUS	intron	5863790	5863901	1	-	.	Parent=medtr.HM078.gnm1.ann1.g583.t1;
MtHM078_Chr_1	AUGUSTUS	CDS	5863902	5864177	1	-	0	ID=medtr.HM078.gnm1.ann1.g583.t1.CDS3;Parent=medtr.HM078.gnm1.ann1.g583.t1;
MtHM078_Chr_1	AUGUSTUS	exon	5863902	5864177	.	-	.	ID=medtr.HM078.gnm1.ann1.g583.t1.exon3;Parent=medtr.HM078.gnm1.ann1.g583.t1;
MtHM078_Chr_1	AUGUSTUS	intron	5864178	5864353	1	-	.	Parent=medtr.HM078.gnm1.ann1.g583.t1;
MtHM078_Chr_1	AUGUSTUS	CDS	5864354	5865461	1	-	1	ID=medtr.HM078.gnm1.ann1.g583.t1.CDS4;Parent=medtr.HM078.gnm1.ann1.g583.t1;
MtHM078_Chr_1	AUGUSTUS	exon	5864354	5865461	.	-	.	ID=medtr.HM078.gnm1.ann1.g583.t1.exon4;Parent=medtr.HM078.gnm1.ann1.g583.t1;
MtHM078_Chr_1	AUGUSTUS	intron	5865462	5866613	1	-	.	Parent=medtr.HM078.gnm1.ann1.g583.t1;
MtHM078_Chr_1	AUGUSTUS	CDS	5866614	5867068	1	-	0	ID=medtr.HM078.gnm1.ann1.g583.t1.CDS5;Parent=medtr.HM078.gnm1.ann1.g583.t1;
MtHM078_Chr_1	AUGUSTUS	exon	5866614	5867068	.	-	.	ID=medtr.HM078.gnm1.ann1.g583.t1.exon5;Parent=medtr.HM078.gnm1.ann1.g583.t1;
MtHM078_Chr_1	AUGUSTUS	start_codon	5867066	5867068	.	-	0	Parent=medtr.HM078.gnm1.ann1.g583.t1;
MtHM078_Chr_1	AUGUSTUS	gene	6204487	6208008	.	+	.	ID=medtr.HM078.gnm1.ann1.g626;
MtHM078_Chr_1	AUGUSTUS	mRNA	6204487	6208008	0.94	+	.	ID=medtr.HM078.gnm1.ann1.g626.t1;Parent=medtr.HM078.gnm1.ann1.g626;product=Disease resistance protein (CC-NBS-LRR class) family protein
MtHM078_Chr_1	AUGUSTUS	start_codon	6204487	6204489	.	+	0	Parent=medtr.HM078.gnm1.ann1.g626.t1;
MtHM078_Chr_1	AUGUSTUS	CDS	6204487	6205177	0.97	+	0	ID=medtr.HM078.gnm1.ann1.g626.t1.CDS1;Parent=medtr.HM078.gnm1.ann1.g626.t1;
MtHM078_Chr_1	AUGUSTUS	exon	6204487	6205177	.	+	.	ID=medtr.HM078.gnm1.ann1.g626.t1.exon1;Parent=medtr.HM078.gnm1.ann1.g626.t1;
MtHM078_Chr_1	AUGUSTUS	intron	6205178	6205499	1	+	.	Parent=medtr.HM078.gnm1.ann1.g626.t1;
MtHM078_Chr_1	AUGUSTUS	CDS	6205500	6205894	0.96	+	2	ID=medtr.HM078.gnm1.ann1.g626.t1.CDS2;Parent=medtr.HM078.gnm1.ann1.g626.t1;
MtHM078_Chr_1	AUGUSTUS	exon	6205500	6205894	.	+	.	ID=medtr.HM078.gnm1.ann1.g626.t1.exon2;Parent=medtr.HM078.gnm1.ann1.g626.t1;
MtHM078_Chr_1	AUGUSTUS	intron	6205895	6206400	1	+	.	Parent=medtr.HM078.gnm1.ann1.g626.t1;
MtHM078_Chr_1	AUGUSTUS	CDS	6206401	6206756	1	+	0	ID=medtr.HM078.gnm1.ann1.g626.t1.CDS3;Parent=medtr.HM078.gnm1.ann1.g626.t1;
MtHM078_Chr_1	AUGUSTUS	exon	6206401	6206756	.	+	.	ID=medtr.HM078.gnm1.ann1.g626.t1.exon3;Parent=medtr.HM078.gnm1.ann1.g626.t1;
MtHM078_Chr_1	AUGUSTUS	intron	6206757	6206868	1	+	.	Parent=medtr.HM078.gnm1.ann1.g626.t1;
MtHM078_Chr_1	AUGUSTUS	CDS	6206869	6207074	1	+	1	ID=medtr.HM078.gnm1.ann1.g626.t1.CDS4;Parent=medtr.HM078.gnm1.ann1.g626.t1;
MtHM078_Chr_1	AUGUSTUS	exon	6206869	6207074	.	+	.	ID=medtr.HM078.gnm1.ann1.g626.t1.exon4;Parent=medtr.HM078.gnm1.ann1.g626.t1;
MtHM078_Chr_1	AUGUSTUS	intron	6207075	6207181	1	+	.	Parent=medtr.HM078.gnm1.ann1.g626.t1;
MtHM078_Chr_1	AUGUSTUS	CDS	6207182	6208008	1	+	2	ID=medtr.HM078.gnm1.ann1.g626.t1.CDS5;Parent=medtr.HM078.gnm1.ann1.g626.t1;
MtHM078_Chr_1	AUGUSTUS	exon	6207182	6208008	.	+	.	ID=medtr.HM078.gnm1.ann1.g626.t1.exon5;Parent=medtr.HM078.gnm1.ann1.g626.t1;
MtHM078_Chr_1	AUGUSTUS	stop_codon	6208006	6208008	.	+	0	Parent=medtr.HM078.gnm1.ann1.g626.t1;
MtHM078_Chr_1	AUGUSTUS	gene	6213383	6216661	.	+	.	ID=medtr.HM078.gnm1.ann1.g627;
MtHM078_Chr_1	AUGUSTUS	mRNA	6213383	6216661	0.94	+	.	ID=medtr.HM078.gnm1.ann1.g627.t1;Parent=medtr.HM078.gnm1.ann1.g627;product=Disease resistance protein (CC-NBS-LRR class) family protein
MtHM078_Chr_1	AUGUSTUS	start_codon	6213383	6213385	.	+	0	Parent=medtr.HM078.gnm1.ann1.g627.t1;
MtHM078_Chr_1	AUGUSTUS	CDS	6213383	6213667	0.94	+	0	ID=medtr.HM078.gnm1.ann1.g627.t1.CDS1;Parent=medtr.HM078.gnm1.ann1.g627.t1;
MtHM078_Chr_1	AUGUSTUS	exon	6213383	6213667	.	+	.	ID=medtr.HM078.gnm1.ann1.g627.t1.exon1;Parent=medtr.HM078.gnm1.ann1.g627.t1;
MtHM078_Chr_1	AUGUSTUS	intron	6213668	6213841	1	+	.	Parent=medtr.HM078.gnm1.ann1.g627.t1;
MtHM078_Chr_1	AUGUSTUS	CDS	6213842	6214190	1	+	0	ID=medtr.HM078.gnm1.ann1.g627.t1.CDS2;Parent=medtr.HM078.gnm1.ann1.g627.t1;
MtHM078_Chr_1	AUGUSTUS	exon	6213842	6214190	.	+	.	ID=medtr.HM078.gnm1.ann1.g627.t1.exon2;Parent=medtr.HM078.gnm1.ann1.g627.t1;
MtHM078_Chr_1	AUGUSTUS	intron	6214191	6214600	1	+	.	Parent=medtr.HM078.gnm1.ann1.g627.t1;
MtHM078_Chr_1	AUGUSTUS	CDS	6214601	6214995	1	+	2	ID=medtr.HM078.gnm1.ann1.g627.t1.CDS3;Parent=medtr.HM078.gnm1.ann1.g627.t1;
MtHM078_Chr_1	AUGUSTUS	exon	6214601	6214995	.	+	.	ID=medtr.HM078.gnm1.ann1.g627.t1.exon3;Parent=medtr.HM078.gnm1.ann1.g627.t1;
MtHM078_Chr_1	AUGUSTUS	intron	6214996	6215082	1	+	.	Parent=medtr.HM078.gnm1.ann1.g627.t1;
MtHM078_Chr_1	AUGUSTUS	CDS	6215083	6215438	1	+	0	ID=medtr.HM078.gnm1.ann1.g627.t1.CDS4;Parent=medtr.HM078.gnm1.ann1.g627.t1;
MtHM078_Chr_1	AUGUSTUS	exon	6215083	6215438	.	+	.	ID=medtr.HM078.gnm1.ann1.g627.t1.exon4;Parent=medtr.HM078.gnm1.ann1.g627.t1;
MtHM078_Chr_1	AUGUSTUS	intron	6215439	6215539	1	+	.	Parent=medtr.HM078.gnm1.ann1.g627.t1;
MtHM078_Chr_1	AUGUSTUS	CDS	6215540	6215751	1	+	1	ID=medtr.HM078.gnm1.ann1.g627.t1.CDS5;Parent=medtr.HM078.gnm1.ann1.g627.t1;
MtHM078_Chr_1	AUGUSTUS	exon	6215540	6215751	.	+	.	ID=medtr.HM078.gnm1.ann1.g627.t1.exon5;Parent=medtr.HM078.gnm1.ann1.g627.t1;
MtHM078_Chr_1	AUGUSTUS	intron	6215752	6215834	1	+	.	Parent=medtr.HM078.gnm1.ann1.g627.t1;
MtHM078_Chr_1	AUGUSTUS	CDS	6215835	6216661	1	+	2	ID=medtr.HM078.gnm1.ann1.g627.t1.CDS6;Parent=medtr.HM078.gnm1.ann1.g627.t1;
MtHM078_Chr_1	AUGUSTUS	exon	6215835	6216661	.	+	.	ID=medtr.HM078.gnm1.ann1.g627.t1.exon6;Parent=medtr.HM078.gnm1.ann1.g627.t1;
MtHM078_Chr_1	AUGUSTUS	stop_codon	6216659	6216661	.	+	0	Parent=medtr.HM078.gnm1.ann1.g627.t1;
MtHM078_Chr_1	AUGUSTUS	gene	6776737	6779007	.	+	.	ID=medtr.HM078.gnm1.ann1.g699;
MtHM078_Chr_1	AUGUSTUS	mRNA	6776737	6779007	.	+	.	ID=medtr.HM078.gnm1.ann1.g699.t1;Parent=medtr.HM078.gnm1.ann1.g699;product=NB-ARC domain disease resistance protein
MtHM078_Chr_1	AUGUSTUS	start_codon	6776737	6776739	.	+	0	Parent=medtr.HM078.gnm1.ann1.g699.t1;
MtHM078_Chr_1	AUGUSTUS	CDS	6776737	6779004	0.88	+	0	ID=medtr.HM078.gnm1.ann1.g699.t1.CDS1;Parent=medtr.HM078.gnm1.ann1.g699.t1;
MtHM078_Chr_1	AUGUSTUS	exon	6776737	6779007	.	+	.	ID=medtr.HM078.gnm1.ann1.g699.t1.exon1;Parent=medtr.HM078.gnm1.ann1.g699.t1;
MtHM078_Chr_1	AUGUSTUS	stop_codon	6779005	6779007	.	+	0	Parent=medtr.HM078.gnm1.ann1.g699.t1;
MtHM078_Chr_1	AUGUSTUS	gene	10750041	10753464	.	-	.	ID=medtr.HM078.gnm1.ann1.g1105;
MtHM078_Chr_1	AUGUSTUS	mRNA	10750041	10753464	0.93	-	.	ID=medtr.HM078.gnm1.ann1.g1105.t1;Parent=medtr.HM078.gnm1.ann1.g1105;product=NB-ARC domain disease resistance protein
MtHM078_Chr_1	AUGUSTUS	stop_codon	10750041	10750043	.	-	0	Parent=medtr.HM078.gnm1.ann1.g1105.t1;
MtHM078_Chr_1	AUGUSTUS	CDS	10750041	10750057	0.95	-	2	ID=medtr.HM078.gnm1.ann1.g1105.t1.CDS1;Parent=medtr.HM078.gnm1.ann1.g1105.t1;
MtHM078_Chr_1	AUGUSTUS	exon	10750041	10750057	.	-	.	ID=medtr.HM078.gnm1.ann1.g1105.t1.exon1;Parent=medtr.HM078.gnm1.ann1.g1105.t1;
MtHM078_Chr_1	AUGUSTUS	intron	10750058	10750421	0.95	-	.	Parent=medtr.HM078.gnm1.ann1.g1105.t1;
MtHM078_Chr_1	AUGUSTUS	CDS	10750422	10753276	0.96	-	1	ID=medtr.HM078.gnm1.ann1.g1105.t1.CDS2;Parent=medtr.HM078.gnm1.ann1.g1105.t1;
MtHM078_Chr_1	AUGUSTUS	exon	10750422	10753276	.	-	.	ID=medtr.HM078.gnm1.ann1.g1105.t1.exon2;Parent=medtr.HM078.gnm1.ann1.g1105.t1;
MtHM078_Chr_1	AUGUSTUS	intron	10753277	10753417	1	-	.	Parent=medtr.HM078.gnm1.ann1.g1105.t1;
MtHM078_Chr_1	AUGUSTUS	CDS	10753418	10753464	0.97	-	0	ID=medtr.HM078.gnm1.ann1.g1105.t1.CDS3;Parent=medtr.HM078.gnm1.ann1.g1105.t1;
MtHM078_Chr_1	AUGUSTUS	exon	10753418	10753464	.	-	.	ID=medtr.HM078.gnm1.ann1.g1105.t1.exon3;Parent=medtr.HM078.gnm1.ann1.g1105.t1;
MtHM078_Chr_1	AUGUSTUS	start_codon	10753462	10753464	.	-	0	Parent=medtr.HM078.gnm1.ann1.g1105.t1;
MtHM078_Chr_1	AUGUSTUS	gene	13347893	13355685	.	+	.	ID=medtr.HM078.gnm1.ann1.g1366;
MtHM078_Chr_1	AUGUSTUS	mRNA	13347893	13355685	0.74	+	.	ID=medtr.HM078.gnm1.ann1.g1366.t1;Parent=medtr.HM078.gnm1.ann1.g1366;product=Disease resistance protein (CC-NBS-LRR class) family protein
MtHM078_Chr_1	AUGUSTUS	start_codon	13347893	13347895	.	+	0	Parent=medtr.HM078.gnm1.ann1.g1366.t1;
MtHM078_Chr_1	AUGUSTUS	CDS	13347893	13348453	1	+	0	ID=medtr.HM078.gnm1.ann1.g1366.t1.CDS1;Parent=medtr.HM078.gnm1.ann1.g1366.t1;
MtHM078_Chr_1	AUGUSTUS	exon	13347893	13348453	.	+	.	ID=medtr.HM078.gnm1.ann1.g1366.t1.exon1;Parent=medtr.HM078.gnm1.ann1.g1366.t1;
MtHM078_Chr_1	AUGUSTUS	intron	13348454	13348904	1	+	.	Parent=medtr.HM078.gnm1.ann1.g1366.t1;
MtHM078_Chr_1	AUGUSTUS	CDS	13348905	13349714	0.99	+	0	ID=medtr.HM078.gnm1.ann1.g1366.t1.CDS2;Parent=medtr.HM078.gnm1.ann1.g1366.t1;
MtHM078_Chr_1	AUGUSTUS	exon	13348905	13349714	.	+	.	ID=medtr.HM078.gnm1.ann1.g1366.t1.exon2;Parent=medtr.HM078.gnm1.ann1.g1366.t1;
MtHM078_Chr_1	AUGUSTUS	intron	13349715	13353760	1	+	.	Parent=medtr.HM078.gnm1.ann1.g1366.t1;
MtHM078_Chr_1	AUGUSTUS	CDS	13353761	13354501	1	+	0	ID=medtr.HM078.gnm1.ann1.g1366.t1.CDS3;Parent=medtr.HM078.gnm1.ann1.g1366.t1;
MtHM078_Chr_1	AUGUSTUS	exon	13353761	13354501	.	+	.	ID=medtr.HM078.gnm1.ann1.g1366.t1.exon3;Parent=medtr.HM078.gnm1.ann1.g1366.t1;
MtHM078_Chr_1	AUGUSTUS	intron	13354502	13354728	1	+	.	Parent=medtr.HM078.gnm1.ann1.g1366.t1;
MtHM078_Chr_1	AUGUSTUS	CDS	13354729	13355316	1	+	0	ID=medtr.HM078.gnm1.ann1.g1366.t1.CDS4;Parent=medtr.HM078.gnm1.ann1.g1366.t1;
MtHM078_Chr_1	AUGUSTUS	exon	13354729	13355316	.	+	.	ID=medtr.HM078.gnm1.ann1.g1366.t1.exon4;Parent=medtr.HM078.gnm1.ann1.g1366.t1;
MtHM078_Chr_1	AUGUSTUS	intron	13355317	13355475	1	+	.	Parent=medtr.HM078.gnm1.ann1.g1366.t1;
MtHM078_Chr_1	AUGUSTUS	CDS	13355476	13355685	0.74	+	0	ID=medtr.HM078.gnm1.ann1.g1366.t1.CDS5;Parent=medtr.HM078.gnm1.ann1.g1366.t1;
MtHM078_Chr_1	AUGUSTUS	exon	13355476	13355685	.	+	.	ID=medtr.HM078.gnm1.ann1.g1366.t1.exon5;Parent=medtr.HM078.gnm1.ann1.g1366.t1;
MtHM078_Chr_1	AUGUSTUS	stop_codon	13355683	13355685	.	+	0	Parent=medtr.HM078.gnm1.ann1.g1366.t1;
MtHM078_Chr_1	AUGUSTUS	gene	13478038	13479561	.	+	.	ID=medtr.HM078.gnm1.ann1.g1372;
MtHM078_Chr_1	AUGUSTUS	mRNA	13478038	13479561	.	+	.	ID=medtr.HM078.gnm1.ann1.g1372.t1;Parent=medtr.HM078.gnm1.ann1.g1372;product=NBS-LRR type disease resistance protein
MtHM078_Chr_1	AUGUSTUS	start_codon	13478038	13478040	.	+	0	Parent=medtr.HM078.gnm1.ann1.g1372.t1;
MtHM078_Chr_1	AUGUSTUS	CDS	13478038	13479558	0.99	+	0	ID=medtr.HM078.gnm1.ann1.g1372.t1.CDS1;Parent=medtr.HM078.gnm1.ann1.g1372.t1;
MtHM078_Chr_1	AUGUSTUS	exon	13478038	13479561	.	+	.	ID=medtr.HM078.gnm1.ann1.g1372.t1.exon1;Parent=medtr.HM078.gnm1.ann1.g1372.t1;
MtHM078_Chr_1	AUGUSTUS	stop_codon	13479559	13479561	.	+	0	Parent=medtr.HM078.gnm1.ann1.g1372.t1;
MtHM078_Chr_1	AUGUSTUS	gene	13484730	13487485	.	+	.	ID=medtr.HM078.gnm1.ann1.g1373;
MtHM078_Chr_1	AUGUSTUS	mRNA	13484730	13487485	0.75	+	.	ID=medtr.HM078.gnm1.ann1.g1373.t1;Parent=medtr.HM078.gnm1.ann1.g1373;product=NBS-LRR type disease resistance protein
MtHM078_Chr_1	AUGUSTUS	start_codon	13484730	13484732	.	+	0	Parent=medtr.HM078.gnm1.ann1.g1373.t1;
MtHM078_Chr_1	AUGUSTUS	CDS	13484730	13485275	0.8	+	0	ID=medtr.HM078.gnm1.ann1.g1373.t1.CDS1;Parent=medtr.HM078.gnm1.ann1.g1373.t1;
MtHM078_Chr_1	AUGUSTUS	exon	13484730	13485275	.	+	.	ID=medtr.HM078.gnm1.ann1.g1373.t1.exon1;Parent=medtr.HM078.gnm1.ann1.g1373.t1;
MtHM078_Chr_1	AUGUSTUS	intron	13485276	13486024	1	+	.	Parent=medtr.HM078.gnm1.ann1.g1373.t1;
MtHM078_Chr_1	AUGUSTUS	CDS	13486025	13486768	0.95	+	0	ID=medtr.HM078.gnm1.ann1.g1373.t1.CDS2;Parent=medtr.HM078.gnm1.ann1.g1373.t1;
MtHM078_Chr_1	AUGUSTUS	exon	13486025	13486768	.	+	.	ID=medtr.HM078.gnm1.ann1.g1373.t1.exon2;Parent=medtr.HM078.gnm1.ann1.g1373.t1;
MtHM078_Chr_1	AUGUSTUS	intron	13486769	13486849	0.96	+	.	Parent=medtr.HM078.gnm1.ann1.g1373.t1;
MtHM078_Chr_1	AUGUSTUS	CDS	13486850	13487485	0.96	+	0	ID=medtr.HM078.gnm1.ann1.g1373.t1.CDS3;Parent=medtr.HM078.gnm1.ann1.g1373.t1;
MtHM078_Chr_1	AUGUSTUS	exon	13486850	13487485	.	+	.	ID=medtr.HM078.gnm1.ann1.g1373.t1.exon3;Parent=medtr.HM078.gnm1.ann1.g1373.t1;
MtHM078_Chr_1	AUGUSTUS	stop_codon	13487483	13487485	.	+	0	Parent=medtr.HM078.gnm1.ann1.g1373.t1;
MtHM078_Chr_1	AUGUSTUS	gene	13728263	13732286	.	+	.	ID=medtr.HM078.gnm1.ann1.g1395;
MtHM078_Chr_1	AUGUSTUS	mRNA	13728263	13732286	0.35	+	.	ID=medtr.HM078.gnm1.ann1.g1395.t1;Parent=medtr.HM078.gnm1.ann1.g1395;product=LRR and NB-ARC domain disease resistance protein
MtHM078_Chr_1	AUGUSTUS	start_codon	13728263	13728265	.	+	0	Parent=medtr.HM078.gnm1.ann1.g1395.t1;
MtHM078_Chr_1	AUGUSTUS	CDS	13728263	13730735	0.41	+	0	ID=medtr.HM078.gnm1.ann1.g1395.t1.CDS1;Parent=medtr.HM078.gnm1.ann1.g1395.t1;
MtHM078_Chr_1	AUGUSTUS	exon	13728263	13730735	.	+	.	ID=medtr.HM078.gnm1.ann1.g1395.t1.exon1;Parent=medtr.HM078.gnm1.ann1.g1395.t1;
MtHM078_Chr_1	AUGUSTUS	intron	13730736	13730832	0.92	+	.	Parent=medtr.HM078.gnm1.ann1.g1395.t1;
MtHM078_Chr_1	AUGUSTUS	CDS	13730833	13730862	0.95	+	2	ID=medtr.HM078.gnm1.ann1.g1395.t1.CDS2;Parent=medtr.HM078.gnm1.ann1.g1395.t1;
MtHM078_Chr_1	AUGUSTUS	exon	13730833	13730862	.	+	.	ID=medtr.HM078.gnm1.ann1.g1395.t1.exon2;Parent=medtr.HM078.gnm1.ann1.g1395.t1;
MtHM078_Chr_1	AUGUSTUS	intron	13730863	13730965	1	+	.	Parent=medtr.HM078.gnm1.ann1.g1395.t1;
MtHM078_Chr_1	AUGUSTUS	CDS	13730966	13731057	0.97	+	2	ID=medtr.HM078.gnm1.ann1.g1395.t1.CDS3;Parent=medtr.HM078.gnm1.ann1.g1395.t1;
MtHM078_Chr_1	AUGUSTUS	exon	13730966	13731057	.	+	.	ID=medtr.HM078.gnm1.ann1.g1395.t1.exon3;Parent=medtr.HM078.gnm1.ann1.g1395.t1;
MtHM078_Chr_1	AUGUSTUS	intron	13731058	13731451	0.97	+	.	Parent=medtr.HM078.gnm1.ann1.g1395.t1;
MtHM078_Chr_1	AUGUSTUS	CDS	13731452	13731567	0.99	+	0	ID=medtr.HM078.gnm1.ann1.g1395.t1.CDS4;Parent=medtr.HM078.gnm1.ann1.g1395.t1;
MtHM078_Chr_1	AUGUSTUS	exon	13731452	13731567	.	+	.	ID=medtr.HM078.gnm1.ann1.g1395.t1.exon4;Parent=medtr.HM078.gnm1.ann1.g1395.t1;
MtHM078_Chr_1	AUGUSTUS	intron	13731568	13732006	1	+	.	Parent=medtr.HM078.gnm1.ann1.g1395.t1;
MtHM078_Chr_1	AUGUSTUS	CDS	13732007	13732286	0.83	+	1	ID=medtr.HM078.gnm1.ann1.g1395.t1.CDS5;Parent=medtr.HM078.gnm1.ann1.g1395.t1;
MtHM078_Chr_1	AUGUSTUS	exon	13732007	13732286	.	+	.	ID=medtr.HM078.gnm1.ann1.g1395.t1.exon5;Parent=medtr.HM078.gnm1.ann1.g1395.t1;
MtHM078_Chr_1	AUGUSTUS	stop_codon	13732284	13732286	.	+	0	Parent=medtr.HM078.gnm1.ann1.g1395.t1;
MtHM078_Chr_1	AUGUSTUS	gene	16176723	16187550	.	-	.	ID=medtr.HM078.gnm1.ann1.g1580;
MtHM078_Chr_1	AUGUSTUS	mRNA	16176723	16187550	0.94	-	.	ID=medtr.HM078.gnm1.ann1.g1580.t1;Parent=medtr.HM078.gnm1.ann1.g1580;product=Disease resistance protein (CC-NBS-LRR class) family protein
MtHM078_Chr_1	AUGUSTUS	stop_codon	16176723	16176725	.	-	0	Parent=medtr.HM078.gnm1.ann1.g1580.t1;
MtHM078_Chr_1	AUGUSTUS	CDS	16176723	16176743	0.94	-	0	ID=medtr.HM078.gnm1.ann1.g1580.t1.CDS1;Parent=medtr.HM078.gnm1.ann1.g1580.t1;
MtHM078_Chr_1	AUGUSTUS	exon	16176723	16176743	.	-	.	ID=medtr.HM078.gnm1.ann1.g1580.t1.exon1;Parent=medtr.HM078.gnm1.ann1.g1580.t1;
MtHM078_Chr_1	AUGUSTUS	intron	16176744	16177831	0.94	-	.	Parent=medtr.HM078.gnm1.ann1.g1580.t1;
MtHM078_Chr_1	AUGUSTUS	CDS	16177832	16178656	0.95	-	0	ID=medtr.HM078.gnm1.ann1.g1580.t1.CDS2;Parent=medtr.HM078.gnm1.ann1.g1580.t1;
MtHM078_Chr_1	AUGUSTUS	exon	16177832	16178656	.	-	.	ID=medtr.HM078.gnm1.ann1.g1580.t1.exon2;Parent=medtr.HM078.gnm1.ann1.g1580.t1;
MtHM078_Chr_1	AUGUSTUS	intron	16178657	16178747	1	-	.	Parent=medtr.HM078.gnm1.ann1.g1580.t1;
MtHM078_Chr_1	AUGUSTUS	CDS	16178748	16179449	1	-	0	ID=medtr.HM078.gnm1.ann1.g1580.t1.CDS3;Parent=medtr.HM078.gnm1.ann1.g1580.t1;
MtHM078_Chr_1	AUGUSTUS	exon	16178748	16179449	.	-	.	ID=medtr.HM078.gnm1.ann1.g1580.t1.exon3;Parent=medtr.HM078.gnm1.ann1.g1580.t1;
MtHM078_Chr_1	AUGUSTUS	intron	16179450	16179577	1	-	.	Parent=medtr.HM078.gnm1.ann1.g1580.t1;
MtHM078_Chr_1	AUGUSTUS	CDS	16179578	16180177	1	-	0	ID=medtr.HM078.gnm1.ann1.g1580.t1.CDS4;Parent=medtr.HM078.gnm1.ann1.g1580.t1;
MtHM078_Chr_1	AUGUSTUS	exon	16179578	16180177	.	-	.	ID=medtr.HM078.gnm1.ann1.g1580.t1.exon4;Parent=medtr.HM078.gnm1.ann1.g1580.t1;
MtHM078_Chr_1	AUGUSTUS	intron	16180178	16180415	1	-	.	Parent=medtr.HM078.gnm1.ann1.g1580.t1;
MtHM078_Chr_1	AUGUSTUS	CDS	16180416	16181156	1	-	0	ID=medtr.HM078.gnm1.ann1.g1580.t1.CDS5;Parent=medtr.HM078.gnm1.ann1.g1580.t1;
MtHM078_Chr_1	AUGUSTUS	exon	16180416	16181156	.	-	.	ID=medtr.HM078.gnm1.ann1.g1580.t1.exon5;Parent=medtr.HM078.gnm1.ann1.g1580.t1;
MtHM078_Chr_1	AUGUSTUS	intron	16181157	16182093	1	-	.	Parent=medtr.HM078.gnm1.ann1.g1580.t1;
MtHM078_Chr_1	AUGUSTUS	CDS	16182094	16182903	1	-	0	ID=medtr.HM078.gnm1.ann1.g1580.t1.CDS6;Parent=medtr.HM078.gnm1.ann1.g1580.t1;
MtHM078_Chr_1	AUGUSTUS	exon	16182094	16182903	.	-	.	ID=medtr.HM078.gnm1.ann1.g1580.t1.exon6;Parent=medtr.HM078.gnm1.ann1.g1580.t1;
MtHM078_Chr_1	AUGUSTUS	intron	16182904	16183202	1	-	.	Parent=medtr.HM078.gnm1.ann1.g1580.t1;
MtHM078_Chr_1	AUGUSTUS	CDS	16183203	16183928	1	-	0	ID=medtr.HM078.gnm1.ann1.g1580.t1.CDS7;Parent=medtr.HM078.gnm1.ann1.g1580.t1;
MtHM078_Chr_1	AUGUSTUS	exon	16183203	16183928	.	-	.	ID=medtr.HM078.gnm1.ann1.g1580.t1.exon7;Parent=medtr.HM078.gnm1.ann1.g1580.t1;
MtHM078_Chr_1	AUGUSTUS	intron	16183929	16184005	1	-	.	Parent=medtr.HM078.gnm1.ann1.g1580.t1;
MtHM078_Chr_1	AUGUSTUS	CDS	16184006	16184254	1	-	0	ID=medtr.HM078.gnm1.ann1.g1580.t1.CDS8;Parent=medtr.HM078.gnm1.ann1.g1580.t1;
MtHM078_Chr_1	AUGUSTUS	exon	16184006	16184254	.	-	.	ID=medtr.HM078.gnm1.ann1.g1580.t1.exon8;Parent=medtr.HM078.gnm1.ann1.g1580.t1;
MtHM078_Chr_1	AUGUSTUS	intron	16184255	16184751	1	-	.	Parent=medtr.HM078.gnm1.ann1.g1580.t1;
MtHM078_Chr_1	AUGUSTUS	CDS	16184752	16187550	1	-	0	ID=medtr.HM078.gnm1.ann1.g1580.t1.CDS9;Parent=medtr.HM078.gnm1.ann1.g1580.t1;
MtHM078_Chr_1	AUGUSTUS	exon	16184752	16187550	.	-	.	ID=medtr.HM078.gnm1.ann1.g1580.t1.exon9;Parent=medtr.HM078.gnm1.ann1.g1580.t1;
MtHM078_Chr_1	AUGUSTUS	start_codon	16187548	16187550	.	-	0	Parent=medtr.HM078.gnm1.ann1.g1580.t1;
MtHM078_Chr_1	AUGUSTUS	gene	16692703	16693195	.	+	.	ID=medtr.HM078.gnm1.ann1.g1614;
MtHM078_Chr_1	AUGUSTUS	mRNA	16692703	16693195	0.52	+	.	ID=medtr.HM078.gnm1.ann1.g1614.t1;Parent=medtr.HM078.gnm1.ann1.g1614;product=Putative TIR domain-containing protein
MtHM078_Chr_1	AUGUSTUS	start_codon	16692703	16692705	.	+	0	Parent=medtr.HM078.gnm1.ann1.g1614.t1;
MtHM078_Chr_1	AUGUSTUS	CDS	16692703	16692961	0.89	+	0	ID=medtr.HM078.gnm1.ann1.g1614.t1.CDS1;Parent=medtr.HM078.gnm1.ann1.g1614.t1;
MtHM078_Chr_1	AUGUSTUS	exon	16692703	16692961	.	+	.	ID=medtr.HM078.gnm1.ann1.g1614.t1.exon1;Parent=medtr.HM078.gnm1.ann1.g1614.t1;
MtHM078_Chr_1	AUGUSTUS	intron	16692962	16693145	0.52	+	.	Parent=medtr.HM078.gnm1.ann1.g1614.t1;
MtHM078_Chr_1	AUGUSTUS	CDS	16693146	16693195	0.52	+	2	ID=medtr.HM078.gnm1.ann1.g1614.t1.CDS2;Parent=medtr.HM078.gnm1.ann1.g1614.t1;
MtHM078_Chr_1	AUGUSTUS	exon	16693146	16693195	.	+	.	ID=medtr.HM078.gnm1.ann1.g1614.t1.exon2;Parent=medtr.HM078.gnm1.ann1.g1614.t1;
MtHM078_Chr_1	AUGUSTUS	stop_codon	16693193	16693195	.	+	0	Parent=medtr.HM078.gnm1.ann1.g1614.t1;
MtHM078_Chr_1	AUGUSTUS	gene	17609846	17613298	.	+	.	ID=medtr.HM078.gnm1.ann1.g1685;
MtHM078_Chr_1	AUGUSTUS	mRNA	17609846	17613298	.	+	.	ID=medtr.HM078.gnm1.ann1.g1685.t1;Parent=medtr.HM078.gnm1.ann1.g1685;product=NB-ARC domain disease resistance protein
MtHM078_Chr_1	AUGUSTUS	start_codon	17609846	17609848	.	+	0	Parent=medtr.HM078.gnm1.ann1.g1685.t1;
MtHM078_Chr_1	AUGUSTUS	CDS	17609846	17613295	0.56	+	0	ID=medtr.HM078.gnm1.ann1.g1685.t1.CDS1;Parent=medtr.HM078.gnm1.ann1.g1685.t1;
MtHM078_Chr_1	AUGUSTUS	exon	17609846	17613298	.	+	.	ID=medtr.HM078.gnm1.ann1.g1685.t1.exon1;Parent=medtr.HM078.gnm1.ann1.g1685.t1;
MtHM078_Chr_1	AUGUSTUS	stop_codon	17613296	17613298	.	+	0	Parent=medtr.HM078.gnm1.ann1.g1685.t1;
MtHM078_Chr_1	AUGUSTUS	gene	18505577	18508828	.	+	.	ID=medtr.HM078.gnm1.ann1.g1753;
MtHM078_Chr_1	AUGUSTUS	mRNA	18505577	18508828	.	+	.	ID=medtr.HM078.gnm1.ann1.g1753.t1;Parent=medtr.HM078.gnm1.ann1.g1753;product=Disease resistance protein (CC-NBS-LRR class) family protein
MtHM078_Chr_1	AUGUSTUS	start_codon	18505577	18505579	.	+	0	Parent=medtr.HM078.gnm1.ann1.g1753.t1;
MtHM078_Chr_1	AUGUSTUS	CDS	18505577	18508825	0.85	+	0	ID=medtr.HM078.gnm1.ann1.g1753.t1.CDS1;Parent=medtr.HM078.gnm1.ann1.g1753.t1;
MtHM078_Chr_1	AUGUSTUS	exon	18505577	18508828	.	+	.	ID=medtr.HM078.gnm1.ann1.g1753.t1.exon1;Parent=medtr.HM078.gnm1.ann1.g1753.t1;
MtHM078_Chr_1	AUGUSTUS	stop_codon	18508826	18508828	.	+	0	Parent=medtr.HM078.gnm1.ann1.g1753.t1;
MtHM078_Chr_1	AUGUSTUS	gene	18545157	18547283	.	-	.	ID=medtr.HM078.gnm1.ann1.g1756;
MtHM078_Chr_1	AUGUSTUS	mRNA	18545157	18547283	.	-	.	ID=medtr.HM078.gnm1.ann1.g1756.t1;Parent=medtr.HM078.gnm1.ann1.g1756;product=NBS-LRR type disease resistance protein
MtHM078_Chr_1	AUGUSTUS	stop_codon	18545157	18545159	.	-	0	Parent=medtr.HM078.gnm1.ann1.g1756.t1;
MtHM078_Chr_1	AUGUSTUS	exon	18545157	18547283	.	-	.	ID=medtr.HM078.gnm1.ann1.g1756.t1.exon1;Parent=medtr.HM078.gnm1.ann1.g1756.t1;
MtHM078_Chr_1	AUGUSTUS	CDS	18545160	18547283	0.95	-	0	ID=medtr.HM078.gnm1.ann1.g1756.t1.CDS1;Parent=medtr.HM078.gnm1.ann1.g1756.t1;
MtHM078_Chr_1	AUGUSTUS	start_codon	18547281	18547283	.	-	0	Parent=medtr.HM078.gnm1.ann1.g1756.t1;
MtHM078_Chr_1	AUGUSTUS	gene	18553522	18554202	.	-	.	ID=medtr.HM078.gnm1.ann1.g1757;
MtHM078_Chr_1	AUGUSTUS	mRNA	18553522	18554202	.	-	.	ID=medtr.HM078.gnm1.ann1.g1757.t1;Parent=medtr.HM078.gnm1.ann1.g1757;product=Disease resistance protein (TIR-NBS-LRR class), putative
MtHM078_Chr_1	AUGUSTUS	stop_codon	18553522	18553524	.	-	0	Parent=medtr.HM078.gnm1.ann1.g1757.t1;
MtHM078_Chr_1	AUGUSTUS	exon	18553522	18554202	.	-	.	ID=medtr.HM078.gnm1.ann1.g1757.t1.exon1;Parent=medtr.HM078.gnm1.ann1.g1757.t1;
MtHM078_Chr_1	AUGUSTUS	CDS	18553525	18554202	0.81	-	0	ID=medtr.HM078.gnm1.ann1.g1757.t1.CDS1;Parent=medtr.HM078.gnm1.ann1.g1757.t1;
MtHM078_Chr_1	AUGUSTUS	start_codon	18554200	18554202	.	-	0	Parent=medtr.HM078.gnm1.ann1.g1757.t1;
MtHM078_Chr_1	AUGUSTUS	gene	19710157	19717619	.	-	.	ID=medtr.HM078.gnm1.ann1.g1841;
MtHM078_Chr_1	AUGUSTUS	mRNA	19710157	19717619	0.76	-	.	ID=medtr.HM078.gnm1.ann1.g1841.t1;Parent=medtr.HM078.gnm1.ann1.g1841;product=Disease resistance protein (CC-NBS-LRR class) family protein
MtHM078_Chr_1	AUGUSTUS	stop_codon	19710157	19710159	.	-	0	Parent=medtr.HM078.gnm1.ann1.g1841.t1;
MtHM078_Chr_1	AUGUSTUS	CDS	19710157	19711008	0.82	-	0	ID=medtr.HM078.gnm1.ann1.g1841.t1.CDS1;Parent=medtr.HM078.gnm1.ann1.g1841.t1;
MtHM078_Chr_1	AUGUSTUS	exon	19710157	19711008	.	-	.	ID=medtr.HM078.gnm1.ann1.g1841.t1.exon1;Parent=medtr.HM078.gnm1.ann1.g1841.t1;
MtHM078_Chr_1	AUGUSTUS	intron	19711009	19711139	1	-	.	Parent=medtr.HM078.gnm1.ann1.g1841.t1;
MtHM078_Chr_1	AUGUSTUS	CDS	19711140	19711883	1	-	0	ID=medtr.HM078.gnm1.ann1.g1841.t1.CDS2;Parent=medtr.HM078.gnm1.ann1.g1841.t1;
MtHM078_Chr_1	AUGUSTUS	exon	19711140	19711883	.	-	.	ID=medtr.HM078.gnm1.ann1.g1841.t1.exon2;Parent=medtr.HM078.gnm1.ann1.g1841.t1;
MtHM078_Chr_1	AUGUSTUS	intron	19711884	19712018	1	-	.	Parent=medtr.HM078.gnm1.ann1.g1841.t1;
MtHM078_Chr_1	AUGUSTUS	CDS	19712019	19712828	1	-	0	ID=medtr.HM078.gnm1.ann1.g1841.t1.CDS3;Parent=medtr.HM078.gnm1.ann1.g1841.t1;
MtHM078_Chr_1	AUGUSTUS	exon	19712019	19712828	.	-	.	ID=medtr.HM078.gnm1.ann1.g1841.t1.exon3;Parent=medtr.HM078.gnm1.ann1.g1841.t1;
MtHM078_Chr_1	AUGUSTUS	intron	19712829	19713265	1	-	.	Parent=medtr.HM078.gnm1.ann1.g1841.t1;
MtHM078_Chr_1	AUGUSTUS	CDS	19713266	19713991	1	-	0	ID=medtr.HM078.gnm1.ann1.g1841.t1.CDS4;Parent=medtr.HM078.gnm1.ann1.g1841.t1;
MtHM078_Chr_1	AUGUSTUS	exon	19713266	19713991	.	-	.	ID=medtr.HM078.gnm1.ann1.g1841.t1.exon4;Parent=medtr.HM078.gnm1.ann1.g1841.t1;
MtHM078_Chr_1	AUGUSTUS	intron	19713992	19714095	1	-	.	Parent=medtr.HM078.gnm1.ann1.g1841.t1;
MtHM078_Chr_1	AUGUSTUS	CDS	19714096	19714350	1	-	0	ID=medtr.HM078.gnm1.ann1.g1841.t1.CDS5;Parent=medtr.HM078.gnm1.ann1.g1841.t1;
MtHM078_Chr_1	AUGUSTUS	exon	19714096	19714350	.	-	.	ID=medtr.HM078.gnm1.ann1.g1841.t1.exon5;Parent=medtr.HM078.gnm1.ann1.g1841.t1;
MtHM078_Chr_1	AUGUSTUS	intron	19714351	19714766	1	-	.	Parent=medtr.HM078.gnm1.ann1.g1841.t1;
MtHM078_Chr_1	AUGUSTUS	CDS	19714767	19717619	0.94	-	0	ID=medtr.HM078.gnm1.ann1.g1841.t1.CDS6;Parent=medtr.HM078.gnm1.ann1.g1841.t1;
MtHM078_Chr_1	AUGUSTUS	exon	19714767	19717619	.	-	.	ID=medtr.HM078.gnm1.ann1.g1841.t1.exon6;Parent=medtr.HM078.gnm1.ann1.g1841.t1;
MtHM078_Chr_1	AUGUSTUS	start_codon	19717617	19717619	.	-	0	Parent=medtr.HM078.gnm1.ann1.g1841.t1;
MtHM078_Chr_1	AUGUSTUS	gene	20558801	20562218	.	-	.	ID=medtr.HM078.gnm1.ann1.g1916;
MtHM078_Chr_1	AUGUSTUS	mRNA	20558801	20562218	0.71	-	.	ID=medtr.HM078.gnm1.ann1.g1916.t1;Parent=medtr.HM078.gnm1.ann1.g1916;product=Disease resistance protein (CC-NBS-LRR class) family protein
MtHM078_Chr_1	AUGUSTUS	stop_codon	20558801	20558803	.	-	0	Parent=medtr.HM078.gnm1.ann1.g1916.t1;
MtHM078_Chr_1	AUGUSTUS	CDS	20558801	20559250	0.96	-	0	ID=medtr.HM078.gnm1.ann1.g1916.t1.CDS1;Parent=medtr.HM078.gnm1.ann1.g1916.t1;
MtHM078_Chr_1	AUGUSTUS	exon	20558801	20559250	.	-	.	ID=medtr.HM078.gnm1.ann1.g1916.t1.exon1;Parent=medtr.HM078.gnm1.ann1.g1916.t1;
MtHM078_Chr_1	AUGUSTUS	intron	20559251	20560405	1	-	.	Parent=medtr.HM078.gnm1.ann1.g1916.t1;
MtHM078_Chr_1	AUGUSTUS	CDS	20560406	20561098	0.98	-	0	ID=medtr.HM078.gnm1.ann1.g1916.t1.CDS2;Parent=medtr.HM078.gnm1.ann1.g1916.t1;
MtHM078_Chr_1	AUGUSTUS	exon	20560406	20561098	.	-	.	ID=medtr.HM078.gnm1.ann1.g1916.t1.exon2;Parent=medtr.HM078.gnm1.ann1.g1916.t1;
MtHM078_Chr_1	AUGUSTUS	intron	20561099	20561192	0.74	-	.	Parent=medtr.HM078.gnm1.ann1.g1916.t1;
MtHM078_Chr_1	AUGUSTUS	CDS	20561193	20561312	0.74	-	0	ID=medtr.HM078.gnm1.ann1.g1916.t1.CDS3;Parent=medtr.HM078.gnm1.ann1.g1916.t1;
MtHM078_Chr_1	AUGUSTUS	exon	20561193	20561312	.	-	.	ID=medtr.HM078.gnm1.ann1.g1916.t1.exon3;Parent=medtr.HM078.gnm1.ann1.g1916.t1;
MtHM078_Chr_1	AUGUSTUS	intron	20561313	20561948	0.74	-	.	Parent=medtr.HM078.gnm1.ann1.g1916.t1;
MtHM078_Chr_1	AUGUSTUS	CDS	20561949	20562218	1	-	0	ID=medtr.HM078.gnm1.ann1.g1916.t1.CDS4;Parent=medtr.HM078.gnm1.ann1.g1916.t1;
MtHM078_Chr_1	AUGUSTUS	exon	20561949	20562218	.	-	.	ID=medtr.HM078.gnm1.ann1.g1916.t1.exon4;Parent=medtr.HM078.gnm1.ann1.g1916.t1;
MtHM078_Chr_1	AUGUSTUS	start_codon	20562216	20562218	.	-	0	Parent=medtr.HM078.gnm1.ann1.g1916.t1;
MtHM078_Chr_1	AUGUSTUS	gene	20646363	20651079	.	-	.	ID=medtr.HM078.gnm1.ann1.g1919;
MtHM078_Chr_1	AUGUSTUS	mRNA	20646363	20651079	0.43	-	.	ID=medtr.HM078.gnm1.ann1.g1919.t1;Parent=medtr.HM078.gnm1.ann1.g1919;product=Disease resistance protein (CC-NBS-LRR class) family protein
MtHM078_Chr_1	AUGUSTUS	stop_codon	20646363	20646365	.	-	0	Parent=medtr.HM078.gnm1.ann1.g1919.t1;
MtHM078_Chr_1	AUGUSTUS	CDS	20646363	20646434	0.98	-	0	ID=medtr.HM078.gnm1.ann1.g1919.t1.CDS1;Parent=medtr.HM078.gnm1.ann1.g1919.t1;
MtHM078_Chr_1	AUGUSTUS	exon	20646363	20646434	.	-	.	ID=medtr.HM078.gnm1.ann1.g1919.t1.exon1;Parent=medtr.HM078.gnm1.ann1.g1919.t1;
MtHM078_Chr_1	AUGUSTUS	intron	20646435	20646698	1	-	.	Parent=medtr.HM078.gnm1.ann1.g1919.t1;
MtHM078_Chr_1	AUGUSTUS	CDS	20646699	20647421	1	-	0	ID=medtr.HM078.gnm1.ann1.g1919.t1.CDS2;Parent=medtr.HM078.gnm1.ann1.g1919.t1;
MtHM078_Chr_1	AUGUSTUS	exon	20646699	20647421	.	-	.	ID=medtr.HM078.gnm1.ann1.g1919.t1.exon2;Parent=medtr.HM078.gnm1.ann1.g1919.t1;
MtHM078_Chr_1	AUGUSTUS	intron	20647422	20647514	1	-	.	Parent=medtr.HM078.gnm1.ann1.g1919.t1;
MtHM078_Chr_1	AUGUSTUS	CDS	20647515	20647763	1	-	0	ID=medtr.HM078.gnm1.ann1.g1919.t1.CDS3;Parent=medtr.HM078.gnm1.ann1.g1919.t1;
MtHM078_Chr_1	AUGUSTUS	exon	20647515	20647763	.	-	.	ID=medtr.HM078.gnm1.ann1.g1919.t1.exon3;Parent=medtr.HM078.gnm1.ann1.g1919.t1;
MtHM078_Chr_1	AUGUSTUS	intron	20647764	20648157	1	-	.	Parent=medtr.HM078.gnm1.ann1.g1919.t1;
MtHM078_Chr_1	AUGUSTUS	CDS	20648158	20651079	0.44	-	0	ID=medtr.HM078.gnm1.ann1.g1919.t1.CDS4;Parent=medtr.HM078.gnm1.ann1.g1919.t1;
MtHM078_Chr_1	AUGUSTUS	exon	20648158	20651079	.	-	.	ID=medtr.HM078.gnm1.ann1.g1919.t1.exon4;Parent=medtr.HM078.gnm1.ann1.g1919.t1;
MtHM078_Chr_1	AUGUSTUS	start_codon	20651077	20651079	.	-	0	Parent=medtr.HM078.gnm1.ann1.g1919.t1;
MtHM078_Chr_1	AUGUSTUS	gene	20697741	20710309	.	-	.	ID=medtr.HM078.gnm1.ann1.g1923;
MtHM078_Chr_1	AUGUSTUS	mRNA	20697741	20710309	0.99	-	.	ID=medtr.HM078.gnm1.ann1.g1923.t1;Parent=medtr.HM078.gnm1.ann1.g1923;product=NBS-LRR type disease resistance protein
MtHM078_Chr_1	AUGUSTUS	stop_codon	20697741	20697743	.	-	0	Parent=medtr.HM078.gnm1.ann1.g1923.t1;
MtHM078_Chr_1	AUGUSTUS	CDS	20697741	20697761	1	-	0	ID=medtr.HM078.gnm1.ann1.g1923.t1.CDS1;Parent=medtr.HM078.gnm1.ann1.g1923.t1;
MtHM078_Chr_1	AUGUSTUS	exon	20697741	20697761	.	-	.	ID=medtr.HM078.gnm1.ann1.g1923.t1.exon1;Parent=medtr.HM078.gnm1.ann1.g1923.t1;
MtHM078_Chr_1	AUGUSTUS	intron	20697762	20698489	1	-	.	Parent=medtr.HM078.gnm1.ann1.g1923.t1;
MtHM078_Chr_1	AUGUSTUS	CDS	20698490	20699314	1	-	0	ID=medtr.HM078.gnm1.ann1.g1923.t1.CDS2;Parent=medtr.HM078.gnm1.ann1.g1923.t1;
MtHM078_Chr_1	AUGUSTUS	exon	20698490	20699314	.	-	.	ID=medtr.HM078.gnm1.ann1.g1923.t1.exon2;Parent=medtr.HM078.gnm1.ann1.g1923.t1;
MtHM078_Chr_1	AUGUSTUS	intron	20699315	20699395	1	-	.	Parent=medtr.HM078.gnm1.ann1.g1923.t1;
MtHM078_Chr_1	AUGUSTUS	CDS	20699396	20700139	1	-	0	ID=medtr.HM078.gnm1.ann1.g1923.t1.CDS3;Parent=medtr.HM078.gnm1.ann1.g1923.t1;
MtHM078_Chr_1	AUGUSTUS	exon	20699396	20700139	.	-	.	ID=medtr.HM078.gnm1.ann1.g1923.t1.exon3;Parent=medtr.HM078.gnm1.ann1.g1923.t1;
MtHM078_Chr_1	AUGUSTUS	intron	20700140	20700302	1	-	.	Parent=medtr.HM078.gnm1.ann1.g1923.t1;
MtHM078_Chr_1	AUGUSTUS	CDS	20700303	20701121	0.99	-	0	ID=medtr.HM078.gnm1.ann1.g1923.t1.CDS4;Parent=medtr.HM078.gnm1.ann1.g1923.t1;
MtHM078_Chr_1	AUGUSTUS	exon	20700303	20701121	.	-	.	ID=medtr.HM078.gnm1.ann1.g1923.t1.exon4;Parent=medtr.HM078.gnm1.ann1.g1923.t1;
MtHM078_Chr_1	AUGUSTUS	intron	20701122	20701289	0.99	-	.	Parent=medtr.HM078.gnm1.ann1.g1923.t1;
MtHM078_Chr_1	AUGUSTUS	CDS	20701290	20702036	1	-	0	ID=medtr.HM078.gnm1.ann1.g1923.t1.CDS5;Parent=medtr.HM078.gnm1.ann1.g1923.t1;
MtHM078_Chr_1	AUGUSTUS	exon	20701290	20702036	.	-	.	ID=medtr.HM078.gnm1.ann1.g1923.t1.exon5;Parent=medtr.HM078.gnm1.ann1.g1923.t1;
MtHM078_Chr_1	AUGUSTUS	intron	20702037	20704848	1	-	.	Parent=medtr.HM078.gnm1.ann1.g1923.t1;
MtHM078_Chr_1	AUGUSTUS	CDS	20704849	20705661	1	-	0	ID=medtr.HM078.gnm1.ann1.g1923.t1.CDS6;Parent=medtr.HM078.gnm1.ann1.g1923.t1;
MtHM078_Chr_1	AUGUSTUS	exon	20704849	20705661	.	-	.	ID=medtr.HM078.gnm1.ann1.g1923.t1.exon6;Parent=medtr.HM078.gnm1.ann1.g1923.t1;
MtHM078_Chr_1	AUGUSTUS	intron	20705662	20705926	1	-	.	Parent=medtr.HM078.gnm1.ann1.g1923.t1;
MtHM078_Chr_1	AUGUSTUS	CDS	20705927	20706649	1	-	0	ID=medtr.HM078.gnm1.ann1.g1923.t1.CDS7;Parent=medtr.HM078.gnm1.ann1.g1923.t1;
MtHM078_Chr_1	AUGUSTUS	exon	20705927	20706649	.	-	.	ID=medtr.HM078.gnm1.ann1.g1923.t1.exon7;Parent=medtr.HM078.gnm1.ann1.g1923.t1;
MtHM078_Chr_1	AUGUSTUS	intron	20706650	20706739	1	-	.	Parent=medtr.HM078.gnm1.ann1.g1923.t1;
MtHM078_Chr_1	AUGUSTUS	CDS	20706740	20706988	1	-	0	ID=medtr.HM078.gnm1.ann1.g1923.t1.CDS8;Parent=medtr.HM078.gnm1.ann1.g1923.t1;
MtHM078_Chr_1	AUGUSTUS	exon	20706740	20706988	.	-	.	ID=medtr.HM078.gnm1.ann1.g1923.t1.exon8;Parent=medtr.HM078.gnm1.ann1.g1923.t1;
MtHM078_Chr_1	AUGUSTUS	intron	20706989	20707504	1	-	.	Parent=medtr.HM078.gnm1.ann1.g1923.t1;
MtHM078_Chr_1	AUGUSTUS	CDS	20707505	20710309	1	-	0	ID=medtr.HM078.gnm1.ann1.g1923.t1.CDS9;Parent=medtr.HM078.gnm1.ann1.g1923.t1;
MtHM078_Chr_1	AUGUSTUS	exon	20707505	20710309	.	-	.	ID=medtr.HM078.gnm1.ann1.g1923.t1.exon9;Parent=medtr.HM078.gnm1.ann1.g1923.t1;
MtHM078_Chr_1	AUGUSTUS	start_codon	20710307	20710309	.	-	0	Parent=medtr.HM078.gnm1.ann1.g1923.t1;
MtHM078_Chr_1	AUGUSTUS	gene	20753585	20756817	.	-	.	ID=medtr.HM078.gnm1.ann1.g1925;
MtHM078_Chr_1	AUGUSTUS	mRNA	20753585	20756817	0.23	-	.	ID=medtr.HM078.gnm1.ann1.g1925.t1;Parent=medtr.HM078.gnm1.ann1.g1925;product=NBS-LRR type disease resistance protein
MtHM078_Chr_1	AUGUSTUS	stop_codon	20753585	20753587	.	-	0	Parent=medtr.HM078.gnm1.ann1.g1925.t1;
MtHM078_Chr_1	AUGUSTUS	CDS	20753585	20754457	0.59	-	0	ID=medtr.HM078.gnm1.ann1.g1925.t1.CDS1;Parent=medtr.HM078.gnm1.ann1.g1925.t1;
MtHM078_Chr_1	AUGUSTUS	exon	20753585	20754457	.	-	.	ID=medtr.HM078.gnm1.ann1.g1925.t1.exon1;Parent=medtr.HM078.gnm1.ann1.g1925.t1;
MtHM078_Chr_1	AUGUSTUS	intron	20754458	20754560	0.99	-	.	Parent=medtr.HM078.gnm1.ann1.g1925.t1;
MtHM078_Chr_1	AUGUSTUS	CDS	20754561	20755304	0.99	-	0	ID=medtr.HM078.gnm1.ann1.g1925.t1.CDS2;Parent=medtr.HM078.gnm1.ann1.g1925.t1;
MtHM078_Chr_1	AUGUSTUS	exon	20754561	20755304	.	-	.	ID=medtr.HM078.gnm1.ann1.g1925.t1.exon2;Parent=medtr.HM078.gnm1.ann1.g1925.t1;
MtHM078_Chr_1	AUGUSTUS	intron	20755305	20755468	0.93	-	.	Parent=medtr.HM078.gnm1.ann1.g1925.t1;
MtHM078_Chr_1	AUGUSTUS	CDS	20755469	20755669	0.93	-	0	ID=medtr.HM078.gnm1.ann1.g1925.t1.CDS3;Parent=medtr.HM078.gnm1.ann1.g1925.t1;
MtHM078_Chr_1	AUGUSTUS	exon	20755469	20755669	.	-	.	ID=medtr.HM078.gnm1.ann1.g1925.t1.exon3;Parent=medtr.HM078.gnm1.ann1.g1925.t1;
MtHM078_Chr_1	AUGUSTUS	intron	20755670	20755844	0.5	-	.	Parent=medtr.HM078.gnm1.ann1.g1925.t1;
MtHM078_Chr_1	AUGUSTUS	CDS	20755845	20756279	0.56	-	0	ID=medtr.HM078.gnm1.ann1.g1925.t1.CDS4;Parent=medtr.HM078.gnm1.ann1.g1925.t1;
MtHM078_Chr_1	AUGUSTUS	exon	20755845	20756279	.	-	.	ID=medtr.HM078.gnm1.ann1.g1925.t1.exon4;Parent=medtr.HM078.gnm1.ann1.g1925.t1;
MtHM078_Chr_1	AUGUSTUS	intron	20756280	20756421	0.97	-	.	Parent=medtr.HM078.gnm1.ann1.g1925.t1;
MtHM078_Chr_1	AUGUSTUS	CDS	20756422	20756817	0.89	-	0	ID=medtr.HM078.gnm1.ann1.g1925.t1.CDS5;Parent=medtr.HM078.gnm1.ann1.g1925.t1;
MtHM078_Chr_1	AUGUSTUS	exon	20756422	20756817	.	-	.	ID=medtr.HM078.gnm1.ann1.g1925.t1.exon5;Parent=medtr.HM078.gnm1.ann1.g1925.t1;
MtHM078_Chr_1	AUGUSTUS	start_codon	20756815	20756817	.	-	0	Parent=medtr.HM078.gnm1.ann1.g1925.t1;
MtHM078_Chr_1	AUGUSTUS	gene	20833176	20851491	.	-	.	ID=medtr.HM078.gnm1.ann1.g1928;
MtHM078_Chr_1	AUGUSTUS	mRNA	20833176	20851491	0.48	-	.	ID=medtr.HM078.gnm1.ann1.g1928.t1;Parent=medtr.HM078.gnm1.ann1.g1928;product=NBS-LRR type disease resistance protein
MtHM078_Chr_1	AUGUSTUS	stop_codon	20833176	20833178	.	-	0	Parent=medtr.HM078.gnm1.ann1.g1928.t1;
MtHM078_Chr_1	AUGUSTUS	CDS	20833176	20833196	0.82	-	0	ID=medtr.HM078.gnm1.ann1.g1928.t1.CDS1;Parent=medtr.HM078.gnm1.ann1.g1928.t1;
MtHM078_Chr_1	AUGUSTUS	exon	20833176	20833196	.	-	.	ID=medtr.HM078.gnm1.ann1.g1928.t1.exon1;Parent=medtr.HM078.gnm1.ann1.g1928.t1;
MtHM078_Chr_1	AUGUSTUS	intron	20833197	20833774	0.82	-	.	Parent=medtr.HM078.gnm1.ann1.g1928.t1;
MtHM078_Chr_1	AUGUSTUS	CDS	20833775	20834599	0.83	-	0	ID=medtr.HM078.gnm1.ann1.g1928.t1.CDS2;Parent=medtr.HM078.gnm1.ann1.g1928.t1;
MtHM078_Chr_1	AUGUSTUS	exon	20833775	20834599	.	-	.	ID=medtr.HM078.gnm1.ann1.g1928.t1.exon2;Parent=medtr.HM078.gnm1.ann1.g1928.t1;
MtHM078_Chr_1	AUGUSTUS	intron	20834600	20834680	1	-	.	Parent=medtr.HM078.gnm1.ann1.g1928.t1;
MtHM078_Chr_1	AUGUSTUS	CDS	20834681	20835424	1	-	0	ID=medtr.HM078.gnm1.ann1.g1928.t1.CDS3;Parent=medtr.HM078.gnm1.ann1.g1928.t1;
MtHM078_Chr_1	AUGUSTUS	exon	20834681	20835424	.	-	.	ID=medtr.HM078.gnm1.ann1.g1928.t1.exon3;Parent=medtr.HM078.gnm1.ann1.g1928.t1;
MtHM078_Chr_1	AUGUSTUS	intron	20835425	20835587	1	-	.	Parent=medtr.HM078.gnm1.ann1.g1928.t1;
MtHM078_Chr_1	AUGUSTUS	CDS	20835588	20836406	1	-	0	ID=medtr.HM078.gnm1.ann1.g1928.t1.CDS4;Parent=medtr.HM078.gnm1.ann1.g1928.t1;
MtHM078_Chr_1	AUGUSTUS	exon	20835588	20836406	.	-	.	ID=medtr.HM078.gnm1.ann1.g1928.t1.exon4;Parent=medtr.HM078.gnm1.ann1.g1928.t1;
MtHM078_Chr_1	AUGUSTUS	intron	20836407	20836548	1	-	.	Parent=medtr.HM078.gnm1.ann1.g1928.t1;
MtHM078_Chr_1	AUGUSTUS	CDS	20836549	20837289	1	-	0	ID=medtr.HM078.gnm1.ann1.g1928.t1.CDS5;Parent=medtr.HM078.gnm1.ann1.g1928.t1;
MtHM078_Chr_1	AUGUSTUS	exon	20836549	20837289	.	-	.	ID=medtr.HM078.gnm1.ann1.g1928.t1.exon5;Parent=medtr.HM078.gnm1.ann1.g1928.t1;
MtHM078_Chr_1	AUGUSTUS	intron	20837290	20846033	1	-	.	Parent=medtr.HM078.gnm1.ann1.g1928.t1;
MtHM078_Chr_1	AUGUSTUS	CDS	20846034	20846843	1	-	0	ID=medtr.HM078.gnm1.ann1.g1928.t1.CDS6;Parent=medtr.HM078.gnm1.ann1.g1928.t1;
MtHM078_Chr_1	AUGUSTUS	exon	20846034	20846843	.	-	.	ID=medtr.HM078.gnm1.ann1.g1928.t1.exon6;Parent=medtr.HM078.gnm1.ann1.g1928.t1;
MtHM078_Chr_1	AUGUSTUS	intron	20846844	20847107	1	-	.	Parent=medtr.HM078.gnm1.ann1.g1928.t1;
MtHM078_Chr_1	AUGUSTUS	CDS	20847108	20847830	1	-	0	ID=medtr.HM078.gnm1.ann1.g1928.t1.CDS7;Parent=medtr.HM078.gnm1.ann1.g1928.t1;
MtHM078_Chr_1	AUGUSTUS	exon	20847108	20847830	.	-	.	ID=medtr.HM078.gnm1.ann1.g1928.t1.exon7;Parent=medtr.HM078.gnm1.ann1.g1928.t1;
MtHM078_Chr_1	AUGUSTUS	intron	20847831	20847923	1	-	.	Parent=medtr.HM078.gnm1.ann1.g1928.t1;
MtHM078_Chr_1	AUGUSTUS	CDS	20847924	20848172	1	-	0	ID=medtr.HM078.gnm1.ann1.g1928.t1.CDS8;Parent=medtr.HM078.gnm1.ann1.g1928.t1;
MtHM078_Chr_1	AUGUSTUS	exon	20847924	20848172	.	-	.	ID=medtr.HM078.gnm1.ann1.g1928.t1.exon8;Parent=medtr.HM078.gnm1.ann1.g1928.t1;
MtHM078_Chr_1	AUGUSTUS	intron	20848173	20848566	1	-	.	Parent=medtr.HM078.gnm1.ann1.g1928.t1;
MtHM078_Chr_1	AUGUSTUS	CDS	20848567	20851491	0.61	-	0	ID=medtr.HM078.gnm1.ann1.g1928.t1.CDS9;Parent=medtr.HM078.gnm1.ann1.g1928.t1;
MtHM078_Chr_1	AUGUSTUS	exon	20848567	20851491	.	-	.	ID=medtr.HM078.gnm1.ann1.g1928.t1.exon9;Parent=medtr.HM078.gnm1.ann1.g1928.t1;
MtHM078_Chr_1	AUGUSTUS	start_codon	20851489	20851491	.	-	0	Parent=medtr.HM078.gnm1.ann1.g1928.t1;
MtHM078_Chr_1	AUGUSTUS	gene	38919579	38920799	.	-	.	ID=medtr.HM078.gnm1.ann1.g2596;
MtHM078_Chr_1	AUGUSTUS	mRNA	38919579	38920799	0.97	-	.	ID=medtr.HM078.gnm1.ann1.g2596.t1;Parent=medtr.HM078.gnm1.ann1.g2596;product=Disease resistance protein (TIR-NBS-LRR class)
MtHM078_Chr_1	AUGUSTUS	stop_codon	38919579	38919581	.	-	0	Parent=medtr.HM078.gnm1.ann1.g2596.t1;
MtHM078_Chr_1	AUGUSTUS	CDS	38919579	38920080	0.98	-	1	ID=medtr.HM078.gnm1.ann1.g2596.t1.CDS1;Parent=medtr.HM078.gnm1.ann1.g2596.t1;
MtHM078_Chr_1	AUGUSTUS	exon	38919579	38920080	.	-	.	ID=medtr.HM078.gnm1.ann1.g2596.t1.exon1;Parent=medtr.HM078.gnm1.ann1.g2596.t1;
MtHM078_Chr_1	AUGUSTUS	intron	38920081	38920296	1	-	.	Parent=medtr.HM078.gnm1.ann1.g2596.t1;
MtHM078_Chr_1	AUGUSTUS	CDS	38920297	38920799	0.99	-	0	ID=medtr.HM078.gnm1.ann1.g2596.t1.CDS2;Parent=medtr.HM078.gnm1.ann1.g2596.t1;
MtHM078_Chr_1	AUGUSTUS	exon	38920297	38920799	.	-	.	ID=medtr.HM078.gnm1.ann1.g2596.t1.exon2;Parent=medtr.HM078.gnm1.ann1.g2596.t1;
MtHM078_Chr_1	AUGUSTUS	start_codon	38920797	38920799	.	-	0	Parent=medtr.HM078.gnm1.ann1.g2596.t1;
MtHM078_Chr_1	AUGUSTUS	gene	45741162	45744621	.	+	.	ID=medtr.HM078.gnm1.ann1.g3252;
MtHM078_Chr_1	AUGUSTUS	mRNA	45741162	45744621	0.4	+	.	ID=medtr.HM078.gnm1.ann1.g3252.t1;Parent=medtr.HM078.gnm1.ann1.g3252;product=NB-ARC domain disease resistance protein
MtHM078_Chr_1	AUGUSTUS	start_codon	45741162	45741164	.	+	0	Parent=medtr.HM078.gnm1.ann1.g3252.t1;
MtHM078_Chr_1	AUGUSTUS	CDS	45741162	45741237	0.76	+	0	ID=medtr.HM078.gnm1.ann1.g3252.t1.CDS1;Parent=medtr.HM078.gnm1.ann1.g3252.t1;
MtHM078_Chr_1	AUGUSTUS	exon	45741162	45741237	.	+	.	ID=medtr.HM078.gnm1.ann1.g3252.t1.exon1;Parent=medtr.HM078.gnm1.ann1.g3252.t1;
MtHM078_Chr_1	AUGUSTUS	intron	45741238	45743704	0.74	+	.	Parent=medtr.HM078.gnm1.ann1.g3252.t1;
MtHM078_Chr_1	AUGUSTUS	CDS	45743705	45743740	0.85	+	2	ID=medtr.HM078.gnm1.ann1.g3252.t1.CDS2;Parent=medtr.HM078.gnm1.ann1.g3252.t1;
MtHM078_Chr_1	AUGUSTUS	exon	45743705	45743740	.	+	.	ID=medtr.HM078.gnm1.ann1.g3252.t1.exon2;Parent=medtr.HM078.gnm1.ann1.g3252.t1;
MtHM078_Chr_1	AUGUSTUS	intron	45743741	45744017	0.96	+	.	Parent=medtr.HM078.gnm1.ann1.g3252.t1;
MtHM078_Chr_1	AUGUSTUS	CDS	45744018	45744033	0.72	+	2	ID=medtr.HM078.gnm1.ann1.g3252.t1.CDS3;Parent=medtr.HM078.gnm1.ann1.g3252.t1;
MtHM078_Chr_1	AUGUSTUS	exon	45744018	45744033	.	+	.	ID=medtr.HM078.gnm1.ann1.g3252.t1.exon3;Parent=medtr.HM078.gnm1.ann1.g3252.t1;
MtHM078_Chr_1	AUGUSTUS	intron	45744034	45744113	0.48	+	.	Parent=medtr.HM078.gnm1.ann1.g3252.t1;
MtHM078_Chr_1	AUGUSTUS	CDS	45744114	45744153	0.46	+	1	ID=medtr.HM078.gnm1.ann1.g3252.t1.CDS4;Parent=medtr.HM078.gnm1.ann1.g3252.t1;
MtHM078_Chr_1	AUGUSTUS	exon	45744114	45744153	.	+	.	ID=medtr.HM078.gnm1.ann1.g3252.t1.exon4;Parent=medtr.HM078.gnm1.ann1.g3252.t1;
MtHM078_Chr_1	AUGUSTUS	intron	45744154	45744432	0.62	+	.	Parent=medtr.HM078.gnm1.ann1.g3252.t1;
MtHM078_Chr_1	AUGUSTUS	CDS	45744433	45744621	0.68	+	0	ID=medtr.HM078.gnm1.ann1.g3252.t1.CDS5;Parent=medtr.HM078.gnm1.ann1.g3252.t1;
MtHM078_Chr_1	AUGUSTUS	exon	45744433	45744621	.	+	.	ID=medtr.HM078.gnm1.ann1.g3252.t1.exon5;Parent=medtr.HM078.gnm1.ann1.g3252.t1;
MtHM078_Chr_1	AUGUSTUS	stop_codon	45744619	45744621	.	+	0	Parent=medtr.HM078.gnm1.ann1.g3252.t1;
MtHM078_Chr_1	AUGUSTUS	gene	45745994	45746395	.	+	.	ID=medtr.HM078.gnm1.ann1.g3253;
MtHM078_Chr_1	AUGUSTUS	mRNA	45745994	45746395	.	+	.	ID=medtr.HM078.gnm1.ann1.g3253.t1;Parent=medtr.HM078.gnm1.ann1.g3253;product=CC-NBS-LRR resistance protein, putative
MtHM078_Chr_1	AUGUSTUS	start_codon	45745994	45745996	.	+	0	Parent=medtr.HM078.gnm1.ann1.g3253.t1;
MtHM078_Chr_1	AUGUSTUS	CDS	45745994	45746392	0.98	+	0	ID=medtr.HM078.gnm1.ann1.g3253.t1.CDS1;Parent=medtr.HM078.gnm1.ann1.g3253.t1;
MtHM078_Chr_1	AUGUSTUS	exon	45745994	45746395	.	+	.	ID=medtr.HM078.gnm1.ann1.g3253.t1.exon1;Parent=medtr.HM078.gnm1.ann1.g3253.t1;
MtHM078_Chr_1	AUGUSTUS	stop_codon	45746393	45746395	.	+	0	Parent=medtr.HM078.gnm1.ann1.g3253.t1;
MtHM078_Chr_1	AUGUSTUS	gene	45750590	45751686	.	+	.	ID=medtr.HM078.gnm1.ann1.g3255;
MtHM078_Chr_1	AUGUSTUS	mRNA	45750590	45751686	0.2	+	.	ID=medtr.HM078.gnm1.ann1.g3255.t1;Parent=medtr.HM078.gnm1.ann1.g3255;product=NB-ARC domain disease resistance protein
MtHM078_Chr_1	AUGUSTUS	start_codon	45750590	45750592	.	+	0	Parent=medtr.HM078.gnm1.ann1.g3255.t1;
MtHM078_Chr_1	AUGUSTUS	CDS	45750590	45750987	0.3	+	0	ID=medtr.HM078.gnm1.ann1.g3255.t1.CDS1;Parent=medtr.HM078.gnm1.ann1.g3255.t1;
MtHM078_Chr_1	AUGUSTUS	exon	45750590	45750987	.	+	.	ID=medtr.HM078.gnm1.ann1.g3255.t1.exon1;Parent=medtr.HM078.gnm1.ann1.g3255.t1;
MtHM078_Chr_1	AUGUSTUS	intron	45750988	45751197	0.27	+	.	Parent=medtr.HM078.gnm1.ann1.g3255.t1;
MtHM078_Chr_1	AUGUSTUS	CDS	45751198	45751466	0.37	+	1	ID=medtr.HM078.gnm1.ann1.g3255.t1.CDS2;Parent=medtr.HM078.gnm1.ann1.g3255.t1;
MtHM078_Chr_1	AUGUSTUS	exon	45751198	45751466	.	+	.	ID=medtr.HM078.gnm1.ann1.g3255.t1.exon2;Parent=medtr.HM078.gnm1.ann1.g3255.t1;
MtHM078_Chr_1	AUGUSTUS	intron	45751467	45751666	0.61	+	.	Parent=medtr.HM078.gnm1.ann1.g3255.t1;
MtHM078_Chr_1	AUGUSTUS	CDS	45751667	45751686	0.61	+	2	ID=medtr.HM078.gnm1.ann1.g3255.t1.CDS3;Parent=medtr.HM078.gnm1.ann1.g3255.t1;
MtHM078_Chr_1	AUGUSTUS	exon	45751667	45751686	.	+	.	ID=medtr.HM078.gnm1.ann1.g3255.t1.exon3;Parent=medtr.HM078.gnm1.ann1.g3255.t1;
MtHM078_Chr_1	AUGUSTUS	stop_codon	45751684	45751686	.	+	0	Parent=medtr.HM078.gnm1.ann1.g3255.t1;
MtHM078_Chr_1	AUGUSTUS	gene	45895471	45896178	.	+	.	ID=medtr.HM078.gnm1.ann1.g3269;
MtHM078_Chr_1	AUGUSTUS	mRNA	45895471	45896178	.	+	.	ID=medtr.HM078.gnm1.ann1.g3269.t1;Parent=medtr.HM078.gnm1.ann1.g3269;product=NB-ARC domain disease resistance protein
MtHM078_Chr_1	AUGUSTUS	start_codon	45895471	45895473	.	+	0	Parent=medtr.HM078.gnm1.ann1.g3269.t1;
MtHM078_Chr_1	AUGUSTUS	CDS	45895471	45896175	1	+	0	ID=medtr.HM078.gnm1.ann1.g3269.t1.CDS1;Parent=medtr.HM078.gnm1.ann1.g3269.t1;
MtHM078_Chr_1	AUGUSTUS	exon	45895471	45896178	.	+	.	ID=medtr.HM078.gnm1.ann1.g3269.t1.exon1;Parent=medtr.HM078.gnm1.ann1.g3269.t1;
MtHM078_Chr_1	AUGUSTUS	stop_codon	45896176	45896178	.	+	0	Parent=medtr.HM078.gnm1.ann1.g3269.t1;
MtHM078_Chr_1	AUGUSTUS	gene	47504551	47508642	.	-	.	ID=medtr.HM078.gnm1.ann1.g3445;
MtHM078_Chr_1	AUGUSTUS	mRNA	47504551	47508642	.	-	.	ID=medtr.HM078.gnm1.ann1.g3445.t1;Parent=medtr.HM078.gnm1.ann1.g3445;product=LRR and NB-ARC domain disease resistance protein (Fragment)
MtHM078_Chr_1	AUGUSTUS	stop_codon	47504551	47504553	.	-	0	Parent=medtr.HM078.gnm1.ann1.g3445.t1;
MtHM078_Chr_1	AUGUSTUS	exon	47504551	47508642	.	-	.	ID=medtr.HM078.gnm1.ann1.g3445.t1.exon1;Parent=medtr.HM078.gnm1.ann1.g3445.t1;
MtHM078_Chr_1	AUGUSTUS	CDS	47504554	47508642	0.99	-	0	ID=medtr.HM078.gnm1.ann1.g3445.t1.CDS1;Parent=medtr.HM078.gnm1.ann1.g3445.t1;
MtHM078_Chr_1	AUGUSTUS	start_codon	47508640	47508642	.	-	0	Parent=medtr.HM078.gnm1.ann1.g3445.t1;
MtHM078_Chr_1	AUGUSTUS	gene	51407766	51412070	.	-	.	ID=medtr.HM078.gnm1.ann1.g3917;
MtHM078_Chr_1	AUGUSTUS	mRNA	51407766	51412070	.	-	.	ID=medtr.HM078.gnm1.ann1.g3917.t1;Parent=medtr.HM078.gnm1.ann1.g3917;product=LRR and NB-ARC domain disease resistance protein
MtHM078_Chr_1	AUGUSTUS	stop_codon	51407766	51407768	.	-	0	Parent=medtr.HM078.gnm1.ann1.g3917.t1;
MtHM078_Chr_1	AUGUSTUS	exon	51407766	51412070	.	-	.	ID=medtr.HM078.gnm1.ann1.g3917.t1.exon1;Parent=medtr.HM078.gnm1.ann1.g3917.t1;
MtHM078_Chr_1	AUGUSTUS	CDS	51407769	51412070	0.77	-	0	ID=medtr.HM078.gnm1.ann1.g3917.t1.CDS1;Parent=medtr.HM078.gnm1.ann1.g3917.t1;
MtHM078_Chr_1	AUGUSTUS	start_codon	51412068	51412070	.	-	0	Parent=medtr.HM078.gnm1.ann1.g3917.t1;
MtHM078_Chr_1	AUGUSTUS	gene	51417318	51421778	.	+	.	ID=medtr.HM078.gnm1.ann1.g3918;
MtHM078_Chr_1	AUGUSTUS	mRNA	51417318	51421778	.	+	.	ID=medtr.HM078.gnm1.ann1.g3918.t1;Parent=medtr.HM078.gnm1.ann1.g3918;product=LRR and NB-ARC domain disease resistance protein
MtHM078_Chr_1	AUGUSTUS	start_codon	51417318	51417320	.	+	0	Parent=medtr.HM078.gnm1.ann1.g3918.t1;
MtHM078_Chr_1	AUGUSTUS	CDS	51417318	51421775	1	+	0	ID=medtr.HM078.gnm1.ann1.g3918.t1.CDS1;Parent=medtr.HM078.gnm1.ann1.g3918.t1;
MtHM078_Chr_1	AUGUSTUS	exon	51417318	51421778	.	+	.	ID=medtr.HM078.gnm1.ann1.g3918.t1.exon1;Parent=medtr.HM078.gnm1.ann1.g3918.t1;
MtHM078_Chr_1	AUGUSTUS	stop_codon	51421776	51421778	.	+	0	Parent=medtr.HM078.gnm1.ann1.g3918.t1;
MtHM078_Chr_1	AUGUSTUS	gene	51461806	51466470	.	+	.	ID=medtr.HM078.gnm1.ann1.g3924;
MtHM078_Chr_1	AUGUSTUS	mRNA	51461806	51466470	.	+	.	ID=medtr.HM078.gnm1.ann1.g3924.t1;Parent=medtr.HM078.gnm1.ann1.g3924;product=NB-ARC domain disease resistance protein
MtHM078_Chr_1	AUGUSTUS	start_codon	51461806	51461808	.	+	0	Parent=medtr.HM078.gnm1.ann1.g3924.t1;
MtHM078_Chr_1	AUGUSTUS	CDS	51461806	51466467	1	+	0	ID=medtr.HM078.gnm1.ann1.g3924.t1.CDS1;Parent=medtr.HM078.gnm1.ann1.g3924.t1;
MtHM078_Chr_1	AUGUSTUS	exon	51461806	51466470	.	+	.	ID=medtr.HM078.gnm1.ann1.g3924.t1.exon1;Parent=medtr.HM078.gnm1.ann1.g3924.t1;
MtHM078_Chr_1	AUGUSTUS	stop_codon	51466468	51466470	.	+	0	Parent=medtr.HM078.gnm1.ann1.g3924.t1;
MtHM078_Chr_2	AUGUSTUS	gene	3213857	3216861	.	+	.	ID=medtr.HM078.gnm1.ann1.g5618;
MtHM078_Chr_2	AUGUSTUS	mRNA	3213857	3216861	0.77	+	.	ID=medtr.HM078.gnm1.ann1.g5618.t1;Parent=medtr.HM078.gnm1.ann1.g5618;product=Disease resistance protein (TIR-NBS-LRR class)
MtHM078_Chr_2	AUGUSTUS	start_codon	3213857	3213859	.	+	0	Parent=medtr.HM078.gnm1.ann1.g5618.t1;
MtHM078_Chr_2	AUGUSTUS	CDS	3213857	3214365	0.77	+	0	ID=medtr.HM078.gnm1.ann1.g5618.t1.CDS1;Parent=medtr.HM078.gnm1.ann1.g5618.t1;
MtHM078_Chr_2	AUGUSTUS	exon	3213857	3214365	.	+	.	ID=medtr.HM078.gnm1.ann1.g5618.t1.exon1;Parent=medtr.HM078.gnm1.ann1.g5618.t1;
MtHM078_Chr_2	AUGUSTUS	intron	3214366	3214551	1	+	.	Parent=medtr.HM078.gnm1.ann1.g5618.t1;
MtHM078_Chr_2	AUGUSTUS	CDS	3214552	3215659	1	+	1	ID=medtr.HM078.gnm1.ann1.g5618.t1.CDS2;Parent=medtr.HM078.gnm1.ann1.g5618.t1;
MtHM078_Chr_2	AUGUSTUS	exon	3214552	3215659	.	+	.	ID=medtr.HM078.gnm1.ann1.g5618.t1.exon2;Parent=medtr.HM078.gnm1.ann1.g5618.t1;
MtHM078_Chr_2	AUGUSTUS	intron	3215660	3215841	1	+	.	Parent=medtr.HM078.gnm1.ann1.g5618.t1;
MtHM078_Chr_2	AUGUSTUS	CDS	3215842	3216126	1	+	0	ID=medtr.HM078.gnm1.ann1.g5618.t1.CDS3;Parent=medtr.HM078.gnm1.ann1.g5618.t1;
MtHM078_Chr_2	AUGUSTUS	exon	3215842	3216126	.	+	.	ID=medtr.HM078.gnm1.ann1.g5618.t1.exon3;Parent=medtr.HM078.gnm1.ann1.g5618.t1;
MtHM078_Chr_2	AUGUSTUS	intron	3216127	3216213	1	+	.	Parent=medtr.HM078.gnm1.ann1.g5618.t1;
MtHM078_Chr_2	AUGUSTUS	CDS	3216214	3216861	1	+	0	ID=medtr.HM078.gnm1.ann1.g5618.t1.CDS4;Parent=medtr.HM078.gnm1.ann1.g5618.t1;
MtHM078_Chr_2	AUGUSTUS	exon	3216214	3216861	.	+	.	ID=medtr.HM078.gnm1.ann1.g5618.t1.exon4;Parent=medtr.HM078.gnm1.ann1.g5618.t1;
MtHM078_Chr_2	AUGUSTUS	stop_codon	3216859	3216861	.	+	0	Parent=medtr.HM078.gnm1.ann1.g5618.t1;
MtHM078_Chr_2	AUGUSTUS	gene	3323366	3324049	.	-	.	ID=medtr.HM078.gnm1.ann1.g5631;
MtHM078_Chr_2	AUGUSTUS	mRNA	3323366	3324049	0.94	-	.	ID=medtr.HM078.gnm1.ann1.g5631.t1;Parent=medtr.HM078.gnm1.ann1.g5631;product=Putative TIR domain-containing protein
MtHM078_Chr_2	AUGUSTUS	stop_codon	3323366	3323368	.	-	0	Parent=medtr.HM078.gnm1.ann1.g5631.t1;
MtHM078_Chr_2	AUGUSTUS	CDS	3323366	3323438	1	-	1	ID=medtr.HM078.gnm1.ann1.g5631.t1.CDS1;Parent=medtr.HM078.gnm1.ann1.g5631.t1;
MtHM078_Chr_2	AUGUSTUS	exon	3323366	3323438	.	-	.	ID=medtr.HM078.gnm1.ann1.g5631.t1.exon1;Parent=medtr.HM078.gnm1.ann1.g5631.t1;
MtHM078_Chr_2	AUGUSTUS	intron	3323439	3323612	0.95	-	.	Parent=medtr.HM078.gnm1.ann1.g5631.t1;
MtHM078_Chr_2	AUGUSTUS	CDS	3323613	3324049	0.94	-	0	ID=medtr.HM078.gnm1.ann1.g5631.t1.CDS2;Parent=medtr.HM078.gnm1.ann1.g5631.t1;
MtHM078_Chr_2	AUGUSTUS	exon	3323613	3324049	.	-	.	ID=medtr.HM078.gnm1.ann1.g5631.t1.exon2;Parent=medtr.HM078.gnm1.ann1.g5631.t1;
MtHM078_Chr_2	AUGUSTUS	start_codon	3324047	3324049	.	-	0	Parent=medtr.HM078.gnm1.ann1.g5631.t1;
MtHM078_Chr_2	AUGUSTUS	gene	3329841	3330517	.	-	.	ID=medtr.HM078.gnm1.ann1.g5632;
MtHM078_Chr_2	AUGUSTUS	mRNA	3329841	3330517	0.76	-	.	ID=medtr.HM078.gnm1.ann1.g5632.t1;Parent=medtr.HM078.gnm1.ann1.g5632;product=Putative TIR domain-containing protein
MtHM078_Chr_2	AUGUSTUS	stop_codon	3329841	3329843	.	-	0	Parent=medtr.HM078.gnm1.ann1.g5632.t1;
MtHM078_Chr_2	AUGUSTUS	CDS	3329841	3329922	0.78	-	1	ID=medtr.HM078.gnm1.ann1.g5632.t1.CDS1;Parent=medtr.HM078.gnm1.ann1.g5632.t1;
MtHM078_Chr_2	AUGUSTUS	exon	3329841	3329922	.	-	.	ID=medtr.HM078.gnm1.ann1.g5632.t1.exon1;Parent=medtr.HM078.gnm1.ann1.g5632.t1;
MtHM078_Chr_2	AUGUSTUS	intron	3329923	3330080	0.79	-	.	Parent=medtr.HM078.gnm1.ann1.g5632.t1;
MtHM078_Chr_2	AUGUSTUS	CDS	3330081	3330517	0.77	-	0	ID=medtr.HM078.gnm1.ann1.g5632.t1.CDS2;Parent=medtr.HM078.gnm1.ann1.g5632.t1;
MtHM078_Chr_2	AUGUSTUS	exon	3330081	3330517	.	-	.	ID=medtr.HM078.gnm1.ann1.g5632.t1.exon2;Parent=medtr.HM078.gnm1.ann1.g5632.t1;
MtHM078_Chr_2	AUGUSTUS	start_codon	3330515	3330517	.	-	0	Parent=medtr.HM078.gnm1.ann1.g5632.t1;
MtHM078_Chr_2	AUGUSTUS	gene	4171545	4172957	.	+	.	ID=medtr.HM078.gnm1.ann1.g5722;
MtHM078_Chr_2	AUGUSTUS	mRNA	4171545	4172957	.	+	.	ID=medtr.HM078.gnm1.ann1.g5722.t1;Parent=medtr.HM078.gnm1.ann1.g5722;product=NB-ARC domain disease resistance protein
MtHM078_Chr_2	AUGUSTUS	start_codon	4171545	4171547	.	+	0	Parent=medtr.HM078.gnm1.ann1.g5722.t1;
MtHM078_Chr_2	AUGUSTUS	CDS	4171545	4172954	0.99	+	0	ID=medtr.HM078.gnm1.ann1.g5722.t1.CDS1;Parent=medtr.HM078.gnm1.ann1.g5722.t1;
MtHM078_Chr_2	AUGUSTUS	exon	4171545	4172957	.	+	.	ID=medtr.HM078.gnm1.ann1.g5722.t1.exon1;Parent=medtr.HM078.gnm1.ann1.g5722.t1;
MtHM078_Chr_2	AUGUSTUS	stop_codon	4172955	4172957	.	+	0	Parent=medtr.HM078.gnm1.ann1.g5722.t1;
MtHM078_Chr_2	AUGUSTUS	gene	4173101	4175372	.	+	.	ID=medtr.HM078.gnm1.ann1.g5723;
MtHM078_Chr_2	AUGUSTUS	mRNA	4173101	4175372	0.53	+	.	ID=medtr.HM078.gnm1.ann1.g5723.t1;Parent=medtr.HM078.gnm1.ann1.g5723;product=NB-ARC domain disease resistance protein
MtHM078_Chr_2	AUGUSTUS	start_codon	4173101	4173103	.	+	0	Parent=medtr.HM078.gnm1.ann1.g5723.t1;
MtHM078_Chr_2	AUGUSTUS	CDS	4173101	4173917	0.63	+	0	ID=medtr.HM078.gnm1.ann1.g5723.t1.CDS1;Parent=medtr.HM078.gnm1.ann1.g5723.t1;
MtHM078_Chr_2	AUGUSTUS	exon	4173101	4173917	.	+	.	ID=medtr.HM078.gnm1.ann1.g5723.t1.exon1;Parent=medtr.HM078.gnm1.ann1.g5723.t1;
MtHM078_Chr_2	AUGUSTUS	intron	4173918	4174198	1	+	.	Parent=medtr.HM078.gnm1.ann1.g5723.t1;
MtHM078_Chr_2	AUGUSTUS	CDS	4174199	4174268	1	+	2	ID=medtr.HM078.gnm1.ann1.g5723.t1.CDS2;Parent=medtr.HM078.gnm1.ann1.g5723.t1;
MtHM078_Chr_2	AUGUSTUS	exon	4174199	4174268	.	+	.	ID=medtr.HM078.gnm1.ann1.g5723.t1.exon2;Parent=medtr.HM078.gnm1.ann1.g5723.t1;
MtHM078_Chr_2	AUGUSTUS	intron	4174269	4174420	1	+	.	Parent=medtr.HM078.gnm1.ann1.g5723.t1;
MtHM078_Chr_2	AUGUSTUS	CDS	4174421	4174482	1	+	1	ID=medtr.HM078.gnm1.ann1.g5723.t1.CDS3;Parent=medtr.HM078.gnm1.ann1.g5723.t1;
MtHM078_Chr_2	AUGUSTUS	exon	4174421	4174482	.	+	.	ID=medtr.HM078.gnm1.ann1.g5723.t1.exon3;Parent=medtr.HM078.gnm1.ann1.g5723.t1;
MtHM078_Chr_2	AUGUSTUS	intron	4174483	4174628	1	+	.	Parent=medtr.HM078.gnm1.ann1.g5723.t1;
MtHM078_Chr_2	AUGUSTUS	CDS	4174629	4174714	1	+	2	ID=medtr.HM078.gnm1.ann1.g5723.t1.CDS4;Parent=medtr.HM078.gnm1.ann1.g5723.t1;
MtHM078_Chr_2	AUGUSTUS	exon	4174629	4174714	.	+	.	ID=medtr.HM078.gnm1.ann1.g5723.t1.exon4;Parent=medtr.HM078.gnm1.ann1.g5723.t1;
MtHM078_Chr_2	AUGUSTUS	intron	4174715	4174848	0.91	+	.	Parent=medtr.HM078.gnm1.ann1.g5723.t1;
MtHM078_Chr_2	AUGUSTUS	CDS	4174849	4174911	0.91	+	0	ID=medtr.HM078.gnm1.ann1.g5723.t1.CDS5;Parent=medtr.HM078.gnm1.ann1.g5723.t1;
MtHM078_Chr_2	AUGUSTUS	exon	4174849	4174911	.	+	.	ID=medtr.HM078.gnm1.ann1.g5723.t1.exon5;Parent=medtr.HM078.gnm1.ann1.g5723.t1;
MtHM078_Chr_2	AUGUSTUS	intron	4174912	4175237	0.94	+	.	Parent=medtr.HM078.gnm1.ann1.g5723.t1;
MtHM078_Chr_2	AUGUSTUS	CDS	4175238	4175372	0.94	+	0	ID=medtr.HM078.gnm1.ann1.g5723.t1.CDS6;Parent=medtr.HM078.gnm1.ann1.g5723.t1;
MtHM078_Chr_2	AUGUSTUS	exon	4175238	4175372	.	+	.	ID=medtr.HM078.gnm1.ann1.g5723.t1.exon6;Parent=medtr.HM078.gnm1.ann1.g5723.t1;
MtHM078_Chr_2	AUGUSTUS	stop_codon	4175370	4175372	.	+	0	Parent=medtr.HM078.gnm1.ann1.g5723.t1;
MtHM078_Chr_2	AUGUSTUS	gene	4179798	4182906	.	+	.	ID=medtr.HM078.gnm1.ann1.g5724;
MtHM078_Chr_2	AUGUSTUS	mRNA	4179798	4182906	0.23	+	.	ID=medtr.HM078.gnm1.ann1.g5724.t1;Parent=medtr.HM078.gnm1.ann1.g5724;product=NB-ARC domain disease resistance protein
MtHM078_Chr_2	AUGUSTUS	start_codon	4179798	4179800	.	+	0	Parent=medtr.HM078.gnm1.ann1.g5724.t1;
MtHM078_Chr_2	AUGUSTUS	CDS	4179798	4180092	0.32	+	0	ID=medtr.HM078.gnm1.ann1.g5724.t1.CDS1;Parent=medtr.HM078.gnm1.ann1.g5724.t1;
MtHM078_Chr_2	AUGUSTUS	exon	4179798	4180092	.	+	.	ID=medtr.HM078.gnm1.ann1.g5724.t1.exon1;Parent=medtr.HM078.gnm1.ann1.g5724.t1;
MtHM078_Chr_2	AUGUSTUS	intron	4180093	4180229	0.96	+	.	Parent=medtr.HM078.gnm1.ann1.g5724.t1;
MtHM078_Chr_2	AUGUSTUS	CDS	4180230	4181267	0.68	+	2	ID=medtr.HM078.gnm1.ann1.g5724.t1.CDS2;Parent=medtr.HM078.gnm1.ann1.g5724.t1;
MtHM078_Chr_2	AUGUSTUS	exon	4180230	4181267	.	+	.	ID=medtr.HM078.gnm1.ann1.g5724.t1.exon2;Parent=medtr.HM078.gnm1.ann1.g5724.t1;
MtHM078_Chr_2	AUGUSTUS	intron	4181268	4181717	0.71	+	.	Parent=medtr.HM078.gnm1.ann1.g5724.t1;
MtHM078_Chr_2	AUGUSTUS	CDS	4181718	4181790	1	+	2	ID=medtr.HM078.gnm1.ann1.g5724.t1.CDS3;Parent=medtr.HM078.gnm1.ann1.g5724.t1;
MtHM078_Chr_2	AUGUSTUS	exon	4181718	4181790	.	+	.	ID=medtr.HM078.gnm1.ann1.g5724.t1.exon3;Parent=medtr.HM078.gnm1.ann1.g5724.t1;
MtHM078_Chr_2	AUGUSTUS	intron	4181791	4181932	1	+	.	Parent=medtr.HM078.gnm1.ann1.g5724.t1;
MtHM078_Chr_2	AUGUSTUS	CDS	4181933	4182169	1	+	1	ID=medtr.HM078.gnm1.ann1.g5724.t1.CDS4;Parent=medtr.HM078.gnm1.ann1.g5724.t1;
MtHM078_Chr_2	AUGUSTUS	exon	4181933	4182169	.	+	.	ID=medtr.HM078.gnm1.ann1.g5724.t1.exon4;Parent=medtr.HM078.gnm1.ann1.g5724.t1;
MtHM078_Chr_2	AUGUSTUS	intron	4182170	4182716	0.94	+	.	Parent=medtr.HM078.gnm1.ann1.g5724.t1;
MtHM078_Chr_2	AUGUSTUS	CDS	4182717	4182906	0.94	+	1	ID=medtr.HM078.gnm1.ann1.g5724.t1.CDS5;Parent=medtr.HM078.gnm1.ann1.g5724.t1;
MtHM078_Chr_2	AUGUSTUS	exon	4182717	4182906	.	+	.	ID=medtr.HM078.gnm1.ann1.g5724.t1.exon5;Parent=medtr.HM078.gnm1.ann1.g5724.t1;
MtHM078_Chr_2	AUGUSTUS	stop_codon	4182904	4182906	.	+	0	Parent=medtr.HM078.gnm1.ann1.g5724.t1;
MtHM078_Chr_2	AUGUSTUS	gene	4228915	4229809	.	-	.	ID=medtr.HM078.gnm1.ann1.g5727;
MtHM078_Chr_2	AUGUSTUS	mRNA	4228915	4229809	0.7	-	.	ID=medtr.HM078.gnm1.ann1.g5727.t1;Parent=medtr.HM078.gnm1.ann1.g5727;product=NB-ARC domain disease resistance protein
MtHM078_Chr_2	AUGUSTUS	stop_codon	4228915	4228917	.	-	0	Parent=medtr.HM078.gnm1.ann1.g5727.t1;
MtHM078_Chr_2	AUGUSTUS	CDS	4228915	4228930	0.76	-	1	ID=medtr.HM078.gnm1.ann1.g5727.t1.CDS1;Parent=medtr.HM078.gnm1.ann1.g5727.t1;
MtHM078_Chr_2	AUGUSTUS	exon	4228915	4228930	.	-	.	ID=medtr.HM078.gnm1.ann1.g5727.t1.exon1;Parent=medtr.HM078.gnm1.ann1.g5727.t1;
MtHM078_Chr_2	AUGUSTUS	intron	4228931	4229042	1	-	.	Parent=medtr.HM078.gnm1.ann1.g5727.t1;
MtHM078_Chr_2	AUGUSTUS	CDS	4229043	4229093	0.75	-	1	ID=medtr.HM078.gnm1.ann1.g5727.t1.CDS2;Parent=medtr.HM078.gnm1.ann1.g5727.t1;
MtHM078_Chr_2	AUGUSTUS	exon	4229043	4229093	.	-	.	ID=medtr.HM078.gnm1.ann1.g5727.t1.exon2;Parent=medtr.HM078.gnm1.ann1.g5727.t1;
MtHM078_Chr_2	AUGUSTUS	intron	4229094	4229197	0.75	-	.	Parent=medtr.HM078.gnm1.ann1.g5727.t1;
MtHM078_Chr_2	AUGUSTUS	CDS	4229198	4229234	1	-	2	ID=medtr.HM078.gnm1.ann1.g5727.t1.CDS3;Parent=medtr.HM078.gnm1.ann1.g5727.t1;
MtHM078_Chr_2	AUGUSTUS	exon	4229198	4229234	.	-	.	ID=medtr.HM078.gnm1.ann1.g5727.t1.exon3;Parent=medtr.HM078.gnm1.ann1.g5727.t1;
MtHM078_Chr_2	AUGUSTUS	intron	4229235	4229344	1	-	.	Parent=medtr.HM078.gnm1.ann1.g5727.t1;
MtHM078_Chr_2	AUGUSTUS	CDS	4229345	4229593	1	-	2	ID=medtr.HM078.gnm1.ann1.g5727.t1.CDS4;Parent=medtr.HM078.gnm1.ann1.g5727.t1;
MtHM078_Chr_2	AUGUSTUS	exon	4229345	4229593	.	-	.	ID=medtr.HM078.gnm1.ann1.g5727.t1.exon4;Parent=medtr.HM078.gnm1.ann1.g5727.t1;
MtHM078_Chr_2	AUGUSTUS	intron	4229594	4229769	1	-	.	Parent=medtr.HM078.gnm1.ann1.g5727.t1;
MtHM078_Chr_2	AUGUSTUS	CDS	4229770	4229809	0.92	-	0	ID=medtr.HM078.gnm1.ann1.g5727.t1.CDS5;Parent=medtr.HM078.gnm1.ann1.g5727.t1;
MtHM078_Chr_2	AUGUSTUS	exon	4229770	4229809	.	-	.	ID=medtr.HM078.gnm1.ann1.g5727.t1.exon5;Parent=medtr.HM078.gnm1.ann1.g5727.t1;
MtHM078_Chr_2	AUGUSTUS	start_codon	4229807	4229809	.	-	0	Parent=medtr.HM078.gnm1.ann1.g5727.t1;
MtHM078_Chr_2	AUGUSTUS	gene	4236386	4240138	.	-	.	ID=medtr.HM078.gnm1.ann1.g5729;
MtHM078_Chr_2	AUGUSTUS	mRNA	4236386	4240138	.	-	.	ID=medtr.HM078.gnm1.ann1.g5729.t1;Parent=medtr.HM078.gnm1.ann1.g5729;product=LRR and NB-ARC domain disease resistance protein
MtHM078_Chr_2	AUGUSTUS	stop_codon	4236386	4236388	.	-	0	Parent=medtr.HM078.gnm1.ann1.g5729.t1;
MtHM078_Chr_2	AUGUSTUS	exon	4236386	4240138	.	-	.	ID=medtr.HM078.gnm1.ann1.g5729.t1.exon1;Parent=medtr.HM078.gnm1.ann1.g5729.t1;
MtHM078_Chr_2	AUGUSTUS	CDS	4236389	4240138	1	-	0	ID=medtr.HM078.gnm1.ann1.g5729.t1.CDS1;Parent=medtr.HM078.gnm1.ann1.g5729.t1;
MtHM078_Chr_2	AUGUSTUS	start_codon	4240136	4240138	.	-	0	Parent=medtr.HM078.gnm1.ann1.g5729.t1;
MtHM078_Chr_2	AUGUSTUS	gene	16229931	16236998	.	-	.	ID=medtr.HM078.gnm1.ann1.g6945;
MtHM078_Chr_2	AUGUSTUS	mRNA	16229931	16236998	0.31	-	.	ID=medtr.HM078.gnm1.ann1.g6945.t1;Parent=medtr.HM078.gnm1.ann1.g6945;product=Disease resistance protein (TIR-NBS-LRR class), putative
MtHM078_Chr_2	AUGUSTUS	stop_codon	16229931	16229933	.	-	0	Parent=medtr.HM078.gnm1.ann1.g6945.t1;
MtHM078_Chr_2	AUGUSTUS	CDS	16229931	16230349	0.91	-	2	ID=medtr.HM078.gnm1.ann1.g6945.t1.CDS1;Parent=medtr.HM078.gnm1.ann1.g6945.t1;
MtHM078_Chr_2	AUGUSTUS	exon	16229931	16230349	.	-	.	ID=medtr.HM078.gnm1.ann1.g6945.t1.exon1;Parent=medtr.HM078.gnm1.ann1.g6945.t1;
MtHM078_Chr_2	AUGUSTUS	intron	16230350	16230494	0.95	-	.	Parent=medtr.HM078.gnm1.ann1.g6945.t1;
MtHM078_Chr_2	AUGUSTUS	CDS	16230495	16230525	0.93	-	0	ID=medtr.HM078.gnm1.ann1.g6945.t1.CDS2;Parent=medtr.HM078.gnm1.ann1.g6945.t1;
MtHM078_Chr_2	AUGUSTUS	exon	16230495	16230525	.	-	.	ID=medtr.HM078.gnm1.ann1.g6945.t1.exon2;Parent=medtr.HM078.gnm1.ann1.g6945.t1;
MtHM078_Chr_2	AUGUSTUS	intron	16230526	16232191	0.8	-	.	Parent=medtr.HM078.gnm1.ann1.g6945.t1;
MtHM078_Chr_2	AUGUSTUS	CDS	16232192	16232241	0.81	-	2	ID=medtr.HM078.gnm1.ann1.g6945.t1.CDS3;Parent=medtr.HM078.gnm1.ann1.g6945.t1;
MtHM078_Chr_2	AUGUSTUS	exon	16232192	16232241	.	-	.	ID=medtr.HM078.gnm1.ann1.g6945.t1.exon3;Parent=medtr.HM078.gnm1.ann1.g6945.t1;
MtHM078_Chr_2	AUGUSTUS	intron	16232242	16232794	1	-	.	Parent=medtr.HM078.gnm1.ann1.g6945.t1;
MtHM078_Chr_2	AUGUSTUS	CDS	16232795	16233903	1	-	1	ID=medtr.HM078.gnm1.ann1.g6945.t1.CDS4;Parent=medtr.HM078.gnm1.ann1.g6945.t1;
MtHM078_Chr_2	AUGUSTUS	exon	16232795	16233903	.	-	.	ID=medtr.HM078.gnm1.ann1.g6945.t1.exon4;Parent=medtr.HM078.gnm1.ann1.g6945.t1;
MtHM078_Chr_2	AUGUSTUS	intron	16233904	16235510	1	-	.	Parent=medtr.HM078.gnm1.ann1.g6945.t1;
MtHM078_Chr_2	AUGUSTUS	CDS	16235511	16236027	0.44	-	2	ID=medtr.HM078.gnm1.ann1.g6945.t1.CDS5;Parent=medtr.HM078.gnm1.ann1.g6945.t1;
MtHM078_Chr_2	AUGUSTUS	exon	16235511	16236027	.	-	.	ID=medtr.HM078.gnm1.ann1.g6945.t1.exon5;Parent=medtr.HM078.gnm1.ann1.g6945.t1;
MtHM078_Chr_2	AUGUSTUS	intron	16236028	16236895	0.42	-	.	Parent=medtr.HM078.gnm1.ann1.g6945.t1;
MtHM078_Chr_2	AUGUSTUS	CDS	16236896	16236998	0.52	-	0	ID=medtr.HM078.gnm1.ann1.g6945.t1.CDS6;Parent=medtr.HM078.gnm1.ann1.g6945.t1;
MtHM078_Chr_2	AUGUSTUS	exon	16236896	16236998	.	-	.	ID=medtr.HM078.gnm1.ann1.g6945.t1.exon6;Parent=medtr.HM078.gnm1.ann1.g6945.t1;
MtHM078_Chr_2	AUGUSTUS	start_codon	16236996	16236998	.	-	0	Parent=medtr.HM078.gnm1.ann1.g6945.t1;
MtHM078_Chr_2	AUGUSTUS	gene	16253245	16259663	.	-	.	ID=medtr.HM078.gnm1.ann1.g6946;
MtHM078_Chr_2	AUGUSTUS	mRNA	16253245	16259663	0.97	-	.	ID=medtr.HM078.gnm1.ann1.g6946.t1;Parent=medtr.HM078.gnm1.ann1.g6946;product=Disease resistance protein (TIR-NBS-LRR class), putative
MtHM078_Chr_2	AUGUSTUS	stop_codon	16253245	16253247	.	-	0	Parent=medtr.HM078.gnm1.ann1.g6946.t1;
MtHM078_Chr_2	AUGUSTUS	CDS	16253245	16253315	0.98	-	2	ID=medtr.HM078.gnm1.ann1.g6946.t1.CDS1;Parent=medtr.HM078.gnm1.ann1.g6946.t1;
MtHM078_Chr_2	AUGUSTUS	exon	16253245	16253315	.	-	.	ID=medtr.HM078.gnm1.ann1.g6946.t1.exon1;Parent=medtr.HM078.gnm1.ann1.g6946.t1;
MtHM078_Chr_2	AUGUSTUS	intron	16253316	16253866	1	-	.	Parent=medtr.HM078.gnm1.ann1.g6946.t1;
MtHM078_Chr_2	AUGUSTUS	CDS	16253867	16255691	0.99	-	0	ID=medtr.HM078.gnm1.ann1.g6946.t1.CDS2;Parent=medtr.HM078.gnm1.ann1.g6946.t1;
MtHM078_Chr_2	AUGUSTUS	exon	16253867	16255691	.	-	.	ID=medtr.HM078.gnm1.ann1.g6946.t1.exon2;Parent=medtr.HM078.gnm1.ann1.g6946.t1;
MtHM078_Chr_2	AUGUSTUS	intron	16255692	16255898	1	-	.	Parent=medtr.HM078.gnm1.ann1.g6946.t1;
MtHM078_Chr_2	AUGUSTUS	CDS	16255899	16256186	1	-	0	ID=medtr.HM078.gnm1.ann1.g6946.t1.CDS3;Parent=medtr.HM078.gnm1.ann1.g6946.t1;
MtHM078_Chr_2	AUGUSTUS	exon	16255899	16256186	.	-	.	ID=medtr.HM078.gnm1.ann1.g6946.t1.exon3;Parent=medtr.HM078.gnm1.ann1.g6946.t1;
MtHM078_Chr_2	AUGUSTUS	intron	16256187	16256396	1	-	.	Parent=medtr.HM078.gnm1.ann1.g6946.t1;
MtHM078_Chr_2	AUGUSTUS	CDS	16256397	16257501	1	-	1	ID=medtr.HM078.gnm1.ann1.g6946.t1.CDS4;Parent=medtr.HM078.gnm1.ann1.g6946.t1;
MtHM078_Chr_2	AUGUSTUS	exon	16256397	16257501	.	-	.	ID=medtr.HM078.gnm1.ann1.g6946.t1.exon4;Parent=medtr.HM078.gnm1.ann1.g6946.t1;
MtHM078_Chr_2	AUGUSTUS	intron	16257502	16259160	1	-	.	Parent=medtr.HM078.gnm1.ann1.g6946.t1;
MtHM078_Chr_2	AUGUSTUS	CDS	16259161	16259663	1	-	0	ID=medtr.HM078.gnm1.ann1.g6946.t1.CDS5;Parent=medtr.HM078.gnm1.ann1.g6946.t1;
MtHM078_Chr_2	AUGUSTUS	exon	16259161	16259663	.	-	.	ID=medtr.HM078.gnm1.ann1.g6946.t1.exon5;Parent=medtr.HM078.gnm1.ann1.g6946.t1;
MtHM078_Chr_2	AUGUSTUS	start_codon	16259661	16259663	.	-	0	Parent=medtr.HM078.gnm1.ann1.g6946.t1;
MtHM078_Chr_2	AUGUSTUS	gene	16273067	16276831	.	-	.	ID=medtr.HM078.gnm1.ann1.g6948;
MtHM078_Chr_2	AUGUSTUS	mRNA	16273067	16276831	0.93	-	.	ID=medtr.HM078.gnm1.ann1.g6948.t1;Parent=medtr.HM078.gnm1.ann1.g6948;product=Disease resistance protein (TIR-NBS-LRR class), putative
MtHM078_Chr_2	AUGUSTUS	stop_codon	16273067	16273069	.	-	0	Parent=medtr.HM078.gnm1.ann1.g6948.t1;
MtHM078_Chr_2	AUGUSTUS	CDS	16273067	16273137	1	-	2	ID=medtr.HM078.gnm1.ann1.g6948.t1.CDS1;Parent=medtr.HM078.gnm1.ann1.g6948.t1;
MtHM078_Chr_2	AUGUSTUS	exon	16273067	16273137	.	-	.	ID=medtr.HM078.gnm1.ann1.g6948.t1.exon1;Parent=medtr.HM078.gnm1.ann1.g6948.t1;
MtHM078_Chr_2	AUGUSTUS	intron	16273138	16273761	1	-	.	Parent=medtr.HM078.gnm1.ann1.g6948.t1;
MtHM078_Chr_2	AUGUSTUS	CDS	16273762	16275145	1	-	0	ID=medtr.HM078.gnm1.ann1.g6948.t1.CDS2;Parent=medtr.HM078.gnm1.ann1.g6948.t1;
MtHM078_Chr_2	AUGUSTUS	exon	16273762	16275145	.	-	.	ID=medtr.HM078.gnm1.ann1.g6948.t1.exon2;Parent=medtr.HM078.gnm1.ann1.g6948.t1;
MtHM078_Chr_2	AUGUSTUS	intron	16275146	16275322	1	-	.	Parent=medtr.HM078.gnm1.ann1.g6948.t1;
MtHM078_Chr_2	AUGUSTUS	CDS	16275323	16275610	1	-	0	ID=medtr.HM078.gnm1.ann1.g6948.t1.CDS3;Parent=medtr.HM078.gnm1.ann1.g6948.t1;
MtHM078_Chr_2	AUGUSTUS	exon	16275323	16275610	.	-	.	ID=medtr.HM078.gnm1.ann1.g6948.t1.exon3;Parent=medtr.HM078.gnm1.ann1.g6948.t1;
MtHM078_Chr_2	AUGUSTUS	intron	16275611	16275856	1	-	.	Parent=medtr.HM078.gnm1.ann1.g6948.t1;
MtHM078_Chr_2	AUGUSTUS	CDS	16275857	16276831	0.93	-	0	ID=medtr.HM078.gnm1.ann1.g6948.t1.CDS4;Parent=medtr.HM078.gnm1.ann1.g6948.t1;
MtHM078_Chr_2	AUGUSTUS	exon	16275857	16276831	.	-	.	ID=medtr.HM078.gnm1.ann1.g6948.t1.exon4;Parent=medtr.HM078.gnm1.ann1.g6948.t1;
MtHM078_Chr_2	AUGUSTUS	start_codon	16276829	16276831	.	-	0	Parent=medtr.HM078.gnm1.ann1.g6948.t1;
MtHM078_Chr_2	AUGUSTUS	gene	16283908	16284429	.	-	.	ID=medtr.HM078.gnm1.ann1.g6949;
MtHM078_Chr_2	AUGUSTUS	mRNA	16283908	16284429	.	-	.	ID=medtr.HM078.gnm1.ann1.g6949.t1;Parent=medtr.HM078.gnm1.ann1.g6949;product=Putative TIR domain, P-loop containing nucleoside triphosphate hydrolase
MtHM078_Chr_2	AUGUSTUS	stop_codon	16283908	16283910	.	-	0	Parent=medtr.HM078.gnm1.ann1.g6949.t1;
MtHM078_Chr_2	AUGUSTUS	exon	16283908	16284429	.	-	.	ID=medtr.HM078.gnm1.ann1.g6949.t1.exon1;Parent=medtr.HM078.gnm1.ann1.g6949.t1;
MtHM078_Chr_2	AUGUSTUS	CDS	16283911	16284429	0.93	-	0	ID=medtr.HM078.gnm1.ann1.g6949.t1.CDS1;Parent=medtr.HM078.gnm1.ann1.g6949.t1;
MtHM078_Chr_2	AUGUSTUS	start_codon	16284427	16284429	.	-	0	Parent=medtr.HM078.gnm1.ann1.g6949.t1;
MtHM078_Chr_2	AUGUSTUS	gene	16553207	16559075	.	+	.	ID=medtr.HM078.gnm1.ann1.g6970;
MtHM078_Chr_2	AUGUSTUS	mRNA	16553207	16559075	0.76	+	.	ID=medtr.HM078.gnm1.ann1.g6970.t1;Parent=medtr.HM078.gnm1.ann1.g6970;product=Disease resistance protein (TIR-NBS-LRR class), putative
MtHM078_Chr_2	AUGUSTUS	start_codon	16553207	16553209	.	+	0	Parent=medtr.HM078.gnm1.ann1.g6970.t1;
MtHM078_Chr_2	AUGUSTUS	CDS	16553207	16553724	0.77	+	0	ID=medtr.HM078.gnm1.ann1.g6970.t1.CDS1;Parent=medtr.HM078.gnm1.ann1.g6970.t1;
MtHM078_Chr_2	AUGUSTUS	exon	16553207	16553724	.	+	.	ID=medtr.HM078.gnm1.ann1.g6970.t1.exon1;Parent=medtr.HM078.gnm1.ann1.g6970.t1;
MtHM078_Chr_2	AUGUSTUS	intron	16553725	16555137	1	+	.	Parent=medtr.HM078.gnm1.ann1.g6970.t1;
MtHM078_Chr_2	AUGUSTUS	CDS	16555138	16556236	1	+	1	ID=medtr.HM078.gnm1.ann1.g6970.t1.CDS2;Parent=medtr.HM078.gnm1.ann1.g6970.t1;
MtHM078_Chr_2	AUGUSTUS	exon	16555138	16556236	.	+	.	ID=medtr.HM078.gnm1.ann1.g6970.t1.exon2;Parent=medtr.HM078.gnm1.ann1.g6970.t1;
MtHM078_Chr_2	AUGUSTUS	intron	16556237	16556437	1	+	.	Parent=medtr.HM078.gnm1.ann1.g6970.t1;
MtHM078_Chr_2	AUGUSTUS	CDS	16556438	16556725	1	+	0	ID=medtr.HM078.gnm1.ann1.g6970.t1.CDS3;Parent=medtr.HM078.gnm1.ann1.g6970.t1;
MtHM078_Chr_2	AUGUSTUS	exon	16556438	16556725	.	+	.	ID=medtr.HM078.gnm1.ann1.g6970.t1.exon3;Parent=medtr.HM078.gnm1.ann1.g6970.t1;
MtHM078_Chr_2	AUGUSTUS	intron	16556726	16556906	1	+	.	Parent=medtr.HM078.gnm1.ann1.g6970.t1;
MtHM078_Chr_2	AUGUSTUS	CDS	16556907	16559075	0.99	+	0	ID=medtr.HM078.gnm1.ann1.g6970.t1.CDS4;Parent=medtr.HM078.gnm1.ann1.g6970.t1;
MtHM078_Chr_2	AUGUSTUS	exon	16556907	16559075	.	+	.	ID=medtr.HM078.gnm1.ann1.g6970.t1.exon4;Parent=medtr.HM078.gnm1.ann1.g6970.t1;
MtHM078_Chr_2	AUGUSTUS	stop_codon	16559073	16559075	.	+	0	Parent=medtr.HM078.gnm1.ann1.g6970.t1;
MtHM078_Chr_2	AUGUSTUS	gene	17049029	17053139	.	-	.	ID=medtr.HM078.gnm1.ann1.g7013;
MtHM078_Chr_2	AUGUSTUS	mRNA	17049029	17053139	0.98	-	.	ID=medtr.HM078.gnm1.ann1.g7013.t1;Parent=medtr.HM078.gnm1.ann1.g7013;product=Disease resistance protein (CC-NBS-LRR class) family protein
MtHM078_Chr_2	AUGUSTUS	stop_codon	17049029	17049031	.	-	0	Parent=medtr.HM078.gnm1.ann1.g7013.t1;
MtHM078_Chr_2	AUGUSTUS	CDS	17049029	17050752	1	-	2	ID=medtr.HM078.gnm1.ann1.g7013.t1.CDS1;Parent=medtr.HM078.gnm1.ann1.g7013.t1;
MtHM078_Chr_2	AUGUSTUS	exon	17049029	17050752	.	-	.	ID=medtr.HM078.gnm1.ann1.g7013.t1.exon1;Parent=medtr.HM078.gnm1.ann1.g7013.t1;
MtHM078_Chr_2	AUGUSTUS	intron	17050753	17052076	1	-	.	Parent=medtr.HM078.gnm1.ann1.g7013.t1;
MtHM078_Chr_2	AUGUSTUS	CDS	17052077	17053139	0.98	-	0	ID=medtr.HM078.gnm1.ann1.g7013.t1.CDS2;Parent=medtr.HM078.gnm1.ann1.g7013.t1;
MtHM078_Chr_2	AUGUSTUS	exon	17052077	17053139	.	-	.	ID=medtr.HM078.gnm1.ann1.g7013.t1.exon2;Parent=medtr.HM078.gnm1.ann1.g7013.t1;
MtHM078_Chr_2	AUGUSTUS	start_codon	17053137	17053139	.	-	0	Parent=medtr.HM078.gnm1.ann1.g7013.t1;
MtHM078_Chr_2	AUGUSTUS	gene	17164900	17169164	.	+	.	ID=medtr.HM078.gnm1.ann1.g7022;
MtHM078_Chr_2	AUGUSTUS	mRNA	17164900	17169164	0.97	+	.	ID=medtr.HM078.gnm1.ann1.g7022.t1;Parent=medtr.HM078.gnm1.ann1.g7022;product=NBS-LRR type disease resistance protein
MtHM078_Chr_2	AUGUSTUS	start_codon	17164900	17164902	.	+	0	Parent=medtr.HM078.gnm1.ann1.g7022.t1;
MtHM078_Chr_2	AUGUSTUS	CDS	17164900	17164935	1	+	0	ID=medtr.HM078.gnm1.ann1.g7022.t1.CDS1;Parent=medtr.HM078.gnm1.ann1.g7022.t1;
MtHM078_Chr_2	AUGUSTUS	exon	17164900	17164935	.	+	.	ID=medtr.HM078.gnm1.ann1.g7022.t1.exon1;Parent=medtr.HM078.gnm1.ann1.g7022.t1;
MtHM078_Chr_2	AUGUSTUS	intron	17164936	17165435	1	+	.	Parent=medtr.HM078.gnm1.ann1.g7022.t1;
MtHM078_Chr_2	AUGUSTUS	CDS	17165436	17169164	0.97	+	0	ID=medtr.HM078.gnm1.ann1.g7022.t1.CDS2;Parent=medtr.HM078.gnm1.ann1.g7022.t1;
MtHM078_Chr_2	AUGUSTUS	exon	17165436	17169164	.	+	.	ID=medtr.HM078.gnm1.ann1.g7022.t1.exon2;Parent=medtr.HM078.gnm1.ann1.g7022.t1;
MtHM078_Chr_2	AUGUSTUS	stop_codon	17169162	17169164	.	+	0	Parent=medtr.HM078.gnm1.ann1.g7022.t1;
MtHM078_Chr_2	AUGUSTUS	gene	17186692	17190423	.	+	.	ID=medtr.HM078.gnm1.ann1.g7023;
MtHM078_Chr_2	AUGUSTUS	mRNA	17186692	17190423	.	+	.	ID=medtr.HM078.gnm1.ann1.g7023.t1;Parent=medtr.HM078.gnm1.ann1.g7023;product=NBS-LRR type disease resistance protein
MtHM078_Chr_2	AUGUSTUS	start_codon	17186692	17186694	.	+	0	Parent=medtr.HM078.gnm1.ann1.g7023.t1;
MtHM078_Chr_2	AUGUSTUS	CDS	17186692	17190420	0.99	+	0	ID=medtr.HM078.gnm1.ann1.g7023.t1.CDS1;Parent=medtr.HM078.gnm1.ann1.g7023.t1;
MtHM078_Chr_2	AUGUSTUS	exon	17186692	17190423	.	+	.	ID=medtr.HM078.gnm1.ann1.g7023.t1.exon1;Parent=medtr.HM078.gnm1.ann1.g7023.t1;
MtHM078_Chr_2	AUGUSTUS	stop_codon	17190421	17190423	.	+	0	Parent=medtr.HM078.gnm1.ann1.g7023.t1;
MtHM078_Chr_2	AUGUSTUS	gene	17199462	17202587	.	+	.	ID=medtr.HM078.gnm1.ann1.g7024;
MtHM078_Chr_2	AUGUSTUS	mRNA	17199462	17202587	0.54	+	.	ID=medtr.HM078.gnm1.ann1.g7024.t1;Parent=medtr.HM078.gnm1.ann1.g7024;product=NBS-LRR type disease resistance protein
MtHM078_Chr_2	AUGUSTUS	start_codon	17199462	17199464	.	+	0	Parent=medtr.HM078.gnm1.ann1.g7024.t1;
MtHM078_Chr_2	AUGUSTUS	CDS	17199462	17199489	0.61	+	0	ID=medtr.HM078.gnm1.ann1.g7024.t1.CDS1;Parent=medtr.HM078.gnm1.ann1.g7024.t1;
MtHM078_Chr_2	AUGUSTUS	exon	17199462	17199489	.	+	.	ID=medtr.HM078.gnm1.ann1.g7024.t1.exon1;Parent=medtr.HM078.gnm1.ann1.g7024.t1;
MtHM078_Chr_2	AUGUSTUS	intron	17199490	17199571	0.87	+	.	Parent=medtr.HM078.gnm1.ann1.g7024.t1;
MtHM078_Chr_2	AUGUSTUS	CDS	17199572	17199642	0.61	+	2	ID=medtr.HM078.gnm1.ann1.g7024.t1.CDS2;Parent=medtr.HM078.gnm1.ann1.g7024.t1;
MtHM078_Chr_2	AUGUSTUS	exon	17199572	17199642	.	+	.	ID=medtr.HM078.gnm1.ann1.g7024.t1.exon2;Parent=medtr.HM078.gnm1.ann1.g7024.t1;
MtHM078_Chr_2	AUGUSTUS	intron	17199643	17202178	0.87	+	.	Parent=medtr.HM078.gnm1.ann1.g7024.t1;
MtHM078_Chr_2	AUGUSTUS	CDS	17202179	17202359	0.54	+	0	ID=medtr.HM078.gnm1.ann1.g7024.t1.CDS3;Parent=medtr.HM078.gnm1.ann1.g7024.t1;
MtHM078_Chr_2	AUGUSTUS	exon	17202179	17202359	.	+	.	ID=medtr.HM078.gnm1.ann1.g7024.t1.exon3;Parent=medtr.HM078.gnm1.ann1.g7024.t1;
MtHM078_Chr_2	AUGUSTUS	intron	17202360	17202537	0.54	+	.	Parent=medtr.HM078.gnm1.ann1.g7024.t1;
MtHM078_Chr_2	AUGUSTUS	CDS	17202538	17202587	0.54	+	2	ID=medtr.HM078.gnm1.ann1.g7024.t1.CDS4;Parent=medtr.HM078.gnm1.ann1.g7024.t1;
MtHM078_Chr_2	AUGUSTUS	exon	17202538	17202587	.	+	.	ID=medtr.HM078.gnm1.ann1.g7024.t1.exon4;Parent=medtr.HM078.gnm1.ann1.g7024.t1;
MtHM078_Chr_2	AUGUSTUS	stop_codon	17202585	17202587	.	+	0	Parent=medtr.HM078.gnm1.ann1.g7024.t1;
MtHM078_Chr_2	AUGUSTUS	gene	17763397	17766342	.	+	.	ID=medtr.HM078.gnm1.ann1.g7073;
MtHM078_Chr_2	AUGUSTUS	mRNA	17763397	17766342	0.62	+	.	ID=medtr.HM078.gnm1.ann1.g7073.t1;Parent=medtr.HM078.gnm1.ann1.g7073;product=Disease resistance protein (TIR-NBS-LRR class), putative
MtHM078_Chr_2	AUGUSTUS	start_codon	17763397	17763399	.	+	0	Parent=medtr.HM078.gnm1.ann1.g7073.t1;
MtHM078_Chr_2	AUGUSTUS	CDS	17763397	17764554	0.62	+	0	ID=medtr.HM078.gnm1.ann1.g7073.t1.CDS1;Parent=medtr.HM078.gnm1.ann1.g7073.t1;
MtHM078_Chr_2	AUGUSTUS	exon	17763397	17764554	.	+	.	ID=medtr.HM078.gnm1.ann1.g7073.t1.exon1;Parent=medtr.HM078.gnm1.ann1.g7073.t1;
MtHM078_Chr_2	AUGUSTUS	intron	17764555	17764773	1	+	.	Parent=medtr.HM078.gnm1.ann1.g7073.t1;
MtHM078_Chr_2	AUGUSTUS	CDS	17764774	17765046	1	+	0	ID=medtr.HM078.gnm1.ann1.g7073.t1.CDS2;Parent=medtr.HM078.gnm1.ann1.g7073.t1;
MtHM078_Chr_2	AUGUSTUS	exon	17764774	17765046	.	+	.	ID=medtr.HM078.gnm1.ann1.g7073.t1.exon2;Parent=medtr.HM078.gnm1.ann1.g7073.t1;
MtHM078_Chr_2	AUGUSTUS	intron	17765047	17765142	1	+	.	Parent=medtr.HM078.gnm1.ann1.g7073.t1;
MtHM078_Chr_2	AUGUSTUS	CDS	17765143	17766342	1	+	0	ID=medtr.HM078.gnm1.ann1.g7073.t1.CDS3;Parent=medtr.HM078.gnm1.ann1.g7073.t1;
MtHM078_Chr_2	AUGUSTUS	exon	17765143	17766342	.	+	.	ID=medtr.HM078.gnm1.ann1.g7073.t1.exon3;Parent=medtr.HM078.gnm1.ann1.g7073.t1;
MtHM078_Chr_2	AUGUSTUS	stop_codon	17766340	17766342	.	+	0	Parent=medtr.HM078.gnm1.ann1.g7073.t1;
MtHM078_Chr_2	AUGUSTUS	gene	17806536	17809286	.	+	.	ID=medtr.HM078.gnm1.ann1.g7078;
MtHM078_Chr_2	AUGUSTUS	mRNA	17806536	17809286	0.75	+	.	ID=medtr.HM078.gnm1.ann1.g7078.t1;Parent=medtr.HM078.gnm1.ann1.g7078;product=Disease resistance protein (TIR-NBS-LRR class), putative
MtHM078_Chr_2	AUGUSTUS	start_codon	17806536	17806538	.	+	0	Parent=medtr.HM078.gnm1.ann1.g7078.t1;
MtHM078_Chr_2	AUGUSTUS	CDS	17806536	17807693	0.81	+	0	ID=medtr.HM078.gnm1.ann1.g7078.t1.CDS1;Parent=medtr.HM078.gnm1.ann1.g7078.t1;
MtHM078_Chr_2	AUGUSTUS	exon	17806536	17807693	.	+	.	ID=medtr.HM078.gnm1.ann1.g7078.t1.exon1;Parent=medtr.HM078.gnm1.ann1.g7078.t1;
MtHM078_Chr_2	AUGUSTUS	intron	17807694	17807917	1	+	.	Parent=medtr.HM078.gnm1.ann1.g7078.t1;
MtHM078_Chr_2	AUGUSTUS	CDS	17807918	17808187	1	+	0	ID=medtr.HM078.gnm1.ann1.g7078.t1.CDS2;Parent=medtr.HM078.gnm1.ann1.g7078.t1;
MtHM078_Chr_2	AUGUSTUS	exon	17807918	17808187	.	+	.	ID=medtr.HM078.gnm1.ann1.g7078.t1.exon2;Parent=medtr.HM078.gnm1.ann1.g7078.t1;
MtHM078_Chr_2	AUGUSTUS	intron	17808188	17808284	1	+	.	Parent=medtr.HM078.gnm1.ann1.g7078.t1;
MtHM078_Chr_2	AUGUSTUS	CDS	17808285	17809286	0.91	+	0	ID=medtr.HM078.gnm1.ann1.g7078.t1.CDS3;Parent=medtr.HM078.gnm1.ann1.g7078.t1;
MtHM078_Chr_2	AUGUSTUS	exon	17808285	17809286	.	+	.	ID=medtr.HM078.gnm1.ann1.g7078.t1.exon3;Parent=medtr.HM078.gnm1.ann1.g7078.t1;
MtHM078_Chr_2	AUGUSTUS	stop_codon	17809284	17809286	.	+	0	Parent=medtr.HM078.gnm1.ann1.g7078.t1;
MtHM078_Chr_2	AUGUSTUS	gene	18090372	18094695	.	-	.	ID=medtr.HM078.gnm1.ann1.g7105;
MtHM078_Chr_2	AUGUSTUS	mRNA	18090372	18094695	0.64	-	.	ID=medtr.HM078.gnm1.ann1.g7105.t1;Parent=medtr.HM078.gnm1.ann1.g7105;product=Disease resistance protein (TIR-NBS-LRR class)
MtHM078_Chr_2	AUGUSTUS	stop_codon	18090372	18090374	.	-	0	Parent=medtr.HM078.gnm1.ann1.g7105.t1;
MtHM078_Chr_2	AUGUSTUS	CDS	18090372	18090974	0.93	-	0	ID=medtr.HM078.gnm1.ann1.g7105.t1.CDS1;Parent=medtr.HM078.gnm1.ann1.g7105.t1;
MtHM078_Chr_2	AUGUSTUS	exon	18090372	18090974	.	-	.	ID=medtr.HM078.gnm1.ann1.g7105.t1.exon1;Parent=medtr.HM078.gnm1.ann1.g7105.t1;
MtHM078_Chr_2	AUGUSTUS	intron	18090975	18091081	1	-	.	Parent=medtr.HM078.gnm1.ann1.g7105.t1;
MtHM078_Chr_2	AUGUSTUS	CDS	18091082	18091870	1	-	0	ID=medtr.HM078.gnm1.ann1.g7105.t1.CDS2;Parent=medtr.HM078.gnm1.ann1.g7105.t1;
MtHM078_Chr_2	AUGUSTUS	exon	18091082	18091870	.	-	.	ID=medtr.HM078.gnm1.ann1.g7105.t1.exon2;Parent=medtr.HM078.gnm1.ann1.g7105.t1;
MtHM078_Chr_2	AUGUSTUS	intron	18091871	18091978	1	-	.	Parent=medtr.HM078.gnm1.ann1.g7105.t1;
MtHM078_Chr_2	AUGUSTUS	CDS	18091979	18092197	1	-	0	ID=medtr.HM078.gnm1.ann1.g7105.t1.CDS3;Parent=medtr.HM078.gnm1.ann1.g7105.t1;
MtHM078_Chr_2	AUGUSTUS	exon	18091979	18092197	.	-	.	ID=medtr.HM078.gnm1.ann1.g7105.t1.exon3;Parent=medtr.HM078.gnm1.ann1.g7105.t1;
MtHM078_Chr_2	AUGUSTUS	intron	18092198	18092362	1	-	.	Parent=medtr.HM078.gnm1.ann1.g7105.t1;
MtHM078_Chr_2	AUGUSTUS	CDS	18092363	18093488	0.88	-	1	ID=medtr.HM078.gnm1.ann1.g7105.t1.CDS4;Parent=medtr.HM078.gnm1.ann1.g7105.t1;
MtHM078_Chr_2	AUGUSTUS	exon	18092363	18093488	.	-	.	ID=medtr.HM078.gnm1.ann1.g7105.t1.exon4;Parent=medtr.HM078.gnm1.ann1.g7105.t1;
MtHM078_Chr_2	AUGUSTUS	intron	18093489	18094192	1	-	.	Parent=medtr.HM078.gnm1.ann1.g7105.t1;
MtHM078_Chr_2	AUGUSTUS	CDS	18094193	18094695	0.8	-	0	ID=medtr.HM078.gnm1.ann1.g7105.t1.CDS5;Parent=medtr.HM078.gnm1.ann1.g7105.t1;
MtHM078_Chr_2	AUGUSTUS	exon	18094193	18094695	.	-	.	ID=medtr.HM078.gnm1.ann1.g7105.t1.exon5;Parent=medtr.HM078.gnm1.ann1.g7105.t1;
MtHM078_Chr_2	AUGUSTUS	start_codon	18094693	18094695	.	-	0	Parent=medtr.HM078.gnm1.ann1.g7105.t1;
MtHM078_Chr_2	AUGUSTUS	gene	19675869	19677933	.	-	.	ID=medtr.HM078.gnm1.ann1.g7217;
MtHM078_Chr_2	AUGUSTUS	mRNA	19675869	19677933	0.61	-	.	ID=medtr.HM078.gnm1.ann1.g7217.t1;Parent=medtr.HM078.gnm1.ann1.g7217;product=NB-ARC domain disease resistance protein
MtHM078_Chr_2	AUGUSTUS	stop_codon	19675869	19675871	.	-	0	Parent=medtr.HM078.gnm1.ann1.g7217.t1;
MtHM078_Chr_2	AUGUSTUS	CDS	19675869	19675897	0.85	-	2	ID=medtr.HM078.gnm1.ann1.g7217.t1.CDS1;Parent=medtr.HM078.gnm1.ann1.g7217.t1;
MtHM078_Chr_2	AUGUSTUS	exon	19675869	19675897	.	-	.	ID=medtr.HM078.gnm1.ann1.g7217.t1.exon1;Parent=medtr.HM078.gnm1.ann1.g7217.t1;
MtHM078_Chr_2	AUGUSTUS	intron	19675898	19676981	1	-	.	Parent=medtr.HM078.gnm1.ann1.g7217.t1;
MtHM078_Chr_2	AUGUSTUS	CDS	19676982	19677017	0.76	-	2	ID=medtr.HM078.gnm1.ann1.g7217.t1.CDS2;Parent=medtr.HM078.gnm1.ann1.g7217.t1;
MtHM078_Chr_2	AUGUSTUS	exon	19676982	19677017	.	-	.	ID=medtr.HM078.gnm1.ann1.g7217.t1.exon2;Parent=medtr.HM078.gnm1.ann1.g7217.t1;
MtHM078_Chr_2	AUGUSTUS	intron	19677018	19677794	0.75	-	.	Parent=medtr.HM078.gnm1.ann1.g7217.t1;
MtHM078_Chr_2	AUGUSTUS	CDS	19677795	19677933	0.68	-	0	ID=medtr.HM078.gnm1.ann1.g7217.t1.CDS3;Parent=medtr.HM078.gnm1.ann1.g7217.t1;
MtHM078_Chr_2	AUGUSTUS	exon	19677795	19677933	.	-	.	ID=medtr.HM078.gnm1.ann1.g7217.t1.exon3;Parent=medtr.HM078.gnm1.ann1.g7217.t1;
MtHM078_Chr_2	AUGUSTUS	start_codon	19677931	19677933	.	-	0	Parent=medtr.HM078.gnm1.ann1.g7217.t1;
MtHM078_Chr_2	AUGUSTUS	gene	19909040	19912739	.	-	.	ID=medtr.HM078.gnm1.ann1.g7234;
MtHM078_Chr_2	AUGUSTUS	mRNA	19909040	19912739	0.74	-	.	ID=medtr.HM078.gnm1.ann1.g7234.t1;Parent=medtr.HM078.gnm1.ann1.g7234;product=Putative TIR domain, P-loop containing nucleoside triphosphate hydrolase
MtHM078_Chr_2	AUGUSTUS	stop_codon	19909040	19909042	.	-	0	Parent=medtr.HM078.gnm1.ann1.g7234.t1;
MtHM078_Chr_2	AUGUSTUS	CDS	19909040	19909916	1	-	1	ID=medtr.HM078.gnm1.ann1.g7234.t1.CDS1;Parent=medtr.HM078.gnm1.ann1.g7234.t1;
MtHM078_Chr_2	AUGUSTUS	exon	19909040	19909916	.	-	.	ID=medtr.HM078.gnm1.ann1.g7234.t1.exon1;Parent=medtr.HM078.gnm1.ann1.g7234.t1;
MtHM078_Chr_2	AUGUSTUS	intron	19909917	19912236	1	-	.	Parent=medtr.HM078.gnm1.ann1.g7234.t1;
MtHM078_Chr_2	AUGUSTUS	CDS	19912237	19912739	0.74	-	0	ID=medtr.HM078.gnm1.ann1.g7234.t1.CDS2;Parent=medtr.HM078.gnm1.ann1.g7234.t1;
MtHM078_Chr_2	AUGUSTUS	exon	19912237	19912739	.	-	.	ID=medtr.HM078.gnm1.ann1.g7234.t1.exon2;Parent=medtr.HM078.gnm1.ann1.g7234.t1;
MtHM078_Chr_2	AUGUSTUS	start_codon	19912737	19912739	.	-	0	Parent=medtr.HM078.gnm1.ann1.g7234.t1;
MtHM078_Chr_2	AUGUSTUS	gene	23015832	23021273	.	+	.	ID=medtr.HM078.gnm1.ann1.g7409;
MtHM078_Chr_2	AUGUSTUS	mRNA	23015832	23021273	0.56	+	.	ID=medtr.HM078.gnm1.ann1.g7409.t1;Parent=medtr.HM078.gnm1.ann1.g7409;product=Disease resistance protein (TIR-NBS-LRR class)
MtHM078_Chr_2	AUGUSTUS	start_codon	23015832	23015834	.	+	0	Parent=medtr.HM078.gnm1.ann1.g7409.t1;
MtHM078_Chr_2	AUGUSTUS	CDS	23015832	23015913	1	+	0	ID=medtr.HM078.gnm1.ann1.g7409.t1.CDS1;Parent=medtr.HM078.gnm1.ann1.g7409.t1;
MtHM078_Chr_2	AUGUSTUS	exon	23015832	23015913	.	+	.	ID=medtr.HM078.gnm1.ann1.g7409.t1.exon1;Parent=medtr.HM078.gnm1.ann1.g7409.t1;
MtHM078_Chr_2	AUGUSTUS	intron	23015914	23016038	1	+	.	Parent=medtr.HM078.gnm1.ann1.g7409.t1;
MtHM078_Chr_2	AUGUSTUS	CDS	23016039	23016603	1	+	2	ID=medtr.HM078.gnm1.ann1.g7409.t1.CDS2;Parent=medtr.HM078.gnm1.ann1.g7409.t1;
MtHM078_Chr_2	AUGUSTUS	exon	23016039	23016603	.	+	.	ID=medtr.HM078.gnm1.ann1.g7409.t1.exon2;Parent=medtr.HM078.gnm1.ann1.g7409.t1;
MtHM078_Chr_2	AUGUSTUS	intron	23016604	23018604	1	+	.	Parent=medtr.HM078.gnm1.ann1.g7409.t1;
MtHM078_Chr_2	AUGUSTUS	CDS	23018605	23019700	1	+	1	ID=medtr.HM078.gnm1.ann1.g7409.t1.CDS3;Parent=medtr.HM078.gnm1.ann1.g7409.t1;
MtHM078_Chr_2	AUGUSTUS	exon	23018605	23019700	.	+	.	ID=medtr.HM078.gnm1.ann1.g7409.t1.exon3;Parent=medtr.HM078.gnm1.ann1.g7409.t1;
MtHM078_Chr_2	AUGUSTUS	intron	23019701	23019956	1	+	.	Parent=medtr.HM078.gnm1.ann1.g7409.t1;
MtHM078_Chr_2	AUGUSTUS	CDS	23019957	23020235	1	+	0	ID=medtr.HM078.gnm1.ann1.g7409.t1.CDS4;Parent=medtr.HM078.gnm1.ann1.g7409.t1;
MtHM078_Chr_2	AUGUSTUS	exon	23019957	23020235	.	+	.	ID=medtr.HM078.gnm1.ann1.g7409.t1.exon4;Parent=medtr.HM078.gnm1.ann1.g7409.t1;
MtHM078_Chr_2	AUGUSTUS	intron	23020236	23020526	1	+	.	Parent=medtr.HM078.gnm1.ann1.g7409.t1;
MtHM078_Chr_2	AUGUSTUS	CDS	23020527	23020715	0.57	+	0	ID=medtr.HM078.gnm1.ann1.g7409.t1.CDS5;Parent=medtr.HM078.gnm1.ann1.g7409.t1;
MtHM078_Chr_2	AUGUSTUS	exon	23020527	23020715	.	+	.	ID=medtr.HM078.gnm1.ann1.g7409.t1.exon5;Parent=medtr.HM078.gnm1.ann1.g7409.t1;
MtHM078_Chr_2	AUGUSTUS	intron	23020716	23020802	0.57	+	.	Parent=medtr.HM078.gnm1.ann1.g7409.t1;
MtHM078_Chr_2	AUGUSTUS	CDS	23020803	23021273	0.81	+	0	ID=medtr.HM078.gnm1.ann1.g7409.t1.CDS6;Parent=medtr.HM078.gnm1.ann1.g7409.t1;
MtHM078_Chr_2	AUGUSTUS	exon	23020803	23021273	.	+	.	ID=medtr.HM078.gnm1.ann1.g7409.t1.exon6;Parent=medtr.HM078.gnm1.ann1.g7409.t1;
MtHM078_Chr_2	AUGUSTUS	stop_codon	23021271	23021273	.	+	0	Parent=medtr.HM078.gnm1.ann1.g7409.t1;
MtHM078_Chr_2	AUGUSTUS	gene	23024280	23029717	.	-	.	ID=medtr.HM078.gnm1.ann1.g7410;
MtHM078_Chr_2	AUGUSTUS	mRNA	23024280	23029717	0.59	-	.	ID=medtr.HM078.gnm1.ann1.g7410.t1;Parent=medtr.HM078.gnm1.ann1.g7410;product=Disease resistance protein (TIR-NBS-LRR class)
MtHM078_Chr_2	AUGUSTUS	stop_codon	23024280	23024282	.	-	0	Parent=medtr.HM078.gnm1.ann1.g7410.t1;
MtHM078_Chr_2	AUGUSTUS	CDS	23024280	23024528	0.6	-	0	ID=medtr.HM078.gnm1.ann1.g7410.t1.CDS1;Parent=medtr.HM078.gnm1.ann1.g7410.t1;
MtHM078_Chr_2	AUGUSTUS	exon	23024280	23024528	.	-	.	ID=medtr.HM078.gnm1.ann1.g7410.t1.exon1;Parent=medtr.HM078.gnm1.ann1.g7410.t1;
MtHM078_Chr_2	AUGUSTUS	intron	23024529	23024634	1	-	.	Parent=medtr.HM078.gnm1.ann1.g7410.t1;
MtHM078_Chr_2	AUGUSTUS	CDS	23024635	23025381	1	-	0	ID=medtr.HM078.gnm1.ann1.g7410.t1.CDS2;Parent=medtr.HM078.gnm1.ann1.g7410.t1;
MtHM078_Chr_2	AUGUSTUS	exon	23024635	23025381	.	-	.	ID=medtr.HM078.gnm1.ann1.g7410.t1.exon2;Parent=medtr.HM078.gnm1.ann1.g7410.t1;
MtHM078_Chr_2	AUGUSTUS	intron	23025382	23025672	1	-	.	Parent=medtr.HM078.gnm1.ann1.g7410.t1;
MtHM078_Chr_2	AUGUSTUS	CDS	23025673	23025963	1	-	0	ID=medtr.HM078.gnm1.ann1.g7410.t1.CDS3;Parent=medtr.HM078.gnm1.ann1.g7410.t1;
MtHM078_Chr_2	AUGUSTUS	exon	23025673	23025963	.	-	.	ID=medtr.HM078.gnm1.ann1.g7410.t1.exon3;Parent=medtr.HM078.gnm1.ann1.g7410.t1;
MtHM078_Chr_2	AUGUSTUS	intron	23025964	23026218	1	-	.	Parent=medtr.HM078.gnm1.ann1.g7410.t1;
MtHM078_Chr_2	AUGUSTUS	CDS	23026219	23027314	1	-	1	ID=medtr.HM078.gnm1.ann1.g7410.t1.CDS4;Parent=medtr.HM078.gnm1.ann1.g7410.t1;
MtHM078_Chr_2	AUGUSTUS	exon	23026219	23027314	.	-	.	ID=medtr.HM078.gnm1.ann1.g7410.t1.exon4;Parent=medtr.HM078.gnm1.ann1.g7410.t1;
MtHM078_Chr_2	AUGUSTUS	intron	23027315	23028951	1	-	.	Parent=medtr.HM078.gnm1.ann1.g7410.t1;
MtHM078_Chr_2	AUGUSTUS	CDS	23028952	23029504	1	-	2	ID=medtr.HM078.gnm1.ann1.g7410.t1.CDS5;Parent=medtr.HM078.gnm1.ann1.g7410.t1;
MtHM078_Chr_2	AUGUSTUS	exon	23028952	23029504	.	-	.	ID=medtr.HM078.gnm1.ann1.g7410.t1.exon5;Parent=medtr.HM078.gnm1.ann1.g7410.t1;
MtHM078_Chr_2	AUGUSTUS	intron	23029505	23029635	1	-	.	Parent=medtr.HM078.gnm1.ann1.g7410.t1;
MtHM078_Chr_2	AUGUSTUS	CDS	23029636	23029717	0.98	-	0	ID=medtr.HM078.gnm1.ann1.g7410.t1.CDS6;Parent=medtr.HM078.gnm1.ann1.g7410.t1;
MtHM078_Chr_2	AUGUSTUS	exon	23029636	23029717	.	-	.	ID=medtr.HM078.gnm1.ann1.g7410.t1.exon6;Parent=medtr.HM078.gnm1.ann1.g7410.t1;
MtHM078_Chr_2	AUGUSTUS	start_codon	23029715	23029717	.	-	0	Parent=medtr.HM078.gnm1.ann1.g7410.t1;
MtHM078_Chr_2	AUGUSTUS	gene	23082205	23088041	.	+	.	ID=medtr.HM078.gnm1.ann1.g7411;
MtHM078_Chr_2	AUGUSTUS	mRNA	23082205	23088041	0.98	+	.	ID=medtr.HM078.gnm1.ann1.g7411.t1;Parent=medtr.HM078.gnm1.ann1.g7411;product=Disease resistance protein (TIR-NBS-LRR class)
MtHM078_Chr_2	AUGUSTUS	start_codon	23082205	23082207	.	+	0	Parent=medtr.HM078.gnm1.ann1.g7411.t1;
MtHM078_Chr_2	AUGUSTUS	CDS	23082205	23082286	0.98	+	0	ID=medtr.HM078.gnm1.ann1.g7411.t1.CDS1;Parent=medtr.HM078.gnm1.ann1.g7411.t1;
MtHM078_Chr_2	AUGUSTUS	exon	23082205	23082286	.	+	.	ID=medtr.HM078.gnm1.ann1.g7411.t1.exon1;Parent=medtr.HM078.gnm1.ann1.g7411.t1;
MtHM078_Chr_2	AUGUSTUS	intron	23082287	23082415	1	+	.	Parent=medtr.HM078.gnm1.ann1.g7411.t1;
MtHM078_Chr_2	AUGUSTUS	CDS	23082416	23082977	1	+	2	ID=medtr.HM078.gnm1.ann1.g7411.t1.CDS2;Parent=medtr.HM078.gnm1.ann1.g7411.t1;
MtHM078_Chr_2	AUGUSTUS	exon	23082416	23082977	.	+	.	ID=medtr.HM078.gnm1.ann1.g7411.t1.exon2;Parent=medtr.HM078.gnm1.ann1.g7411.t1;
MtHM078_Chr_2	AUGUSTUS	intron	23082978	23084974	1	+	.	Parent=medtr.HM078.gnm1.ann1.g7411.t1;
MtHM078_Chr_2	AUGUSTUS	CDS	23084975	23086073	1	+	1	ID=medtr.HM078.gnm1.ann1.g7411.t1.CDS3;Parent=medtr.HM078.gnm1.ann1.g7411.t1;
MtHM078_Chr_2	AUGUSTUS	exon	23084975	23086073	.	+	.	ID=medtr.HM078.gnm1.ann1.g7411.t1.exon3;Parent=medtr.HM078.gnm1.ann1.g7411.t1;
MtHM078_Chr_2	AUGUSTUS	intron	23086074	23086276	1	+	.	Parent=medtr.HM078.gnm1.ann1.g7411.t1;
MtHM078_Chr_2	AUGUSTUS	CDS	23086277	23086567	1	+	0	ID=medtr.HM078.gnm1.ann1.g7411.t1.CDS4;Parent=medtr.HM078.gnm1.ann1.g7411.t1;
MtHM078_Chr_2	AUGUSTUS	exon	23086277	23086567	.	+	.	ID=medtr.HM078.gnm1.ann1.g7411.t1.exon4;Parent=medtr.HM078.gnm1.ann1.g7411.t1;
MtHM078_Chr_2	AUGUSTUS	intron	23086568	23086879	1	+	.	Parent=medtr.HM078.gnm1.ann1.g7411.t1;
MtHM078_Chr_2	AUGUSTUS	CDS	23086880	23087620	1	+	0	ID=medtr.HM078.gnm1.ann1.g7411.t1.CDS5;Parent=medtr.HM078.gnm1.ann1.g7411.t1;
MtHM078_Chr_2	AUGUSTUS	exon	23086880	23087620	.	+	.	ID=medtr.HM078.gnm1.ann1.g7411.t1.exon5;Parent=medtr.HM078.gnm1.ann1.g7411.t1;
MtHM078_Chr_2	AUGUSTUS	intron	23087621	23087726	1	+	.	Parent=medtr.HM078.gnm1.ann1.g7411.t1;
MtHM078_Chr_2	AUGUSTUS	CDS	23087727	23088041	1	+	0	ID=medtr.HM078.gnm1.ann1.g7411.t1.CDS6;Parent=medtr.HM078.gnm1.ann1.g7411.t1;
MtHM078_Chr_2	AUGUSTUS	exon	23087727	23088041	.	+	.	ID=medtr.HM078.gnm1.ann1.g7411.t1.exon6;Parent=medtr.HM078.gnm1.ann1.g7411.t1;
MtHM078_Chr_2	AUGUSTUS	stop_codon	23088039	23088041	.	+	0	Parent=medtr.HM078.gnm1.ann1.g7411.t1;
MtHM078_Chr_2	AUGUSTUS	gene	45435259	45437853	.	+	.	ID=medtr.HM078.gnm1.ann1.g7760;
MtHM078_Chr_2	AUGUSTUS	mRNA	45435259	45437853	.	+	.	ID=medtr.HM078.gnm1.ann1.g7760.t1;Parent=medtr.HM078.gnm1.ann1.g7760;product=NBS-LRR type disease resistance protein
MtHM078_Chr_2	AUGUSTUS	start_codon	45435259	45435261	.	+	0	Parent=medtr.HM078.gnm1.ann1.g7760.t1;
MtHM078_Chr_2	AUGUSTUS	CDS	45435259	45437850	1	+	0	ID=medtr.HM078.gnm1.ann1.g7760.t1.CDS1;Parent=medtr.HM078.gnm1.ann1.g7760.t1;
MtHM078_Chr_2	AUGUSTUS	exon	45435259	45437853	.	+	.	ID=medtr.HM078.gnm1.ann1.g7760.t1.exon1;Parent=medtr.HM078.gnm1.ann1.g7760.t1;
MtHM078_Chr_2	AUGUSTUS	stop_codon	45437851	45437853	.	+	0	Parent=medtr.HM078.gnm1.ann1.g7760.t1;
MtHM078_Chr_2	AUGUSTUS	gene	46328699	46334257	.	+	.	ID=medtr.HM078.gnm1.ann1.g7821;
MtHM078_Chr_2	AUGUSTUS	mRNA	46328699	46334257	0.65	+	.	ID=medtr.HM078.gnm1.ann1.g7821.t1;Parent=medtr.HM078.gnm1.ann1.g7821;product=Disease resistance protein (CC-NBS-LRR class) family protein
MtHM078_Chr_2	AUGUSTUS	start_codon	46328699	46328701	.	+	0	Parent=medtr.HM078.gnm1.ann1.g7821.t1;
MtHM078_Chr_2	AUGUSTUS	CDS	46328699	46331473	0.92	+	0	ID=medtr.HM078.gnm1.ann1.g7821.t1.CDS1;Parent=medtr.HM078.gnm1.ann1.g7821.t1;
MtHM078_Chr_2	AUGUSTUS	exon	46328699	46331473	.	+	.	ID=medtr.HM078.gnm1.ann1.g7821.t1.exon1;Parent=medtr.HM078.gnm1.ann1.g7821.t1;
MtHM078_Chr_2	AUGUSTUS	intron	46331474	46331775	1	+	.	Parent=medtr.HM078.gnm1.ann1.g7821.t1;
MtHM078_Chr_2	AUGUSTUS	CDS	46331776	46332018	1	+	0	ID=medtr.HM078.gnm1.ann1.g7821.t1.CDS2;Parent=medtr.HM078.gnm1.ann1.g7821.t1;
MtHM078_Chr_2	AUGUSTUS	exon	46331776	46332018	.	+	.	ID=medtr.HM078.gnm1.ann1.g7821.t1.exon2;Parent=medtr.HM078.gnm1.ann1.g7821.t1;
MtHM078_Chr_2	AUGUSTUS	intron	46332019	46332138	1	+	.	Parent=medtr.HM078.gnm1.ann1.g7821.t1;
MtHM078_Chr_2	AUGUSTUS	CDS	46332139	46332861	1	+	0	ID=medtr.HM078.gnm1.ann1.g7821.t1.CDS3;Parent=medtr.HM078.gnm1.ann1.g7821.t1;
MtHM078_Chr_2	AUGUSTUS	exon	46332139	46332861	.	+	.	ID=medtr.HM078.gnm1.ann1.g7821.t1.exon3;Parent=medtr.HM078.gnm1.ann1.g7821.t1;
MtHM078_Chr_2	AUGUSTUS	intron	46332862	46333084	1	+	.	Parent=medtr.HM078.gnm1.ann1.g7821.t1;
MtHM078_Chr_2	AUGUSTUS	CDS	46333085	46333903	0.75	+	0	ID=medtr.HM078.gnm1.ann1.g7821.t1.CDS4;Parent=medtr.HM078.gnm1.ann1.g7821.t1;
MtHM078_Chr_2	AUGUSTUS	exon	46333085	46333903	.	+	.	ID=medtr.HM078.gnm1.ann1.g7821.t1.exon4;Parent=medtr.HM078.gnm1.ann1.g7821.t1;
MtHM078_Chr_2	AUGUSTUS	intron	46333904	46334021	0.71	+	.	Parent=medtr.HM078.gnm1.ann1.g7821.t1;
MtHM078_Chr_2	AUGUSTUS	CDS	46334022	46334076	0.94	+	0	ID=medtr.HM078.gnm1.ann1.g7821.t1.CDS5;Parent=medtr.HM078.gnm1.ann1.g7821.t1;
MtHM078_Chr_2	AUGUSTUS	exon	46334022	46334076	.	+	.	ID=medtr.HM078.gnm1.ann1.g7821.t1.exon5;Parent=medtr.HM078.gnm1.ann1.g7821.t1;
MtHM078_Chr_2	AUGUSTUS	intron	46334077	46334225	0.93	+	.	Parent=medtr.HM078.gnm1.ann1.g7821.t1;
MtHM078_Chr_2	AUGUSTUS	CDS	46334226	46334257	0.93	+	2	ID=medtr.HM078.gnm1.ann1.g7821.t1.CDS6;Parent=medtr.HM078.gnm1.ann1.g7821.t1;
MtHM078_Chr_2	AUGUSTUS	exon	46334226	46334257	.	+	.	ID=medtr.HM078.gnm1.ann1.g7821.t1.exon6;Parent=medtr.HM078.gnm1.ann1.g7821.t1;
MtHM078_Chr_2	AUGUSTUS	stop_codon	46334255	46334257	.	+	0	Parent=medtr.HM078.gnm1.ann1.g7821.t1;
MtHM078_Chr_2	AUGUSTUS	gene	49292366	49297559	.	-	.	ID=medtr.HM078.gnm1.ann1.g8056;
MtHM078_Chr_2	AUGUSTUS	mRNA	49292366	49297559	0.98	-	.	ID=medtr.HM078.gnm1.ann1.g8056.t1;Parent=medtr.HM078.gnm1.ann1.g8056;product=Disease resistance protein (CC-NBS-LRR class) family protein
MtHM078_Chr_2	AUGUSTUS	stop_codon	49292366	49292368	.	-	0	Parent=medtr.HM078.gnm1.ann1.g8056.t1;
MtHM078_Chr_2	AUGUSTUS	CDS	49292366	49292383	0.98	-	0	ID=medtr.HM078.gnm1.ann1.g8056.t1.CDS1;Parent=medtr.HM078.gnm1.ann1.g8056.t1;
MtHM078_Chr_2	AUGUSTUS	exon	49292366	49292383	.	-	.	ID=medtr.HM078.gnm1.ann1.g8056.t1.exon1;Parent=medtr.HM078.gnm1.ann1.g8056.t1;
MtHM078_Chr_2	AUGUSTUS	intron	49292384	49292484	0.98	-	.	Parent=medtr.HM078.gnm1.ann1.g8056.t1;
MtHM078_Chr_2	AUGUSTUS	CDS	49292485	49293303	1	-	0	ID=medtr.HM078.gnm1.ann1.g8056.t1.CDS2;Parent=medtr.HM078.gnm1.ann1.g8056.t1;
MtHM078_Chr_2	AUGUSTUS	exon	49292485	49293303	.	-	.	ID=medtr.HM078.gnm1.ann1.g8056.t1.exon2;Parent=medtr.HM078.gnm1.ann1.g8056.t1;
MtHM078_Chr_2	AUGUSTUS	intron	49293304	49293526	1	-	.	Parent=medtr.HM078.gnm1.ann1.g8056.t1;
MtHM078_Chr_2	AUGUSTUS	CDS	49293527	49294249	1	-	0	ID=medtr.HM078.gnm1.ann1.g8056.t1.CDS3;Parent=medtr.HM078.gnm1.ann1.g8056.t1;
MtHM078_Chr_2	AUGUSTUS	exon	49293527	49294249	.	-	.	ID=medtr.HM078.gnm1.ann1.g8056.t1.exon3;Parent=medtr.HM078.gnm1.ann1.g8056.t1;
MtHM078_Chr_2	AUGUSTUS	intron	49294250	49294367	1	-	.	Parent=medtr.HM078.gnm1.ann1.g8056.t1;
MtHM078_Chr_2	AUGUSTUS	CDS	49294368	49294667	1	-	0	ID=medtr.HM078.gnm1.ann1.g8056.t1.CDS4;Parent=medtr.HM078.gnm1.ann1.g8056.t1;
MtHM078_Chr_2	AUGUSTUS	exon	49294368	49294667	.	-	.	ID=medtr.HM078.gnm1.ann1.g8056.t1.exon4;Parent=medtr.HM078.gnm1.ann1.g8056.t1;
MtHM078_Chr_2	AUGUSTUS	intron	49294668	49294970	1	-	.	Parent=medtr.HM078.gnm1.ann1.g8056.t1;
MtHM078_Chr_2	AUGUSTUS	CDS	49294971	49297559	1	-	0	ID=medtr.HM078.gnm1.ann1.g8056.t1.CDS5;Parent=medtr.HM078.gnm1.ann1.g8056.t1;
MtHM078_Chr_2	AUGUSTUS	exon	49294971	49297559	.	-	.	ID=medtr.HM078.gnm1.ann1.g8056.t1.exon5;Parent=medtr.HM078.gnm1.ann1.g8056.t1;
MtHM078_Chr_2	AUGUSTUS	start_codon	49297557	49297559	.	-	0	Parent=medtr.HM078.gnm1.ann1.g8056.t1;
MtHM078_Chr_2	AUGUSTUS	gene	49308338	49316378	.	+	.	ID=medtr.HM078.gnm1.ann1.g8057;
MtHM078_Chr_2	AUGUSTUS	mRNA	49308338	49316378	0.54	+	.	ID=medtr.HM078.gnm1.ann1.g8057.t1;Parent=medtr.HM078.gnm1.ann1.g8057;product=Disease resistance protein (CC-NBS-LRR class) family protein
MtHM078_Chr_2	AUGUSTUS	start_codon	49308338	49308340	.	+	0	Parent=medtr.HM078.gnm1.ann1.g8057.t1;
MtHM078_Chr_2	AUGUSTUS	CDS	49308338	49308455	0.58	+	0	ID=medtr.HM078.gnm1.ann1.g8057.t1.CDS1;Parent=medtr.HM078.gnm1.ann1.g8057.t1;
MtHM078_Chr_2	AUGUSTUS	exon	49308338	49308455	.	+	.	ID=medtr.HM078.gnm1.ann1.g8057.t1.exon1;Parent=medtr.HM078.gnm1.ann1.g8057.t1;
MtHM078_Chr_2	AUGUSTUS	intron	49308456	49310970	0.54	+	.	Parent=medtr.HM078.gnm1.ann1.g8057.t1;
MtHM078_Chr_2	AUGUSTUS	CDS	49310971	49313795	0.68	+	2	ID=medtr.HM078.gnm1.ann1.g8057.t1.CDS2;Parent=medtr.HM078.gnm1.ann1.g8057.t1;
MtHM078_Chr_2	AUGUSTUS	exon	49310971	49313795	.	+	.	ID=medtr.HM078.gnm1.ann1.g8057.t1.exon2;Parent=medtr.HM078.gnm1.ann1.g8057.t1;
MtHM078_Chr_2	AUGUSTUS	intron	49313796	49314057	1	+	.	Parent=medtr.HM078.gnm1.ann1.g8057.t1;
MtHM078_Chr_2	AUGUSTUS	CDS	49314058	49314339	1	+	0	ID=medtr.HM078.gnm1.ann1.g8057.t1.CDS3;Parent=medtr.HM078.gnm1.ann1.g8057.t1;
MtHM078_Chr_2	AUGUSTUS	exon	49314058	49314339	.	+	.	ID=medtr.HM078.gnm1.ann1.g8057.t1.exon3;Parent=medtr.HM078.gnm1.ann1.g8057.t1;
MtHM078_Chr_2	AUGUSTUS	intron	49314340	49314447	1	+	.	Parent=medtr.HM078.gnm1.ann1.g8057.t1;
MtHM078_Chr_2	AUGUSTUS	CDS	49314448	49315170	1	+	0	ID=medtr.HM078.gnm1.ann1.g8057.t1.CDS4;Parent=medtr.HM078.gnm1.ann1.g8057.t1;
MtHM078_Chr_2	AUGUSTUS	exon	49314448	49315170	.	+	.	ID=medtr.HM078.gnm1.ann1.g8057.t1.exon4;Parent=medtr.HM078.gnm1.ann1.g8057.t1;
MtHM078_Chr_2	AUGUSTUS	intron	49315171	49315439	1	+	.	Parent=medtr.HM078.gnm1.ann1.g8057.t1;
MtHM078_Chr_2	AUGUSTUS	CDS	49315440	49316258	1	+	0	ID=medtr.HM078.gnm1.ann1.g8057.t1.CDS5;Parent=medtr.HM078.gnm1.ann1.g8057.t1;
MtHM078_Chr_2	AUGUSTUS	exon	49315440	49316258	.	+	.	ID=medtr.HM078.gnm1.ann1.g8057.t1.exon5;Parent=medtr.HM078.gnm1.ann1.g8057.t1;
MtHM078_Chr_2	AUGUSTUS	intron	49316259	49316360	1	+	.	Parent=medtr.HM078.gnm1.ann1.g8057.t1;
MtHM078_Chr_2	AUGUSTUS	CDS	49316361	49316378	1	+	0	ID=medtr.HM078.gnm1.ann1.g8057.t1.CDS6;Parent=medtr.HM078.gnm1.ann1.g8057.t1;
MtHM078_Chr_2	AUGUSTUS	exon	49316361	49316378	.	+	.	ID=medtr.HM078.gnm1.ann1.g8057.t1.exon6;Parent=medtr.HM078.gnm1.ann1.g8057.t1;
MtHM078_Chr_2	AUGUSTUS	stop_codon	49316376	49316378	.	+	0	Parent=medtr.HM078.gnm1.ann1.g8057.t1;
MtHM078_Chr_2	AUGUSTUS	gene	51031864	51035029	.	+	.	ID=medtr.HM078.gnm1.ann1.g8203;
MtHM078_Chr_2	AUGUSTUS	mRNA	51031864	51035029	0.22	+	.	ID=medtr.HM078.gnm1.ann1.g8203.t1;Parent=medtr.HM078.gnm1.ann1.g8203;product=NB-ARC domain disease resistance protein
MtHM078_Chr_2	AUGUSTUS	start_codon	51031864	51031866	.	+	0	Parent=medtr.HM078.gnm1.ann1.g8203.t1;
MtHM078_Chr_2	AUGUSTUS	CDS	51031864	51032002	0.22	+	0	ID=medtr.HM078.gnm1.ann1.g8203.t1.CDS1;Parent=medtr.HM078.gnm1.ann1.g8203.t1;
MtHM078_Chr_2	AUGUSTUS	exon	51031864	51032002	.	+	.	ID=medtr.HM078.gnm1.ann1.g8203.t1.exon1;Parent=medtr.HM078.gnm1.ann1.g8203.t1;
MtHM078_Chr_2	AUGUSTUS	intron	51032003	51034504	0.26	+	.	Parent=medtr.HM078.gnm1.ann1.g8203.t1;
MtHM078_Chr_2	AUGUSTUS	CDS	51034505	51034554	0.95	+	2	ID=medtr.HM078.gnm1.ann1.g8203.t1.CDS2;Parent=medtr.HM078.gnm1.ann1.g8203.t1;
MtHM078_Chr_2	AUGUSTUS	exon	51034505	51034554	.	+	.	ID=medtr.HM078.gnm1.ann1.g8203.t1.exon2;Parent=medtr.HM078.gnm1.ann1.g8203.t1;
MtHM078_Chr_2	AUGUSTUS	intron	51034555	51035008	1	+	.	Parent=medtr.HM078.gnm1.ann1.g8203.t1;
MtHM078_Chr_2	AUGUSTUS	CDS	51035009	51035029	1	+	0	ID=medtr.HM078.gnm1.ann1.g8203.t1.CDS3;Parent=medtr.HM078.gnm1.ann1.g8203.t1;
MtHM078_Chr_2	AUGUSTUS	exon	51035009	51035029	.	+	.	ID=medtr.HM078.gnm1.ann1.g8203.t1.exon3;Parent=medtr.HM078.gnm1.ann1.g8203.t1;
MtHM078_Chr_2	AUGUSTUS	stop_codon	51035027	51035029	.	+	0	Parent=medtr.HM078.gnm1.ann1.g8203.t1;
MtHM078_Chr_2	AUGUSTUS	gene	51828365	51831631	.	+	.	ID=medtr.HM078.gnm1.ann1.g8267;
MtHM078_Chr_2	AUGUSTUS	mRNA	51828365	51831631	.	+	.	ID=medtr.HM078.gnm1.ann1.g8267.t1;Parent=medtr.HM078.gnm1.ann1.g8267;product=NBS-LRR type disease resistance protein
MtHM078_Chr_2	AUGUSTUS	start_codon	51828365	51828367	.	+	0	Parent=medtr.HM078.gnm1.ann1.g8267.t1;
MtHM078_Chr_2	AUGUSTUS	CDS	51828365	51831628	0.69	+	0	ID=medtr.HM078.gnm1.ann1.g8267.t1.CDS1;Parent=medtr.HM078.gnm1.ann1.g8267.t1;
MtHM078_Chr_2	AUGUSTUS	exon	51828365	51831631	.	+	.	ID=medtr.HM078.gnm1.ann1.g8267.t1.exon1;Parent=medtr.HM078.gnm1.ann1.g8267.t1;
MtHM078_Chr_2	AUGUSTUS	stop_codon	51831629	51831631	.	+	0	Parent=medtr.HM078.gnm1.ann1.g8267.t1;
MtHM078_Chr_2	AUGUSTUS	gene	53201037	53202061	.	+	.	ID=medtr.HM078.gnm1.ann1.g8405;
MtHM078_Chr_2	AUGUSTUS	mRNA	53201037	53202061	0.49	+	.	ID=medtr.HM078.gnm1.ann1.g8405.t1;Parent=medtr.HM078.gnm1.ann1.g8405;product=Toll-interleukin-resistance (TIR) domain protein
MtHM078_Chr_2	AUGUSTUS	start_codon	53201037	53201039	.	+	0	Parent=medtr.HM078.gnm1.ann1.g8405.t1;
MtHM078_Chr_2	AUGUSTUS	CDS	53201037	53201521	0.5	+	0	ID=medtr.HM078.gnm1.ann1.g8405.t1.CDS1;Parent=medtr.HM078.gnm1.ann1.g8405.t1;
MtHM078_Chr_2	AUGUSTUS	exon	53201037	53201521	.	+	.	ID=medtr.HM078.gnm1.ann1.g8405.t1.exon1;Parent=medtr.HM078.gnm1.ann1.g8405.t1;
MtHM078_Chr_2	AUGUSTUS	intron	53201522	53201916	1	+	.	Parent=medtr.HM078.gnm1.ann1.g8405.t1;
MtHM078_Chr_2	AUGUSTUS	CDS	53201917	53202061	0.97	+	1	ID=medtr.HM078.gnm1.ann1.g8405.t1.CDS2;Parent=medtr.HM078.gnm1.ann1.g8405.t1;
MtHM078_Chr_2	AUGUSTUS	exon	53201917	53202061	.	+	.	ID=medtr.HM078.gnm1.ann1.g8405.t1.exon2;Parent=medtr.HM078.gnm1.ann1.g8405.t1;
MtHM078_Chr_2	AUGUSTUS	stop_codon	53202059	53202061	.	+	0	Parent=medtr.HM078.gnm1.ann1.g8405.t1;
MtHM078_Chr_2	AUGUSTUS	gene	53208292	53209378	.	+	.	ID=medtr.HM078.gnm1.ann1.g8406;
MtHM078_Chr_2	AUGUSTUS	mRNA	53208292	53209378	0.55	+	.	ID=medtr.HM078.gnm1.ann1.g8406.t1;Parent=medtr.HM078.gnm1.ann1.g8406;product=Toll-interleukin-resistance (TIR) domain protein
MtHM078_Chr_2	AUGUSTUS	start_codon	53208292	53208294	.	+	0	Parent=medtr.HM078.gnm1.ann1.g8406.t1;
MtHM078_Chr_2	AUGUSTUS	CDS	53208292	53208776	0.55	+	0	ID=medtr.HM078.gnm1.ann1.g8406.t1.CDS1;Parent=medtr.HM078.gnm1.ann1.g8406.t1;
MtHM078_Chr_2	AUGUSTUS	exon	53208292	53208776	.	+	.	ID=medtr.HM078.gnm1.ann1.g8406.t1.exon1;Parent=medtr.HM078.gnm1.ann1.g8406.t1;
MtHM078_Chr_2	AUGUSTUS	intron	53208777	53209233	1	+	.	Parent=medtr.HM078.gnm1.ann1.g8406.t1;
MtHM078_Chr_2	AUGUSTUS	CDS	53209234	53209378	1	+	1	ID=medtr.HM078.gnm1.ann1.g8406.t1.CDS2;Parent=medtr.HM078.gnm1.ann1.g8406.t1;
MtHM078_Chr_2	AUGUSTUS	exon	53209234	53209378	.	+	.	ID=medtr.HM078.gnm1.ann1.g8406.t1.exon2;Parent=medtr.HM078.gnm1.ann1.g8406.t1;
MtHM078_Chr_2	AUGUSTUS	stop_codon	53209376	53209378	.	+	0	Parent=medtr.HM078.gnm1.ann1.g8406.t1;
MtHM078_Chr_3	AUGUSTUS	gene	2076217	2079186	.	-	.	ID=medtr.HM078.gnm1.ann1.g9894;
MtHM078_Chr_3	AUGUSTUS	mRNA	2076217	2079186	.	-	.	ID=medtr.HM078.gnm1.ann1.g9894.t1;Parent=medtr.HM078.gnm1.ann1.g9894;product=Putative TIR domain, P-loop containing nucleoside triphosphate hydrolase
MtHM078_Chr_3	AUGUSTUS	stop_codon	2076217	2076219	.	-	0	Parent=medtr.HM078.gnm1.ann1.g9894.t1;
MtHM078_Chr_3	AUGUSTUS	exon	2076217	2079186	.	-	.	ID=medtr.HM078.gnm1.ann1.g9894.t1.exon1;Parent=medtr.HM078.gnm1.ann1.g9894.t1;
MtHM078_Chr_3	AUGUSTUS	CDS	2076220	2079186	0.99	-	0	ID=medtr.HM078.gnm1.ann1.g9894.t1.CDS1;Parent=medtr.HM078.gnm1.ann1.g9894.t1;
MtHM078_Chr_3	AUGUSTUS	start_codon	2079184	2079186	.	-	0	Parent=medtr.HM078.gnm1.ann1.g9894.t1;
MtHM078_Chr_3	AUGUSTUS	gene	2655598	2658465	.	+	.	ID=medtr.HM078.gnm1.ann1.g9952;
MtHM078_Chr_3	AUGUSTUS	mRNA	2655598	2658465	.	+	.	ID=medtr.HM078.gnm1.ann1.g9952.t1;Parent=medtr.HM078.gnm1.ann1.g9952;product=NBS-LRR type disease resistance protein
MtHM078_Chr_3	AUGUSTUS	start_codon	2655598	2655600	.	+	0	Parent=medtr.HM078.gnm1.ann1.g9952.t1;
MtHM078_Chr_3	AUGUSTUS	CDS	2655598	2658462	0.85	+	0	ID=medtr.HM078.gnm1.ann1.g9952.t1.CDS1;Parent=medtr.HM078.gnm1.ann1.g9952.t1;
MtHM078_Chr_3	AUGUSTUS	exon	2655598	2658465	.	+	.	ID=medtr.HM078.gnm1.ann1.g9952.t1.exon1;Parent=medtr.HM078.gnm1.ann1.g9952.t1;
MtHM078_Chr_3	AUGUSTUS	stop_codon	2658463	2658465	.	+	0	Parent=medtr.HM078.gnm1.ann1.g9952.t1;
MtHM078_Chr_3	AUGUSTUS	gene	2666141	2667259	.	+	.	ID=medtr.HM078.gnm1.ann1.g9953;
MtHM078_Chr_3	AUGUSTUS	mRNA	2666141	2667259	1	+	.	ID=medtr.HM078.gnm1.ann1.g9953.t1;Parent=medtr.HM078.gnm1.ann1.g9953;product=Disease resistance protein (CC-NBS-LRR class) family protein
MtHM078_Chr_3	AUGUSTUS	start_codon	2666141	2666143	.	+	0	Parent=medtr.HM078.gnm1.ann1.g9953.t1;
MtHM078_Chr_3	AUGUSTUS	CDS	2666141	2666806	1	+	0	ID=medtr.HM078.gnm1.ann1.g9953.t1.CDS1;Parent=medtr.HM078.gnm1.ann1.g9953.t1;
MtHM078_Chr_3	AUGUSTUS	exon	2666141	2666806	.	+	.	ID=medtr.HM078.gnm1.ann1.g9953.t1.exon1;Parent=medtr.HM078.gnm1.ann1.g9953.t1;
MtHM078_Chr_3	AUGUSTUS	intron	2666807	2666902	1	+	.	Parent=medtr.HM078.gnm1.ann1.g9953.t1;
MtHM078_Chr_3	AUGUSTUS	CDS	2666903	2667259	1	+	0	ID=medtr.HM078.gnm1.ann1.g9953.t1.CDS2;Parent=medtr.HM078.gnm1.ann1.g9953.t1;
MtHM078_Chr_3	AUGUSTUS	exon	2666903	2667259	.	+	.	ID=medtr.HM078.gnm1.ann1.g9953.t1.exon2;Parent=medtr.HM078.gnm1.ann1.g9953.t1;
MtHM078_Chr_3	AUGUSTUS	stop_codon	2667257	2667259	.	+	0	Parent=medtr.HM078.gnm1.ann1.g9953.t1;
MtHM078_Chr_3	AUGUSTUS	gene	2677426	2680257	.	+	.	ID=medtr.HM078.gnm1.ann1.g9954;
MtHM078_Chr_3	AUGUSTUS	mRNA	2677426	2680257	.	+	.	ID=medtr.HM078.gnm1.ann1.g9954.t1;Parent=medtr.HM078.gnm1.ann1.g9954;product=NBS-LRR type disease resistance protein
MtHM078_Chr_3	AUGUSTUS	start_codon	2677426	2677428	.	+	0	Parent=medtr.HM078.gnm1.ann1.g9954.t1;
MtHM078_Chr_3	AUGUSTUS	CDS	2677426	2680254	0.64	+	0	ID=medtr.HM078.gnm1.ann1.g9954.t1.CDS1;Parent=medtr.HM078.gnm1.ann1.g9954.t1;
MtHM078_Chr_3	AUGUSTUS	exon	2677426	2680257	.	+	.	ID=medtr.HM078.gnm1.ann1.g9954.t1.exon1;Parent=medtr.HM078.gnm1.ann1.g9954.t1;
MtHM078_Chr_3	AUGUSTUS	stop_codon	2680255	2680257	.	+	0	Parent=medtr.HM078.gnm1.ann1.g9954.t1;
MtHM078_Chr_3	AUGUSTUS	gene	2692007	2694559	.	+	.	ID=medtr.HM078.gnm1.ann1.g9955;
MtHM078_Chr_3	AUGUSTUS	mRNA	2692007	2694559	.	+	.	ID=medtr.HM078.gnm1.ann1.g9955.t1;Parent=medtr.HM078.gnm1.ann1.g9955;product=NB-ARC domain disease resistance protein
MtHM078_Chr_3	AUGUSTUS	start_codon	2692007	2692009	.	+	0	Parent=medtr.HM078.gnm1.ann1.g9955.t1;
MtHM078_Chr_3	AUGUSTUS	CDS	2692007	2694556	0.74	+	0	ID=medtr.HM078.gnm1.ann1.g9955.t1.CDS1;Parent=medtr.HM078.gnm1.ann1.g9955.t1;
MtHM078_Chr_3	AUGUSTUS	exon	2692007	2694559	.	+	.	ID=medtr.HM078.gnm1.ann1.g9955.t1.exon1;Parent=medtr.HM078.gnm1.ann1.g9955.t1;
MtHM078_Chr_3	AUGUSTUS	stop_codon	2694557	2694559	.	+	0	Parent=medtr.HM078.gnm1.ann1.g9955.t1;
MtHM078_Chr_3	AUGUSTUS	gene	2698840	2701008	.	+	.	ID=medtr.HM078.gnm1.ann1.g9956;
MtHM078_Chr_3	AUGUSTUS	mRNA	2698840	2701008	.	+	.	ID=medtr.HM078.gnm1.ann1.g9956.t1;Parent=medtr.HM078.gnm1.ann1.g9956;product=NB-ARC domain disease resistance protein
MtHM078_Chr_3	AUGUSTUS	start_codon	2698840	2698842	.	+	0	Parent=medtr.HM078.gnm1.ann1.g9956.t1;
MtHM078_Chr_3	AUGUSTUS	CDS	2698840	2701005	0.99	+	0	ID=medtr.HM078.gnm1.ann1.g9956.t1.CDS1;Parent=medtr.HM078.gnm1.ann1.g9956.t1;
MtHM078_Chr_3	AUGUSTUS	exon	2698840	2701008	.	+	.	ID=medtr.HM078.gnm1.ann1.g9956.t1.exon1;Parent=medtr.HM078.gnm1.ann1.g9956.t1;
MtHM078_Chr_3	AUGUSTUS	stop_codon	2701006	2701008	.	+	0	Parent=medtr.HM078.gnm1.ann1.g9956.t1;
MtHM078_Chr_3	AUGUSTUS	gene	2710363	2713218	.	+	.	ID=medtr.HM078.gnm1.ann1.g9958;
MtHM078_Chr_3	AUGUSTUS	mRNA	2710363	2713218	.	+	.	ID=medtr.HM078.gnm1.ann1.g9958.t1;Parent=medtr.HM078.gnm1.ann1.g9958;product=NBS-LRR disease resistance protein
MtHM078_Chr_3	AUGUSTUS	start_codon	2710363	2710365	.	+	0	Parent=medtr.HM078.gnm1.ann1.g9958.t1;
MtHM078_Chr_3	AUGUSTUS	CDS	2710363	2713215	1	+	0	ID=medtr.HM078.gnm1.ann1.g9958.t1.CDS1;Parent=medtr.HM078.gnm1.ann1.g9958.t1;
MtHM078_Chr_3	AUGUSTUS	exon	2710363	2713218	.	+	.	ID=medtr.HM078.gnm1.ann1.g9958.t1.exon1;Parent=medtr.HM078.gnm1.ann1.g9958.t1;
MtHM078_Chr_3	AUGUSTUS	stop_codon	2713216	2713218	.	+	0	Parent=medtr.HM078.gnm1.ann1.g9958.t1;
MtHM078_Chr_3	AUGUSTUS	gene	2741992	2744829	.	-	.	ID=medtr.HM078.gnm1.ann1.g9961;
MtHM078_Chr_3	AUGUSTUS	mRNA	2741992	2744829	.	-	.	ID=medtr.HM078.gnm1.ann1.g9961.t1;Parent=medtr.HM078.gnm1.ann1.g9961;product=LRR and NB-ARC domain disease resistance protein
MtHM078_Chr_3	AUGUSTUS	stop_codon	2741992	2741994	.	-	0	Parent=medtr.HM078.gnm1.ann1.g9961.t1;
MtHM078_Chr_3	AUGUSTUS	exon	2741992	2744829	.	-	.	ID=medtr.HM078.gnm1.ann1.g9961.t1.exon1;Parent=medtr.HM078.gnm1.ann1.g9961.t1;
MtHM078_Chr_3	AUGUSTUS	CDS	2741995	2744829	1	-	0	ID=medtr.HM078.gnm1.ann1.g9961.t1.CDS1;Parent=medtr.HM078.gnm1.ann1.g9961.t1;
MtHM078_Chr_3	AUGUSTUS	start_codon	2744827	2744829	.	-	0	Parent=medtr.HM078.gnm1.ann1.g9961.t1;
MtHM078_Chr_3	AUGUSTUS	gene	2774101	2777387	.	-	.	ID=medtr.HM078.gnm1.ann1.g9964;
MtHM078_Chr_3	AUGUSTUS	mRNA	2774101	2777387	1	-	.	ID=medtr.HM078.gnm1.ann1.g9964.t1;Parent=medtr.HM078.gnm1.ann1.g9964;product=Disease resistance protein (TIR-NBS-LRR class)
MtHM078_Chr_3	AUGUSTUS	stop_codon	2774101	2774103	.	-	0	Parent=medtr.HM078.gnm1.ann1.g9964.t1;
MtHM078_Chr_3	AUGUSTUS	CDS	2774101	2774120	1	-	2	ID=medtr.HM078.gnm1.ann1.g9964.t1.CDS1;Parent=medtr.HM078.gnm1.ann1.g9964.t1;
MtHM078_Chr_3	AUGUSTUS	exon	2774101	2774120	.	-	.	ID=medtr.HM078.gnm1.ann1.g9964.t1.exon1;Parent=medtr.HM078.gnm1.ann1.g9964.t1;
MtHM078_Chr_3	AUGUSTUS	intron	2774121	2774216	1	-	.	Parent=medtr.HM078.gnm1.ann1.g9964.t1;
MtHM078_Chr_3	AUGUSTUS	CDS	2774217	2774369	1	-	2	ID=medtr.HM078.gnm1.ann1.g9964.t1.CDS2;Parent=medtr.HM078.gnm1.ann1.g9964.t1;
MtHM078_Chr_3	AUGUSTUS	exon	2774217	2774369	.	-	.	ID=medtr.HM078.gnm1.ann1.g9964.t1.exon2;Parent=medtr.HM078.gnm1.ann1.g9964.t1;
MtHM078_Chr_3	AUGUSTUS	intron	2774370	2776694	1	-	.	Parent=medtr.HM078.gnm1.ann1.g9964.t1;
MtHM078_Chr_3	AUGUSTUS	CDS	2776695	2776725	1	-	0	ID=medtr.HM078.gnm1.ann1.g9964.t1.CDS3;Parent=medtr.HM078.gnm1.ann1.g9964.t1;
MtHM078_Chr_3	AUGUSTUS	exon	2776695	2776725	.	-	.	ID=medtr.HM078.gnm1.ann1.g9964.t1.exon3;Parent=medtr.HM078.gnm1.ann1.g9964.t1;
MtHM078_Chr_3	AUGUSTUS	intron	2776726	2777357	1	-	.	Parent=medtr.HM078.gnm1.ann1.g9964.t1;
MtHM078_Chr_3	AUGUSTUS	CDS	2777358	2777387	1	-	0	ID=medtr.HM078.gnm1.ann1.g9964.t1.CDS4;Parent=medtr.HM078.gnm1.ann1.g9964.t1;
MtHM078_Chr_3	AUGUSTUS	exon	2777358	2777387	.	-	.	ID=medtr.HM078.gnm1.ann1.g9964.t1.exon4;Parent=medtr.HM078.gnm1.ann1.g9964.t1;
MtHM078_Chr_3	AUGUSTUS	start_codon	2777385	2777387	.	-	0	Parent=medtr.HM078.gnm1.ann1.g9964.t1;
MtHM078_Chr_3	AUGUSTUS	gene	2777405	2780242	.	-	.	ID=medtr.HM078.gnm1.ann1.g9965;
MtHM078_Chr_3	AUGUSTUS	mRNA	2777405	2780242	.	-	.	ID=medtr.HM078.gnm1.ann1.g9965.t1;Parent=medtr.HM078.gnm1.ann1.g9965;product=LRR and NB-ARC domain disease resistance protein
MtHM078_Chr_3	AUGUSTUS	stop_codon	2777405	2777407	.	-	0	Parent=medtr.HM078.gnm1.ann1.g9965.t1;
MtHM078_Chr_3	AUGUSTUS	exon	2777405	2780242	.	-	.	ID=medtr.HM078.gnm1.ann1.g9965.t1.exon1;Parent=medtr.HM078.gnm1.ann1.g9965.t1;
MtHM078_Chr_3	AUGUSTUS	CDS	2777408	2780242	1	-	0	ID=medtr.HM078.gnm1.ann1.g9965.t1.CDS1;Parent=medtr.HM078.gnm1.ann1.g9965.t1;
MtHM078_Chr_3	AUGUSTUS	start_codon	2780240	2780242	.	-	0	Parent=medtr.HM078.gnm1.ann1.g9965.t1;
MtHM078_Chr_3	AUGUSTUS	gene	3107923	3110712	.	-	.	ID=medtr.HM078.gnm1.ann1.g9993;
MtHM078_Chr_3	AUGUSTUS	mRNA	3107923	3110712	.	-	.	ID=medtr.HM078.gnm1.ann1.g9993.t1;Parent=medtr.HM078.gnm1.ann1.g9993;product=NBS-LRR type disease resistance protein
MtHM078_Chr_3	AUGUSTUS	stop_codon	3107923	3107925	.	-	0	Parent=medtr.HM078.gnm1.ann1.g9993.t1;
MtHM078_Chr_3	AUGUSTUS	exon	3107923	3110712	.	-	.	ID=medtr.HM078.gnm1.ann1.g9993.t1.exon1;Parent=medtr.HM078.gnm1.ann1.g9993.t1;
MtHM078_Chr_3	AUGUSTUS	CDS	3107926	3110712	1	-	0	ID=medtr.HM078.gnm1.ann1.g9993.t1.CDS1;Parent=medtr.HM078.gnm1.ann1.g9993.t1;
MtHM078_Chr_3	AUGUSTUS	start_codon	3110710	3110712	.	-	0	Parent=medtr.HM078.gnm1.ann1.g9993.t1;
MtHM078_Chr_3	AUGUSTUS	gene	3113233	3116750	.	+	.	ID=medtr.HM078.gnm1.ann1.g9994;
MtHM078_Chr_3	AUGUSTUS	mRNA	3113233	3116750	0.5	+	.	ID=medtr.HM078.gnm1.ann1.g9994.t1;Parent=medtr.HM078.gnm1.ann1.g9994;product=Disease resistance protein (CC-NBS-LRR class) family protein
MtHM078_Chr_3	AUGUSTUS	start_codon	3113233	3113235	.	+	0	Parent=medtr.HM078.gnm1.ann1.g9994.t1;
MtHM078_Chr_3	AUGUSTUS	CDS	3113233	3115974	0.51	+	0	ID=medtr.HM078.gnm1.ann1.g9994.t1.CDS1;Parent=medtr.HM078.gnm1.ann1.g9994.t1;
MtHM078_Chr_3	AUGUSTUS	exon	3113233	3115974	.	+	.	ID=medtr.HM078.gnm1.ann1.g9994.t1.exon1;Parent=medtr.HM078.gnm1.ann1.g9994.t1;
MtHM078_Chr_3	AUGUSTUS	intron	3115975	3116047	0.5	+	.	Parent=medtr.HM078.gnm1.ann1.g9994.t1;
MtHM078_Chr_3	AUGUSTUS	CDS	3116048	3116061	0.5	+	0	ID=medtr.HM078.gnm1.ann1.g9994.t1.CDS2;Parent=medtr.HM078.gnm1.ann1.g9994.t1;
MtHM078_Chr_3	AUGUSTUS	exon	3116048	3116061	.	+	.	ID=medtr.HM078.gnm1.ann1.g9994.t1.exon2;Parent=medtr.HM078.gnm1.ann1.g9994.t1;
MtHM078_Chr_3	AUGUSTUS	intron	3116062	3116653	0.63	+	.	Parent=medtr.HM078.gnm1.ann1.g9994.t1;
MtHM078_Chr_3	AUGUSTUS	CDS	3116654	3116750	0.63	+	1	ID=medtr.HM078.gnm1.ann1.g9994.t1.CDS3;Parent=medtr.HM078.gnm1.ann1.g9994.t1;
MtHM078_Chr_3	AUGUSTUS	exon	3116654	3116750	.	+	.	ID=medtr.HM078.gnm1.ann1.g9994.t1.exon3;Parent=medtr.HM078.gnm1.ann1.g9994.t1;
MtHM078_Chr_3	AUGUSTUS	stop_codon	3116748	3116750	.	+	0	Parent=medtr.HM078.gnm1.ann1.g9994.t1;
MtHM078_Chr_3	AUGUSTUS	gene	3120199	3123033	.	-	.	ID=medtr.HM078.gnm1.ann1.g9995;
MtHM078_Chr_3	AUGUSTUS	mRNA	3120199	3123033	.	-	.	ID=medtr.HM078.gnm1.ann1.g9995.t1;Parent=medtr.HM078.gnm1.ann1.g9995;product=NBS-LRR type disease resistance protein
MtHM078_Chr_3	AUGUSTUS	stop_codon	3120199	3120201	.	-	0	Parent=medtr.HM078.gnm1.ann1.g9995.t1;
MtHM078_Chr_3	AUGUSTUS	exon	3120199	3123033	.	-	.	ID=medtr.HM078.gnm1.ann1.g9995.t1.exon1;Parent=medtr.HM078.gnm1.ann1.g9995.t1;
MtHM078_Chr_3	AUGUSTUS	CDS	3120202	3123033	1	-	0	ID=medtr.HM078.gnm1.ann1.g9995.t1.CDS1;Parent=medtr.HM078.gnm1.ann1.g9995.t1;
MtHM078_Chr_3	AUGUSTUS	start_codon	3123031	3123033	.	-	0	Parent=medtr.HM078.gnm1.ann1.g9995.t1;
MtHM078_Chr_3	AUGUSTUS	gene	3146812	3149649	.	-	.	ID=medtr.HM078.gnm1.ann1.g9996;
MtHM078_Chr_3	AUGUSTUS	mRNA	3146812	3149649	.	-	.	ID=medtr.HM078.gnm1.ann1.g9996.t1;Parent=medtr.HM078.gnm1.ann1.g9996;product=Disease resistance protein (CC-NBS-LRR class) family protein
MtHM078_Chr_3	AUGUSTUS	stop_codon	3146812	3146814	.	-	0	Parent=medtr.HM078.gnm1.ann1.g9996.t1;
MtHM078_Chr_3	AUGUSTUS	exon	3146812	3149649	.	-	.	ID=medtr.HM078.gnm1.ann1.g9996.t1.exon1;Parent=medtr.HM078.gnm1.ann1.g9996.t1;
MtHM078_Chr_3	AUGUSTUS	CDS	3146815	3149649	0.62	-	0	ID=medtr.HM078.gnm1.ann1.g9996.t1.CDS1;Parent=medtr.HM078.gnm1.ann1.g9996.t1;
MtHM078_Chr_3	AUGUSTUS	start_codon	3149647	3149649	.	-	0	Parent=medtr.HM078.gnm1.ann1.g9996.t1;
MtHM078_Chr_3	AUGUSTUS	gene	3206086	3208923	.	-	.	ID=medtr.HM078.gnm1.ann1.g10000;
MtHM078_Chr_3	AUGUSTUS	mRNA	3206086	3208923	.	-	.	ID=medtr.HM078.gnm1.ann1.g10000.t1;Parent=medtr.HM078.gnm1.ann1.g10000;product=NBS-LRR type disease resistance protein
MtHM078_Chr_3	AUGUSTUS	stop_codon	3206086	3206088	.	-	0	Parent=medtr.HM078.gnm1.ann1.g10000.t1;
MtHM078_Chr_3	AUGUSTUS	exon	3206086	3208923	.	-	.	ID=medtr.HM078.gnm1.ann1.g10000.t1.exon1;Parent=medtr.HM078.gnm1.ann1.g10000.t1;
MtHM078_Chr_3	AUGUSTUS	CDS	3206089	3208923	1	-	0	ID=medtr.HM078.gnm1.ann1.g10000.t1.CDS1;Parent=medtr.HM078.gnm1.ann1.g10000.t1;
MtHM078_Chr_3	AUGUSTUS	start_codon	3208921	3208923	.	-	0	Parent=medtr.HM078.gnm1.ann1.g10000.t1;
MtHM078_Chr_3	AUGUSTUS	gene	3317344	3325150	.	-	.	ID=medtr.HM078.gnm1.ann1.g10008;
MtHM078_Chr_3	AUGUSTUS	mRNA	3317344	3325150	0.97	-	.	ID=medtr.HM078.gnm1.ann1.g10008.t1;Parent=medtr.HM078.gnm1.ann1.g10008;product=Disease resistance protein (TIR-NBS-LRR class), putative
MtHM078_Chr_3	AUGUSTUS	stop_codon	3317344	3317346	.	-	0	Parent=medtr.HM078.gnm1.ann1.g10008.t1;
MtHM078_Chr_3	AUGUSTUS	CDS	3317344	3318155	0.98	-	2	ID=medtr.HM078.gnm1.ann1.g10008.t1.CDS1;Parent=medtr.HM078.gnm1.ann1.g10008.t1;
MtHM078_Chr_3	AUGUSTUS	exon	3317344	3318155	.	-	.	ID=medtr.HM078.gnm1.ann1.g10008.t1.exon1;Parent=medtr.HM078.gnm1.ann1.g10008.t1;
MtHM078_Chr_3	AUGUSTUS	intron	3318156	3318723	1	-	.	Parent=medtr.HM078.gnm1.ann1.g10008.t1;
MtHM078_Chr_3	AUGUSTUS	CDS	3318724	3319453	1	-	0	ID=medtr.HM078.gnm1.ann1.g10008.t1.CDS2;Parent=medtr.HM078.gnm1.ann1.g10008.t1;
MtHM078_Chr_3	AUGUSTUS	exon	3318724	3319453	.	-	.	ID=medtr.HM078.gnm1.ann1.g10008.t1.exon2;Parent=medtr.HM078.gnm1.ann1.g10008.t1;
MtHM078_Chr_3	AUGUSTUS	intron	3319454	3319953	1	-	.	Parent=medtr.HM078.gnm1.ann1.g10008.t1;
MtHM078_Chr_3	AUGUSTUS	CDS	3319954	3320757	1	-	0	ID=medtr.HM078.gnm1.ann1.g10008.t1.CDS3;Parent=medtr.HM078.gnm1.ann1.g10008.t1;
MtHM078_Chr_3	AUGUSTUS	exon	3319954	3320757	.	-	.	ID=medtr.HM078.gnm1.ann1.g10008.t1.exon3;Parent=medtr.HM078.gnm1.ann1.g10008.t1;
MtHM078_Chr_3	AUGUSTUS	intron	3320758	3321010	1	-	.	Parent=medtr.HM078.gnm1.ann1.g10008.t1;
MtHM078_Chr_3	AUGUSTUS	CDS	3321011	3321283	1	-	0	ID=medtr.HM078.gnm1.ann1.g10008.t1.CDS4;Parent=medtr.HM078.gnm1.ann1.g10008.t1;
MtHM078_Chr_3	AUGUSTUS	exon	3321011	3321283	.	-	.	ID=medtr.HM078.gnm1.ann1.g10008.t1.exon4;Parent=medtr.HM078.gnm1.ann1.g10008.t1;
MtHM078_Chr_3	AUGUSTUS	intron	3321284	3321701	1	-	.	Parent=medtr.HM078.gnm1.ann1.g10008.t1;
MtHM078_Chr_3	AUGUSTUS	CDS	3321702	3322806	1	-	1	ID=medtr.HM078.gnm1.ann1.g10008.t1.CDS5;Parent=medtr.HM078.gnm1.ann1.g10008.t1;
MtHM078_Chr_3	AUGUSTUS	exon	3321702	3322806	.	-	.	ID=medtr.HM078.gnm1.ann1.g10008.t1.exon5;Parent=medtr.HM078.gnm1.ann1.g10008.t1;
MtHM078_Chr_3	AUGUSTUS	intron	3322807	3324689	1	-	.	Parent=medtr.HM078.gnm1.ann1.g10008.t1;
MtHM078_Chr_3	AUGUSTUS	CDS	3324690	3325150	0.99	-	0	ID=medtr.HM078.gnm1.ann1.g10008.t1.CDS6;Parent=medtr.HM078.gnm1.ann1.g10008.t1;
MtHM078_Chr_3	AUGUSTUS	exon	3324690	3325150	.	-	.	ID=medtr.HM078.gnm1.ann1.g10008.t1.exon6;Parent=medtr.HM078.gnm1.ann1.g10008.t1;
MtHM078_Chr_3	AUGUSTUS	start_codon	3325148	3325150	.	-	0	Parent=medtr.HM078.gnm1.ann1.g10008.t1;
MtHM078_Chr_3	AUGUSTUS	gene	3616990	3623862	.	-	.	ID=medtr.HM078.gnm1.ann1.g10029;
MtHM078_Chr_3	AUGUSTUS	mRNA	3616990	3623862	0.48	-	.	ID=medtr.HM078.gnm1.ann1.g10029.t1;Parent=medtr.HM078.gnm1.ann1.g10029;product=Disease resistance protein (CC-NBS-LRR class) family protein
MtHM078_Chr_3	AUGUSTUS	stop_codon	3616990	3616992	.	-	0	Parent=medtr.HM078.gnm1.ann1.g10029.t1;
MtHM078_Chr_3	AUGUSTUS	CDS	3616990	3617018	1	-	2	ID=medtr.HM078.gnm1.ann1.g10029.t1.CDS1;Parent=medtr.HM078.gnm1.ann1.g10029.t1;
MtHM078_Chr_3	AUGUSTUS	exon	3616990	3617018	.	-	.	ID=medtr.HM078.gnm1.ann1.g10029.t1.exon1;Parent=medtr.HM078.gnm1.ann1.g10029.t1;
MtHM078_Chr_3	AUGUSTUS	intron	3617019	3617272	1	-	.	Parent=medtr.HM078.gnm1.ann1.g10029.t1;
MtHM078_Chr_3	AUGUSTUS	CDS	3617273	3618032	1	-	0	ID=medtr.HM078.gnm1.ann1.g10029.t1.CDS2;Parent=medtr.HM078.gnm1.ann1.g10029.t1;
MtHM078_Chr_3	AUGUSTUS	exon	3617273	3618032	.	-	.	ID=medtr.HM078.gnm1.ann1.g10029.t1.exon2;Parent=medtr.HM078.gnm1.ann1.g10029.t1;
MtHM078_Chr_3	AUGUSTUS	intron	3618033	3618430	1	-	.	Parent=medtr.HM078.gnm1.ann1.g10029.t1;
MtHM078_Chr_3	AUGUSTUS	CDS	3618431	3618712	1	-	0	ID=medtr.HM078.gnm1.ann1.g10029.t1.CDS3;Parent=medtr.HM078.gnm1.ann1.g10029.t1;
MtHM078_Chr_3	AUGUSTUS	exon	3618431	3618712	.	-	.	ID=medtr.HM078.gnm1.ann1.g10029.t1.exon3;Parent=medtr.HM078.gnm1.ann1.g10029.t1;
MtHM078_Chr_3	AUGUSTUS	intron	3618713	3619090	1	-	.	Parent=medtr.HM078.gnm1.ann1.g10029.t1;
MtHM078_Chr_3	AUGUSTUS	CDS	3619091	3619602	1	-	2	ID=medtr.HM078.gnm1.ann1.g10029.t1.CDS4;Parent=medtr.HM078.gnm1.ann1.g10029.t1;
MtHM078_Chr_3	AUGUSTUS	exon	3619091	3619602	.	-	.	ID=medtr.HM078.gnm1.ann1.g10029.t1.exon4;Parent=medtr.HM078.gnm1.ann1.g10029.t1;
MtHM078_Chr_3	AUGUSTUS	intron	3619603	3619762	1	-	.	Parent=medtr.HM078.gnm1.ann1.g10029.t1;
MtHM078_Chr_3	AUGUSTUS	CDS	3619763	3622045	0.98	-	2	ID=medtr.HM078.gnm1.ann1.g10029.t1.CDS5;Parent=medtr.HM078.gnm1.ann1.g10029.t1;
MtHM078_Chr_3	AUGUSTUS	exon	3619763	3622045	.	-	.	ID=medtr.HM078.gnm1.ann1.g10029.t1.exon5;Parent=medtr.HM078.gnm1.ann1.g10029.t1;
MtHM078_Chr_3	AUGUSTUS	intron	3622046	3622691	0.94	-	.	Parent=medtr.HM078.gnm1.ann1.g10029.t1;
MtHM078_Chr_3	AUGUSTUS	CDS	3622692	3622728	0.94	-	0	ID=medtr.HM078.gnm1.ann1.g10029.t1.CDS6;Parent=medtr.HM078.gnm1.ann1.g10029.t1;
MtHM078_Chr_3	AUGUSTUS	exon	3622692	3622728	.	-	.	ID=medtr.HM078.gnm1.ann1.g10029.t1.exon6;Parent=medtr.HM078.gnm1.ann1.g10029.t1;
MtHM078_Chr_3	AUGUSTUS	intron	3622729	3623778	0.48	-	.	Parent=medtr.HM078.gnm1.ann1.g10029.t1;
MtHM078_Chr_3	AUGUSTUS	CDS	3623779	3623862	0.48	-	0	ID=medtr.HM078.gnm1.ann1.g10029.t1.CDS7;Parent=medtr.HM078.gnm1.ann1.g10029.t1;
MtHM078_Chr_3	AUGUSTUS	exon	3623779	3623862	.	-	.	ID=medtr.HM078.gnm1.ann1.g10029.t1.exon7;Parent=medtr.HM078.gnm1.ann1.g10029.t1;
MtHM078_Chr_3	AUGUSTUS	start_codon	3623860	3623862	.	-	0	Parent=medtr.HM078.gnm1.ann1.g10029.t1;
MtHM078_Chr_3	AUGUSTUS	gene	3719543	3720094	.	+	.	ID=medtr.HM078.gnm1.ann1.g10040;
MtHM078_Chr_3	AUGUSTUS	mRNA	3719543	3720094	.	+	.	ID=medtr.HM078.gnm1.ann1.g10040.t1;Parent=medtr.HM078.gnm1.ann1.g10040;product=CC-NBS-LRR resistance protein, putative
MtHM078_Chr_3	AUGUSTUS	start_codon	3719543	3719545	.	+	0	Parent=medtr.HM078.gnm1.ann1.g10040.t1;
MtHM078_Chr_3	AUGUSTUS	CDS	3719543	3720091	1	+	0	ID=medtr.HM078.gnm1.ann1.g10040.t1.CDS1;Parent=medtr.HM078.gnm1.ann1.g10040.t1;
MtHM078_Chr_3	AUGUSTUS	exon	3719543	3720094	.	+	.	ID=medtr.HM078.gnm1.ann1.g10040.t1.exon1;Parent=medtr.HM078.gnm1.ann1.g10040.t1;
MtHM078_Chr_3	AUGUSTUS	stop_codon	3720092	3720094	.	+	0	Parent=medtr.HM078.gnm1.ann1.g10040.t1;
MtHM078_Chr_3	AUGUSTUS	gene	3731899	3735648	.	+	.	ID=medtr.HM078.gnm1.ann1.g10043;
MtHM078_Chr_3	AUGUSTUS	mRNA	3731899	3735648	.	+	.	ID=medtr.HM078.gnm1.ann1.g10043.t1;Parent=medtr.HM078.gnm1.ann1.g10043;product=LRR and NB-ARC domain disease resistance protein
MtHM078_Chr_3	AUGUSTUS	start_codon	3731899	3731901	.	+	0	Parent=medtr.HM078.gnm1.ann1.g10043.t1;
MtHM078_Chr_3	AUGUSTUS	CDS	3731899	3735645	0.99	+	0	ID=medtr.HM078.gnm1.ann1.g10043.t1.CDS1;Parent=medtr.HM078.gnm1.ann1.g10043.t1;
MtHM078_Chr_3	AUGUSTUS	exon	3731899	3735648	.	+	.	ID=medtr.HM078.gnm1.ann1.g10043.t1.exon1;Parent=medtr.HM078.gnm1.ann1.g10043.t1;
MtHM078_Chr_3	AUGUSTUS	stop_codon	3735646	3735648	.	+	0	Parent=medtr.HM078.gnm1.ann1.g10043.t1;
MtHM078_Chr_3	AUGUSTUS	gene	3758245	3761988	.	-	.	ID=medtr.HM078.gnm1.ann1.g10046;
MtHM078_Chr_3	AUGUSTUS	mRNA	3758245	3761988	.	-	.	ID=medtr.HM078.gnm1.ann1.g10046.t1;Parent=medtr.HM078.gnm1.ann1.g10046;product=LRR and NB-ARC domain disease resistance protein
MtHM078_Chr_3	AUGUSTUS	stop_codon	3758245	3758247	.	-	0	Parent=medtr.HM078.gnm1.ann1.g10046.t1;
MtHM078_Chr_3	AUGUSTUS	exon	3758245	3761988	.	-	.	ID=medtr.HM078.gnm1.ann1.g10046.t1.exon1;Parent=medtr.HM078.gnm1.ann1.g10046.t1;
MtHM078_Chr_3	AUGUSTUS	CDS	3758248	3761988	0.58	-	0	ID=medtr.HM078.gnm1.ann1.g10046.t1.CDS1;Parent=medtr.HM078.gnm1.ann1.g10046.t1;
MtHM078_Chr_3	AUGUSTUS	start_codon	3761986	3761988	.	-	0	Parent=medtr.HM078.gnm1.ann1.g10046.t1;
MtHM078_Chr_3	AUGUSTUS	gene	3928527	3930209	.	-	.	ID=medtr.HM078.gnm1.ann1.g10057;
MtHM078_Chr_3	AUGUSTUS	mRNA	3928527	3930209	.	-	.	ID=medtr.HM078.gnm1.ann1.g10057.t1;Parent=medtr.HM078.gnm1.ann1.g10057;product=LRR and NB-ARC domain disease resistance protein
MtHM078_Chr_3	AUGUSTUS	stop_codon	3928527	3928529	.	-	0	Parent=medtr.HM078.gnm1.ann1.g10057.t1;
MtHM078_Chr_3	AUGUSTUS	exon	3928527	3930209	.	-	.	ID=medtr.HM078.gnm1.ann1.g10057.t1.exon1;Parent=medtr.HM078.gnm1.ann1.g10057.t1;
MtHM078_Chr_3	AUGUSTUS	CDS	3928530	3930209	0.99	-	0	ID=medtr.HM078.gnm1.ann1.g10057.t1.CDS1;Parent=medtr.HM078.gnm1.ann1.g10057.t1;
MtHM078_Chr_3	AUGUSTUS	start_codon	3930207	3930209	.	-	0	Parent=medtr.HM078.gnm1.ann1.g10057.t1;
MtHM078_Chr_3	AUGUSTUS	gene	3930321	3932555	.	-	.	ID=medtr.HM078.gnm1.ann1.g10058;
MtHM078_Chr_3	AUGUSTUS	mRNA	3930321	3932555	.	-	.	ID=medtr.HM078.gnm1.ann1.g10058.t1;Parent=medtr.HM078.gnm1.ann1.g10058;product=LRR and NB-ARC domain disease resistance protein
MtHM078_Chr_3	AUGUSTUS	stop_codon	3930321	3930323	.	-	0	Parent=medtr.HM078.gnm1.ann1.g10058.t1;
MtHM078_Chr_3	AUGUSTUS	exon	3930321	3932555	.	-	.	ID=medtr.HM078.gnm1.ann1.g10058.t1.exon1;Parent=medtr.HM078.gnm1.ann1.g10058.t1;
MtHM078_Chr_3	AUGUSTUS	CDS	3930324	3932555	1	-	0	ID=medtr.HM078.gnm1.ann1.g10058.t1.CDS1;Parent=medtr.HM078.gnm1.ann1.g10058.t1;
MtHM078_Chr_3	AUGUSTUS	start_codon	3932553	3932555	.	-	0	Parent=medtr.HM078.gnm1.ann1.g10058.t1;
MtHM078_Chr_3	AUGUSTUS	gene	3938916	3944197	.	-	.	ID=medtr.HM078.gnm1.ann1.g10059;
MtHM078_Chr_3	AUGUSTUS	mRNA	3938916	3944197	0.23	-	.	ID=medtr.HM078.gnm1.ann1.g10059.t1;Parent=medtr.HM078.gnm1.ann1.g10059;product=LRR and NB-ARC domain disease resistance protein
MtHM078_Chr_3	AUGUSTUS	stop_codon	3938916	3938918	.	-	0	Parent=medtr.HM078.gnm1.ann1.g10059.t1;
MtHM078_Chr_3	AUGUSTUS	CDS	3938916	3938954	0.9	-	0	ID=medtr.HM078.gnm1.ann1.g10059.t1.CDS1;Parent=medtr.HM078.gnm1.ann1.g10059.t1;
MtHM078_Chr_3	AUGUSTUS	exon	3938916	3938954	.	-	.	ID=medtr.HM078.gnm1.ann1.g10059.t1.exon1;Parent=medtr.HM078.gnm1.ann1.g10059.t1;
MtHM078_Chr_3	AUGUSTUS	intron	3938955	3939089	1	-	.	Parent=medtr.HM078.gnm1.ann1.g10059.t1;
MtHM078_Chr_3	AUGUSTUS	CDS	3939090	3939193	0.67	-	2	ID=medtr.HM078.gnm1.ann1.g10059.t1.CDS2;Parent=medtr.HM078.gnm1.ann1.g10059.t1;
MtHM078_Chr_3	AUGUSTUS	exon	3939090	3939193	.	-	.	ID=medtr.HM078.gnm1.ann1.g10059.t1.exon2;Parent=medtr.HM078.gnm1.ann1.g10059.t1;
MtHM078_Chr_3	AUGUSTUS	intron	3939194	3939394	0.49	-	.	Parent=medtr.HM078.gnm1.ann1.g10059.t1;
MtHM078_Chr_3	AUGUSTUS	CDS	3939395	3939449	0.59	-	0	ID=medtr.HM078.gnm1.ann1.g10059.t1.CDS3;Parent=medtr.HM078.gnm1.ann1.g10059.t1;
MtHM078_Chr_3	AUGUSTUS	exon	3939395	3939449	.	-	.	ID=medtr.HM078.gnm1.ann1.g10059.t1.exon3;Parent=medtr.HM078.gnm1.ann1.g10059.t1;
MtHM078_Chr_3	AUGUSTUS	intron	3939450	3940079	0.9	-	.	Parent=medtr.HM078.gnm1.ann1.g10059.t1;
MtHM078_Chr_3	AUGUSTUS	CDS	3940080	3940140	0.68	-	1	ID=medtr.HM078.gnm1.ann1.g10059.t1.CDS4;Parent=medtr.HM078.gnm1.ann1.g10059.t1;
MtHM078_Chr_3	AUGUSTUS	exon	3940080	3940140	.	-	.	ID=medtr.HM078.gnm1.ann1.g10059.t1.exon4;Parent=medtr.HM078.gnm1.ann1.g10059.t1;
MtHM078_Chr_3	AUGUSTUS	intron	3940141	3940341	0.68	-	.	Parent=medtr.HM078.gnm1.ann1.g10059.t1;
MtHM078_Chr_3	AUGUSTUS	CDS	3940342	3941347	0.72	-	2	ID=medtr.HM078.gnm1.ann1.g10059.t1.CDS5;Parent=medtr.HM078.gnm1.ann1.g10059.t1;
MtHM078_Chr_3	AUGUSTUS	exon	3940342	3941347	.	-	.	ID=medtr.HM078.gnm1.ann1.g10059.t1.exon5;Parent=medtr.HM078.gnm1.ann1.g10059.t1;
MtHM078_Chr_3	AUGUSTUS	intron	3941348	3941475	0.93	-	.	Parent=medtr.HM078.gnm1.ann1.g10059.t1;
MtHM078_Chr_3	AUGUSTUS	CDS	3941476	3944197	0.72	-	0	ID=medtr.HM078.gnm1.ann1.g10059.t1.CDS6;Parent=medtr.HM078.gnm1.ann1.g10059.t1;
MtHM078_Chr_3	AUGUSTUS	exon	3941476	3944197	.	-	.	ID=medtr.HM078.gnm1.ann1.g10059.t1.exon6;Parent=medtr.HM078.gnm1.ann1.g10059.t1;
MtHM078_Chr_3	AUGUSTUS	start_codon	3944195	3944197	.	-	0	Parent=medtr.HM078.gnm1.ann1.g10059.t1;
MtHM078_Chr_3	AUGUSTUS	gene	3940181	3941429	.	-	.	ID=medtr.HM078.gnm1.ann1.g10060;
MtHM078_Chr_3	AUGUSTUS	mRNA	3940181	3941429	0.43	-	.	ID=medtr.HM078.gnm1.ann1.g10060.t1;Parent=medtr.HM078.gnm1.ann1.g10060;product=LRR and NB-ARC domain disease resistance protein
MtHM078_Chr_3	AUGUSTUS	stop_codon	3940181	3940183	.	-	0	Parent=medtr.HM078.gnm1.ann1.g10060.t1;
MtHM078_Chr_3	AUGUSTUS	CDS	3940181	3940193	0.99	-	1	ID=medtr.HM078.gnm1.ann1.g10060.t1.CDS1;Parent=medtr.HM078.gnm1.ann1.g10060.t1;
MtHM078_Chr_3	AUGUSTUS	exon	3940181	3940193	.	-	.	ID=medtr.HM078.gnm1.ann1.g10060.t1.exon1;Parent=medtr.HM078.gnm1.ann1.g10060.t1;
MtHM078_Chr_3	AUGUSTUS	intron	3940194	3940267	1	-	.	Parent=medtr.HM078.gnm1.ann1.g10060.t1;
MtHM078_Chr_3	AUGUSTUS	CDS	3940268	3940279	0.99	-	1	ID=medtr.HM078.gnm1.ann1.g10060.t1.CDS2;Parent=medtr.HM078.gnm1.ann1.g10060.t1;
MtHM078_Chr_3	AUGUSTUS	exon	3940268	3940279	.	-	.	ID=medtr.HM078.gnm1.ann1.g10060.t1.exon2;Parent=medtr.HM078.gnm1.ann1.g10060.t1;
MtHM078_Chr_3	AUGUSTUS	intron	3940280	3940341	0.99	-	.	Parent=medtr.HM078.gnm1.ann1.g10060.t1;
MtHM078_Chr_3	AUGUSTUS	CDS	3940342	3941429	0.43	-	0	ID=medtr.HM078.gnm1.ann1.g10060.t1.CDS3;Parent=medtr.HM078.gnm1.ann1.g10060.t1;
MtHM078_Chr_3	AUGUSTUS	exon	3940342	3941429	.	-	.	ID=medtr.HM078.gnm1.ann1.g10060.t1.exon3;Parent=medtr.HM078.gnm1.ann1.g10060.t1;
MtHM078_Chr_3	AUGUSTUS	start_codon	3941427	3941429	.	-	0	Parent=medtr.HM078.gnm1.ann1.g10060.t1;
MtHM078_Chr_3	AUGUSTUS	gene	3967644	3971648	.	+	.	ID=medtr.HM078.gnm1.ann1.g10063;
MtHM078_Chr_3	AUGUSTUS	mRNA	3967644	3971648	.	+	.	ID=medtr.HM078.gnm1.ann1.g10063.t1;Parent=medtr.HM078.gnm1.ann1.g10063;product=LRR and NB-ARC domain disease resistance protein
MtHM078_Chr_3	AUGUSTUS	start_codon	3967644	3967646	.	+	0	Parent=medtr.HM078.gnm1.ann1.g10063.t1;
MtHM078_Chr_3	AUGUSTUS	CDS	3967644	3971645	1	+	0	ID=medtr.HM078.gnm1.ann1.g10063.t1.CDS1;Parent=medtr.HM078.gnm1.ann1.g10063.t1;
MtHM078_Chr_3	AUGUSTUS	exon	3967644	3971648	.	+	.	ID=medtr.HM078.gnm1.ann1.g10063.t1.exon1;Parent=medtr.HM078.gnm1.ann1.g10063.t1;
MtHM078_Chr_3	AUGUSTUS	stop_codon	3971646	3971648	.	+	0	Parent=medtr.HM078.gnm1.ann1.g10063.t1;
MtHM078_Chr_3	AUGUSTUS	gene	4260707	4264329	.	+	.	ID=medtr.HM078.gnm1.ann1.g10088;
MtHM078_Chr_3	AUGUSTUS	mRNA	4260707	4264329	0.57	+	.	ID=medtr.HM078.gnm1.ann1.g10088.t1;Parent=medtr.HM078.gnm1.ann1.g10088;product=Disease resistance protein (CC-NBS-LRR class) family protein
MtHM078_Chr_3	AUGUSTUS	start_codon	4260707	4260709	.	+	0	Parent=medtr.HM078.gnm1.ann1.g10088.t1;
MtHM078_Chr_3	AUGUSTUS	CDS	4260707	4260847	0.6	+	0	ID=medtr.HM078.gnm1.ann1.g10088.t1.CDS1;Parent=medtr.HM078.gnm1.ann1.g10088.t1;
MtHM078_Chr_3	AUGUSTUS	exon	4260707	4260847	.	+	.	ID=medtr.HM078.gnm1.ann1.g10088.t1.exon1;Parent=medtr.HM078.gnm1.ann1.g10088.t1;
MtHM078_Chr_3	AUGUSTUS	intron	4260848	4263155	1	+	.	Parent=medtr.HM078.gnm1.ann1.g10088.t1;
MtHM078_Chr_3	AUGUSTUS	CDS	4263156	4263230	0.91	+	0	ID=medtr.HM078.gnm1.ann1.g10088.t1.CDS2;Parent=medtr.HM078.gnm1.ann1.g10088.t1;
MtHM078_Chr_3	AUGUSTUS	exon	4263156	4263230	.	+	.	ID=medtr.HM078.gnm1.ann1.g10088.t1.exon2;Parent=medtr.HM078.gnm1.ann1.g10088.t1;
MtHM078_Chr_3	AUGUSTUS	intron	4263231	4263975	0.91	+	.	Parent=medtr.HM078.gnm1.ann1.g10088.t1;
MtHM078_Chr_3	AUGUSTUS	CDS	4263976	4263991	0.99	+	0	ID=medtr.HM078.gnm1.ann1.g10088.t1.CDS3;Parent=medtr.HM078.gnm1.ann1.g10088.t1;
MtHM078_Chr_3	AUGUSTUS	exon	4263976	4263991	.	+	.	ID=medtr.HM078.gnm1.ann1.g10088.t1.exon3;Parent=medtr.HM078.gnm1.ann1.g10088.t1;
MtHM078_Chr_3	AUGUSTUS	intron	4263992	4264294	1	+	.	Parent=medtr.HM078.gnm1.ann1.g10088.t1;
MtHM078_Chr_3	AUGUSTUS	CDS	4264295	4264329	0.99	+	2	ID=medtr.HM078.gnm1.ann1.g10088.t1.CDS4;Parent=medtr.HM078.gnm1.ann1.g10088.t1;
MtHM078_Chr_3	AUGUSTUS	exon	4264295	4264329	.	+	.	ID=medtr.HM078.gnm1.ann1.g10088.t1.exon4;Parent=medtr.HM078.gnm1.ann1.g10088.t1;
MtHM078_Chr_3	AUGUSTUS	stop_codon	4264327	4264329	.	+	0	Parent=medtr.HM078.gnm1.ann1.g10088.t1;
MtHM078_Chr_3	AUGUSTUS	gene	4269672	4272140	.	-	.	ID=medtr.HM078.gnm1.ann1.g10089;
MtHM078_Chr_3	AUGUSTUS	mRNA	4269672	4272140	.	-	.	ID=medtr.HM078.gnm1.ann1.g10089.t1;Parent=medtr.HM078.gnm1.ann1.g10089;product=NBS-LRR type disease resistance protein
MtHM078_Chr_3	AUGUSTUS	stop_codon	4269672	4269674	.	-	0	Parent=medtr.HM078.gnm1.ann1.g10089.t1;
MtHM078_Chr_3	AUGUSTUS	exon	4269672	4272140	.	-	.	ID=medtr.HM078.gnm1.ann1.g10089.t1.exon1;Parent=medtr.HM078.gnm1.ann1.g10089.t1;
MtHM078_Chr_3	AUGUSTUS	CDS	4269675	4272140	0.93	-	0	ID=medtr.HM078.gnm1.ann1.g10089.t1.CDS1;Parent=medtr.HM078.gnm1.ann1.g10089.t1;
MtHM078_Chr_3	AUGUSTUS	start_codon	4272138	4272140	.	-	0	Parent=medtr.HM078.gnm1.ann1.g10089.t1;
MtHM078_Chr_3	AUGUSTUS	gene	4394320	4397486	.	+	.	ID=medtr.HM078.gnm1.ann1.g10095;
MtHM078_Chr_3	AUGUSTUS	mRNA	4394320	4397486	1	+	.	ID=medtr.HM078.gnm1.ann1.g10095.t1;Parent=medtr.HM078.gnm1.ann1.g10095;product=NBS-LRR type disease resistance protein
MtHM078_Chr_3	AUGUSTUS	start_codon	4394320	4394322	.	+	0	Parent=medtr.HM078.gnm1.ann1.g10095.t1;
MtHM078_Chr_3	AUGUSTUS	CDS	4394320	4396820	1	+	0	ID=medtr.HM078.gnm1.ann1.g10095.t1.CDS1;Parent=medtr.HM078.gnm1.ann1.g10095.t1;
MtHM078_Chr_3	AUGUSTUS	exon	4394320	4396820	.	+	.	ID=medtr.HM078.gnm1.ann1.g10095.t1.exon1;Parent=medtr.HM078.gnm1.ann1.g10095.t1;
MtHM078_Chr_3	AUGUSTUS	intron	4396821	4397422	1	+	.	Parent=medtr.HM078.gnm1.ann1.g10095.t1;
MtHM078_Chr_3	AUGUSTUS	CDS	4397423	4397486	1	+	1	ID=medtr.HM078.gnm1.ann1.g10095.t1.CDS2;Parent=medtr.HM078.gnm1.ann1.g10095.t1;
MtHM078_Chr_3	AUGUSTUS	exon	4397423	4397486	.	+	.	ID=medtr.HM078.gnm1.ann1.g10095.t1.exon2;Parent=medtr.HM078.gnm1.ann1.g10095.t1;
MtHM078_Chr_3	AUGUSTUS	stop_codon	4397484	4397486	.	+	0	Parent=medtr.HM078.gnm1.ann1.g10095.t1;
MtHM078_Chr_3	AUGUSTUS	gene	4403950	4406967	.	+	.	ID=medtr.HM078.gnm1.ann1.g10096;
MtHM078_Chr_3	AUGUSTUS	mRNA	4403950	4406967	0.7	+	.	ID=medtr.HM078.gnm1.ann1.g10096.t1;Parent=medtr.HM078.gnm1.ann1.g10096;product=NBS-LRR type disease resistance protein
MtHM078_Chr_3	AUGUSTUS	start_codon	4403950	4403952	.	+	0	Parent=medtr.HM078.gnm1.ann1.g10096.t1;
MtHM078_Chr_3	AUGUSTUS	CDS	4403950	4403959	0.83	+	0	ID=medtr.HM078.gnm1.ann1.g10096.t1.CDS1;Parent=medtr.HM078.gnm1.ann1.g10096.t1;
MtHM078_Chr_3	AUGUSTUS	exon	4403950	4403959	.	+	.	ID=medtr.HM078.gnm1.ann1.g10096.t1.exon1;Parent=medtr.HM078.gnm1.ann1.g10096.t1;
MtHM078_Chr_3	AUGUSTUS	intron	4403960	4404035	0.83	+	.	Parent=medtr.HM078.gnm1.ann1.g10096.t1;
MtHM078_Chr_3	AUGUSTUS	CDS	4404036	4404048	1	+	2	ID=medtr.HM078.gnm1.ann1.g10096.t1.CDS2;Parent=medtr.HM078.gnm1.ann1.g10096.t1;
MtHM078_Chr_3	AUGUSTUS	exon	4404036	4404048	.	+	.	ID=medtr.HM078.gnm1.ann1.g10096.t1.exon2;Parent=medtr.HM078.gnm1.ann1.g10096.t1;
MtHM078_Chr_3	AUGUSTUS	intron	4404049	4404407	1	+	.	Parent=medtr.HM078.gnm1.ann1.g10096.t1;
MtHM078_Chr_3	AUGUSTUS	CDS	4404408	4404994	0.97	+	1	ID=medtr.HM078.gnm1.ann1.g10096.t1.CDS3;Parent=medtr.HM078.gnm1.ann1.g10096.t1;
MtHM078_Chr_3	AUGUSTUS	exon	4404408	4404994	.	+	.	ID=medtr.HM078.gnm1.ann1.g10096.t1.exon3;Parent=medtr.HM078.gnm1.ann1.g10096.t1;
MtHM078_Chr_3	AUGUSTUS	intron	4404995	4405819	0.82	+	.	Parent=medtr.HM078.gnm1.ann1.g10096.t1;
MtHM078_Chr_3	AUGUSTUS	CDS	4405820	4406967	0.83	+	2	ID=medtr.HM078.gnm1.ann1.g10096.t1.CDS4;Parent=medtr.HM078.gnm1.ann1.g10096.t1;
MtHM078_Chr_3	AUGUSTUS	exon	4405820	4406967	.	+	.	ID=medtr.HM078.gnm1.ann1.g10096.t1.exon4;Parent=medtr.HM078.gnm1.ann1.g10096.t1;
MtHM078_Chr_3	AUGUSTUS	stop_codon	4406965	4406967	.	+	0	Parent=medtr.HM078.gnm1.ann1.g10096.t1;
MtHM078_Chr_3	AUGUSTUS	gene	4404409	4406967	.	+	.	ID=medtr.HM078.gnm1.ann1.g10097;
MtHM078_Chr_3	AUGUSTUS	mRNA	4404409	4406967	.	+	.	ID=medtr.HM078.gnm1.ann1.g10097.t1;Parent=medtr.HM078.gnm1.ann1.g10097;product=NBS-LRR type disease resistance protein
MtHM078_Chr_3	AUGUSTUS	start_codon	4404409	4404411	.	+	0	Parent=medtr.HM078.gnm1.ann1.g10097.t1;
MtHM078_Chr_3	AUGUSTUS	CDS	4404409	4406964	0.88	+	0	ID=medtr.HM078.gnm1.ann1.g10097.t1.CDS1;Parent=medtr.HM078.gnm1.ann1.g10097.t1;
MtHM078_Chr_3	AUGUSTUS	exon	4404409	4406967	.	+	.	ID=medtr.HM078.gnm1.ann1.g10097.t1.exon1;Parent=medtr.HM078.gnm1.ann1.g10097.t1;
MtHM078_Chr_3	AUGUSTUS	stop_codon	4406965	4406967	.	+	0	Parent=medtr.HM078.gnm1.ann1.g10097.t1;
MtHM078_Chr_3	AUGUSTUS	gene	4871949	4873727	.	+	.	ID=medtr.HM078.gnm1.ann1.g10119;
MtHM078_Chr_3	AUGUSTUS	mRNA	4871949	4873727	0.91	+	.	ID=medtr.HM078.gnm1.ann1.g10119.t1;Parent=medtr.HM078.gnm1.ann1.g10119;product=NB-ARC domain disease resistance protein
MtHM078_Chr_3	AUGUSTUS	start_codon	4871949	4871951	.	+	0	Parent=medtr.HM078.gnm1.ann1.g10119.t1;
MtHM078_Chr_3	AUGUSTUS	CDS	4871949	4872289	0.95	+	0	ID=medtr.HM078.gnm1.ann1.g10119.t1.CDS1;Parent=medtr.HM078.gnm1.ann1.g10119.t1;
MtHM078_Chr_3	AUGUSTUS	exon	4871949	4872289	.	+	.	ID=medtr.HM078.gnm1.ann1.g10119.t1.exon1;Parent=medtr.HM078.gnm1.ann1.g10119.t1;
MtHM078_Chr_3	AUGUSTUS	intron	4872290	4873586	0.93	+	.	Parent=medtr.HM078.gnm1.ann1.g10119.t1;
MtHM078_Chr_3	AUGUSTUS	CDS	4873587	4873634	0.93	+	1	ID=medtr.HM078.gnm1.ann1.g10119.t1.CDS2;Parent=medtr.HM078.gnm1.ann1.g10119.t1;
MtHM078_Chr_3	AUGUSTUS	exon	4873587	4873634	.	+	.	ID=medtr.HM078.gnm1.ann1.g10119.t1.exon2;Parent=medtr.HM078.gnm1.ann1.g10119.t1;
MtHM078_Chr_3	AUGUSTUS	intron	4873635	4873720	0.93	+	.	Parent=medtr.HM078.gnm1.ann1.g10119.t1;
MtHM078_Chr_3	AUGUSTUS	CDS	4873721	4873727	0.93	+	1	ID=medtr.HM078.gnm1.ann1.g10119.t1.CDS3;Parent=medtr.HM078.gnm1.ann1.g10119.t1;
MtHM078_Chr_3	AUGUSTUS	exon	4873721	4873727	.	+	.	ID=medtr.HM078.gnm1.ann1.g10119.t1.exon3;Parent=medtr.HM078.gnm1.ann1.g10119.t1;
MtHM078_Chr_3	AUGUSTUS	stop_codon	4873725	4873727	.	+	0	Parent=medtr.HM078.gnm1.ann1.g10119.t1;
MtHM078_Chr_3	AUGUSTUS	gene	4901523	4902785	.	-	.	ID=medtr.HM078.gnm1.ann1.g10124;
MtHM078_Chr_3	AUGUSTUS	mRNA	4901523	4902785	0.9	-	.	ID=medtr.HM078.gnm1.ann1.g10124.t1;Parent=medtr.HM078.gnm1.ann1.g10124;product=LRR and NB-ARC domain disease resistance protein (Fragment)
MtHM078_Chr_3	AUGUSTUS	stop_codon	4901523	4901525	.	-	0	Parent=medtr.HM078.gnm1.ann1.g10124.t1;
MtHM078_Chr_3	AUGUSTUS	CDS	4901523	4901621	0.91	-	0	ID=medtr.HM078.gnm1.ann1.g10124.t1.CDS1;Parent=medtr.HM078.gnm1.ann1.g10124.t1;
MtHM078_Chr_3	AUGUSTUS	exon	4901523	4901621	.	-	.	ID=medtr.HM078.gnm1.ann1.g10124.t1.exon1;Parent=medtr.HM078.gnm1.ann1.g10124.t1;
MtHM078_Chr_3	AUGUSTUS	intron	4901622	4901740	1	-	.	Parent=medtr.HM078.gnm1.ann1.g10124.t1;
MtHM078_Chr_3	AUGUSTUS	CDS	4901741	4901773	1	-	0	ID=medtr.HM078.gnm1.ann1.g10124.t1.CDS2;Parent=medtr.HM078.gnm1.ann1.g10124.t1;
MtHM078_Chr_3	AUGUSTUS	exon	4901741	4901773	.	-	.	ID=medtr.HM078.gnm1.ann1.g10124.t1.exon2;Parent=medtr.HM078.gnm1.ann1.g10124.t1;
MtHM078_Chr_3	AUGUSTUS	intron	4901774	4901873	1	-	.	Parent=medtr.HM078.gnm1.ann1.g10124.t1;
MtHM078_Chr_3	AUGUSTUS	CDS	4901874	4902785	0.99	-	0	ID=medtr.HM078.gnm1.ann1.g10124.t1.CDS3;Parent=medtr.HM078.gnm1.ann1.g10124.t1;
MtHM078_Chr_3	AUGUSTUS	exon	4901874	4902785	.	-	.	ID=medtr.HM078.gnm1.ann1.g10124.t1.exon3;Parent=medtr.HM078.gnm1.ann1.g10124.t1;
MtHM078_Chr_3	AUGUSTUS	start_codon	4902783	4902785	.	-	0	Parent=medtr.HM078.gnm1.ann1.g10124.t1;
MtHM078_Chr_3	AUGUSTUS	gene	4904020	4905797	.	-	.	ID=medtr.HM078.gnm1.ann1.g10125;
MtHM078_Chr_3	AUGUSTUS	mRNA	4904020	4905797	0.82	-	.	ID=medtr.HM078.gnm1.ann1.g10125.t1;Parent=medtr.HM078.gnm1.ann1.g10125;product=LRR and NB-ARC domain disease resistance protein (Fragment)
MtHM078_Chr_3	AUGUSTUS	stop_codon	4904020	4904022	.	-	0	Parent=medtr.HM078.gnm1.ann1.g10125.t1;
MtHM078_Chr_3	AUGUSTUS	CDS	4904020	4904074	0.86	-	1	ID=medtr.HM078.gnm1.ann1.g10125.t1.CDS1;Parent=medtr.HM078.gnm1.ann1.g10125.t1;
MtHM078_Chr_3	AUGUSTUS	exon	4904020	4904074	.	-	.	ID=medtr.HM078.gnm1.ann1.g10125.t1.exon1;Parent=medtr.HM078.gnm1.ann1.g10125.t1;
MtHM078_Chr_3	AUGUSTUS	intron	4904075	4905069	0.88	-	.	Parent=medtr.HM078.gnm1.ann1.g10125.t1;
MtHM078_Chr_3	AUGUSTUS	CDS	4905070	4905347	0.88	-	0	ID=medtr.HM078.gnm1.ann1.g10125.t1.CDS2;Parent=medtr.HM078.gnm1.ann1.g10125.t1;
MtHM078_Chr_3	AUGUSTUS	exon	4905070	4905347	.	-	.	ID=medtr.HM078.gnm1.ann1.g10125.t1.exon2;Parent=medtr.HM078.gnm1.ann1.g10125.t1;
MtHM078_Chr_3	AUGUSTUS	intron	4905348	4905461	1	-	.	Parent=medtr.HM078.gnm1.ann1.g10125.t1;
MtHM078_Chr_3	AUGUSTUS	CDS	4905462	4905797	0.96	-	0	ID=medtr.HM078.gnm1.ann1.g10125.t1.CDS3;Parent=medtr.HM078.gnm1.ann1.g10125.t1;
MtHM078_Chr_3	AUGUSTUS	exon	4905462	4905797	.	-	.	ID=medtr.HM078.gnm1.ann1.g10125.t1.exon3;Parent=medtr.HM078.gnm1.ann1.g10125.t1;
MtHM078_Chr_3	AUGUSTUS	start_codon	4905795	4905797	.	-	0	Parent=medtr.HM078.gnm1.ann1.g10125.t1;
MtHM078_Chr_3	AUGUSTUS	gene	5242342	5248221	.	-	.	ID=medtr.HM078.gnm1.ann1.g10149;
MtHM078_Chr_3	AUGUSTUS	mRNA	5242342	5248221	0.81	-	.	ID=medtr.HM078.gnm1.ann1.g10149.t1;Parent=medtr.HM078.gnm1.ann1.g10149;product=Disease resistance protein (TIR-NBS-LRR class), putative
MtHM078_Chr_3	AUGUSTUS	stop_codon	5242342	5242344	.	-	0	Parent=medtr.HM078.gnm1.ann1.g10149.t1;
MtHM078_Chr_3	AUGUSTUS	CDS	5242342	5242884	1	-	0	ID=medtr.HM078.gnm1.ann1.g10149.t1.CDS1;Parent=medtr.HM078.gnm1.ann1.g10149.t1;
MtHM078_Chr_3	AUGUSTUS	exon	5242342	5242884	.	-	.	ID=medtr.HM078.gnm1.ann1.g10149.t1.exon1;Parent=medtr.HM078.gnm1.ann1.g10149.t1;
MtHM078_Chr_3	AUGUSTUS	intron	5242885	5243219	1	-	.	Parent=medtr.HM078.gnm1.ann1.g10149.t1;
MtHM078_Chr_3	AUGUSTUS	CDS	5243220	5244026	0.98	-	0	ID=medtr.HM078.gnm1.ann1.g10149.t1.CDS2;Parent=medtr.HM078.gnm1.ann1.g10149.t1;
MtHM078_Chr_3	AUGUSTUS	exon	5243220	5244026	.	-	.	ID=medtr.HM078.gnm1.ann1.g10149.t1.exon2;Parent=medtr.HM078.gnm1.ann1.g10149.t1;
MtHM078_Chr_3	AUGUSTUS	intron	5244027	5245051	1	-	.	Parent=medtr.HM078.gnm1.ann1.g10149.t1;
MtHM078_Chr_3	AUGUSTUS	CDS	5245052	5245303	1	-	0	ID=medtr.HM078.gnm1.ann1.g10149.t1.CDS3;Parent=medtr.HM078.gnm1.ann1.g10149.t1;
MtHM078_Chr_3	AUGUSTUS	exon	5245052	5245303	.	-	.	ID=medtr.HM078.gnm1.ann1.g10149.t1.exon3;Parent=medtr.HM078.gnm1.ann1.g10149.t1;
MtHM078_Chr_3	AUGUSTUS	intron	5245304	5245577	1	-	.	Parent=medtr.HM078.gnm1.ann1.g10149.t1;
MtHM078_Chr_3	AUGUSTUS	CDS	5245578	5246664	1	-	1	ID=medtr.HM078.gnm1.ann1.g10149.t1.CDS4;Parent=medtr.HM078.gnm1.ann1.g10149.t1;
MtHM078_Chr_3	AUGUSTUS	exon	5245578	5246664	.	-	.	ID=medtr.HM078.gnm1.ann1.g10149.t1.exon4;Parent=medtr.HM078.gnm1.ann1.g10149.t1;
MtHM078_Chr_3	AUGUSTUS	intron	5246665	5247739	1	-	.	Parent=medtr.HM078.gnm1.ann1.g10149.t1;
MtHM078_Chr_3	AUGUSTUS	CDS	5247740	5248221	0.83	-	0	ID=medtr.HM078.gnm1.ann1.g10149.t1.CDS5;Parent=medtr.HM078.gnm1.ann1.g10149.t1;
MtHM078_Chr_3	AUGUSTUS	exon	5247740	5248221	.	-	.	ID=medtr.HM078.gnm1.ann1.g10149.t1.exon5;Parent=medtr.HM078.gnm1.ann1.g10149.t1;
MtHM078_Chr_3	AUGUSTUS	start_codon	5248219	5248221	.	-	0	Parent=medtr.HM078.gnm1.ann1.g10149.t1;
MtHM078_Chr_3	AUGUSTUS	gene	5635517	5639052	.	-	.	ID=medtr.HM078.gnm1.ann1.g10190;
MtHM078_Chr_3	AUGUSTUS	mRNA	5635517	5639052	0.49	-	.	ID=medtr.HM078.gnm1.ann1.g10190.t1;Parent=medtr.HM078.gnm1.ann1.g10190;product=Disease resistance protein (TIR-NBS-LRR class)
MtHM078_Chr_3	AUGUSTUS	stop_codon	5635517	5635519	.	-	0	Parent=medtr.HM078.gnm1.ann1.g10190.t1;
MtHM078_Chr_3	AUGUSTUS	CDS	5635517	5635826	0.71	-	1	ID=medtr.HM078.gnm1.ann1.g10190.t1.CDS1;Parent=medtr.HM078.gnm1.ann1.g10190.t1;
MtHM078_Chr_3	AUGUSTUS	exon	5635517	5635826	.	-	.	ID=medtr.HM078.gnm1.ann1.g10190.t1.exon1;Parent=medtr.HM078.gnm1.ann1.g10190.t1;
MtHM078_Chr_3	AUGUSTUS	intron	5635827	5636289	0.78	-	.	Parent=medtr.HM078.gnm1.ann1.g10190.t1;
MtHM078_Chr_3	AUGUSTUS	CDS	5636290	5636354	0.84	-	0	ID=medtr.HM078.gnm1.ann1.g10190.t1.CDS2;Parent=medtr.HM078.gnm1.ann1.g10190.t1;
MtHM078_Chr_3	AUGUSTUS	exon	5636290	5636354	.	-	.	ID=medtr.HM078.gnm1.ann1.g10190.t1.exon2;Parent=medtr.HM078.gnm1.ann1.g10190.t1;
MtHM078_Chr_3	AUGUSTUS	intron	5636355	5637802	0.92	-	.	Parent=medtr.HM078.gnm1.ann1.g10190.t1;
MtHM078_Chr_3	AUGUSTUS	CDS	5637803	5637979	0.64	-	0	ID=medtr.HM078.gnm1.ann1.g10190.t1.CDS3;Parent=medtr.HM078.gnm1.ann1.g10190.t1;
MtHM078_Chr_3	AUGUSTUS	exon	5637803	5637979	.	-	.	ID=medtr.HM078.gnm1.ann1.g10190.t1.exon3;Parent=medtr.HM078.gnm1.ann1.g10190.t1;
MtHM078_Chr_3	AUGUSTUS	intron	5637980	5638893	0.64	-	.	Parent=medtr.HM078.gnm1.ann1.g10190.t1;
MtHM078_Chr_3	AUGUSTUS	CDS	5638894	5639052	0.68	-	0	ID=medtr.HM078.gnm1.ann1.g10190.t1.CDS4;Parent=medtr.HM078.gnm1.ann1.g10190.t1;
MtHM078_Chr_3	AUGUSTUS	exon	5638894	5639052	.	-	.	ID=medtr.HM078.gnm1.ann1.g10190.t1.exon4;Parent=medtr.HM078.gnm1.ann1.g10190.t1;
MtHM078_Chr_3	AUGUSTUS	start_codon	5639050	5639052	.	-	0	Parent=medtr.HM078.gnm1.ann1.g10190.t1;
MtHM078_Chr_3	AUGUSTUS	gene	5646392	5650513	.	+	.	ID=medtr.HM078.gnm1.ann1.g10191;
MtHM078_Chr_3	AUGUSTUS	mRNA	5646392	5650513	.	+	.	ID=medtr.HM078.gnm1.ann1.g10191.t1;Parent=medtr.HM078.gnm1.ann1.g10191;product=LRR and NB-ARC domain disease resistance protein
MtHM078_Chr_3	AUGUSTUS	start_codon	5646392	5646394	.	+	0	Parent=medtr.HM078.gnm1.ann1.g10191.t1;
MtHM078_Chr_3	AUGUSTUS	CDS	5646392	5650510	1	+	0	ID=medtr.HM078.gnm1.ann1.g10191.t1.CDS1;Parent=medtr.HM078.gnm1.ann1.g10191.t1;
MtHM078_Chr_3	AUGUSTUS	exon	5646392	5650513	.	+	.	ID=medtr.HM078.gnm1.ann1.g10191.t1.exon1;Parent=medtr.HM078.gnm1.ann1.g10191.t1;
MtHM078_Chr_3	AUGUSTUS	stop_codon	5650511	5650513	.	+	0	Parent=medtr.HM078.gnm1.ann1.g10191.t1;
MtHM078_Chr_3	AUGUSTUS	gene	5655211	5660258	.	-	.	ID=medtr.HM078.gnm1.ann1.g10192;
MtHM078_Chr_3	AUGUSTUS	mRNA	5655211	5660258	0.93	-	.	ID=medtr.HM078.gnm1.ann1.g10192.t1;Parent=medtr.HM078.gnm1.ann1.g10192;product=Disease resistance protein (TIR-NBS-LRR class), putative
MtHM078_Chr_3	AUGUSTUS	stop_codon	5655211	5655213	.	-	0	Parent=medtr.HM078.gnm1.ann1.g10192.t1;
MtHM078_Chr_3	AUGUSTUS	CDS	5655211	5655386	1	-	2	ID=medtr.HM078.gnm1.ann1.g10192.t1.CDS1;Parent=medtr.HM078.gnm1.ann1.g10192.t1;
MtHM078_Chr_3	AUGUSTUS	exon	5655211	5655386	.	-	.	ID=medtr.HM078.gnm1.ann1.g10192.t1.exon1;Parent=medtr.HM078.gnm1.ann1.g10192.t1;
MtHM078_Chr_3	AUGUSTUS	intron	5655387	5655473	1	-	.	Parent=medtr.HM078.gnm1.ann1.g10192.t1;
MtHM078_Chr_3	AUGUSTUS	CDS	5655474	5655512	1	-	2	ID=medtr.HM078.gnm1.ann1.g10192.t1.CDS2;Parent=medtr.HM078.gnm1.ann1.g10192.t1;
MtHM078_Chr_3	AUGUSTUS	exon	5655474	5655512	.	-	.	ID=medtr.HM078.gnm1.ann1.g10192.t1.exon2;Parent=medtr.HM078.gnm1.ann1.g10192.t1;
MtHM078_Chr_3	AUGUSTUS	intron	5655513	5655846	1	-	.	Parent=medtr.HM078.gnm1.ann1.g10192.t1;
MtHM078_Chr_3	AUGUSTUS	CDS	5655847	5655903	1	-	2	ID=medtr.HM078.gnm1.ann1.g10192.t1.CDS3;Parent=medtr.HM078.gnm1.ann1.g10192.t1;
MtHM078_Chr_3	AUGUSTUS	exon	5655847	5655903	.	-	.	ID=medtr.HM078.gnm1.ann1.g10192.t1.exon3;Parent=medtr.HM078.gnm1.ann1.g10192.t1;
MtHM078_Chr_3	AUGUSTUS	intron	5655904	5655986	1	-	.	Parent=medtr.HM078.gnm1.ann1.g10192.t1;
MtHM078_Chr_3	AUGUSTUS	CDS	5655987	5656078	1	-	1	ID=medtr.HM078.gnm1.ann1.g10192.t1.CDS4;Parent=medtr.HM078.gnm1.ann1.g10192.t1;
MtHM078_Chr_3	AUGUSTUS	exon	5655987	5656078	.	-	.	ID=medtr.HM078.gnm1.ann1.g10192.t1.exon4;Parent=medtr.HM078.gnm1.ann1.g10192.t1;
MtHM078_Chr_3	AUGUSTUS	intron	5656079	5656531	0.96	-	.	Parent=medtr.HM078.gnm1.ann1.g10192.t1;
MtHM078_Chr_3	AUGUSTUS	CDS	5656532	5657700	0.96	-	0	ID=medtr.HM078.gnm1.ann1.g10192.t1.CDS5;Parent=medtr.HM078.gnm1.ann1.g10192.t1;
MtHM078_Chr_3	AUGUSTUS	exon	5656532	5657700	.	-	.	ID=medtr.HM078.gnm1.ann1.g10192.t1.exon5;Parent=medtr.HM078.gnm1.ann1.g10192.t1;
MtHM078_Chr_3	AUGUSTUS	intron	5657701	5657809	1	-	.	Parent=medtr.HM078.gnm1.ann1.g10192.t1;
MtHM078_Chr_3	AUGUSTUS	CDS	5657810	5658082	1	-	0	ID=medtr.HM078.gnm1.ann1.g10192.t1.CDS6;Parent=medtr.HM078.gnm1.ann1.g10192.t1;
MtHM078_Chr_3	AUGUSTUS	exon	5657810	5658082	.	-	.	ID=medtr.HM078.gnm1.ann1.g10192.t1.exon6;Parent=medtr.HM078.gnm1.ann1.g10192.t1;
MtHM078_Chr_3	AUGUSTUS	intron	5658083	5658351	1	-	.	Parent=medtr.HM078.gnm1.ann1.g10192.t1;
MtHM078_Chr_3	AUGUSTUS	CDS	5658352	5659456	1	-	1	ID=medtr.HM078.gnm1.ann1.g10192.t1.CDS7;Parent=medtr.HM078.gnm1.ann1.g10192.t1;
MtHM078_Chr_3	AUGUSTUS	exon	5658352	5659456	.	-	.	ID=medtr.HM078.gnm1.ann1.g10192.t1.exon7;Parent=medtr.HM078.gnm1.ann1.g10192.t1;
MtHM078_Chr_3	AUGUSTUS	intron	5659457	5660061	1	-	.	Parent=medtr.HM078.gnm1.ann1.g10192.t1;
MtHM078_Chr_3	AUGUSTUS	CDS	5660062	5660258	0.97	-	0	ID=medtr.HM078.gnm1.ann1.g10192.t1.CDS8;Parent=medtr.HM078.gnm1.ann1.g10192.t1;
MtHM078_Chr_3	AUGUSTUS	exon	5660062	5660258	.	-	.	ID=medtr.HM078.gnm1.ann1.g10192.t1.exon8;Parent=medtr.HM078.gnm1.ann1.g10192.t1;
MtHM078_Chr_3	AUGUSTUS	start_codon	5660256	5660258	.	-	0	Parent=medtr.HM078.gnm1.ann1.g10192.t1;
MtHM078_Chr_3	AUGUSTUS	gene	5743030	5746776	.	-	.	ID=medtr.HM078.gnm1.ann1.g10203;
MtHM078_Chr_3	AUGUSTUS	mRNA	5743030	5746776	.	-	.	ID=medtr.HM078.gnm1.ann1.g10203.t1;Parent=medtr.HM078.gnm1.ann1.g10203;product=NB-ARC domain disease resistance protein
MtHM078_Chr_3	AUGUSTUS	stop_codon	5743030	5743032	.	-	0	Parent=medtr.HM078.gnm1.ann1.g10203.t1;
MtHM078_Chr_3	AUGUSTUS	exon	5743030	5746776	.	-	.	ID=medtr.HM078.gnm1.ann1.g10203.t1.exon1;Parent=medtr.HM078.gnm1.ann1.g10203.t1;
MtHM078_Chr_3	AUGUSTUS	CDS	5743033	5746776	1	-	0	ID=medtr.HM078.gnm1.ann1.g10203.t1.CDS1;Parent=medtr.HM078.gnm1.ann1.g10203.t1;
MtHM078_Chr_3	AUGUSTUS	start_codon	5746774	5746776	.	-	0	Parent=medtr.HM078.gnm1.ann1.g10203.t1;
MtHM078_Chr_3	AUGUSTUS	gene	5872203	5873345	.	-	.	ID=medtr.HM078.gnm1.ann1.g10209;
MtHM078_Chr_3	AUGUSTUS	mRNA	5872203	5873345	.	-	.	ID=medtr.HM078.gnm1.ann1.g10209.t1;Parent=medtr.HM078.gnm1.ann1.g10209;product=NBS-LRR type disease resistance protein
MtHM078_Chr_3	AUGUSTUS	stop_codon	5872203	5872205	.	-	0	Parent=medtr.HM078.gnm1.ann1.g10209.t1;
MtHM078_Chr_3	AUGUSTUS	exon	5872203	5873345	.	-	.	ID=medtr.HM078.gnm1.ann1.g10209.t1.exon1;Parent=medtr.HM078.gnm1.ann1.g10209.t1;
MtHM078_Chr_3	AUGUSTUS	CDS	5872206	5873345	1	-	0	ID=medtr.HM078.gnm1.ann1.g10209.t1.CDS1;Parent=medtr.HM078.gnm1.ann1.g10209.t1;
MtHM078_Chr_3	AUGUSTUS	start_codon	5873343	5873345	.	-	0	Parent=medtr.HM078.gnm1.ann1.g10209.t1;
MtHM078_Chr_3	AUGUSTUS	gene	5878113	5881481	.	-	.	ID=medtr.HM078.gnm1.ann1.g10210;
MtHM078_Chr_3	AUGUSTUS	mRNA	5878113	5881481	.	-	.	ID=medtr.HM078.gnm1.ann1.g10210.t1;Parent=medtr.HM078.gnm1.ann1.g10210;product=NBS-LRR type disease resistance protein
MtHM078_Chr_3	AUGUSTUS	stop_codon	5878113	5878115	.	-	0	Parent=medtr.HM078.gnm1.ann1.g10210.t1;
MtHM078_Chr_3	AUGUSTUS	exon	5878113	5881481	.	-	.	ID=medtr.HM078.gnm1.ann1.g10210.t1.exon1;Parent=medtr.HM078.gnm1.ann1.g10210.t1;
MtHM078_Chr_3	AUGUSTUS	CDS	5878116	5881481	1	-	0	ID=medtr.HM078.gnm1.ann1.g10210.t1.CDS1;Parent=medtr.HM078.gnm1.ann1.g10210.t1;
MtHM078_Chr_3	AUGUSTUS	start_codon	5881479	5881481	.	-	0	Parent=medtr.HM078.gnm1.ann1.g10210.t1;
MtHM078_Chr_3	AUGUSTUS	gene	5903594	5906992	.	-	.	ID=medtr.HM078.gnm1.ann1.g10213;
MtHM078_Chr_3	AUGUSTUS	mRNA	5903594	5906992	.	-	.	ID=medtr.HM078.gnm1.ann1.g10213.t1;Parent=medtr.HM078.gnm1.ann1.g10213;product=NBS-LRR type disease resistance protein
MtHM078_Chr_3	AUGUSTUS	stop_codon	5903594	5903596	.	-	0	Parent=medtr.HM078.gnm1.ann1.g10213.t1;
MtHM078_Chr_3	AUGUSTUS	exon	5903594	5906992	.	-	.	ID=medtr.HM078.gnm1.ann1.g10213.t1.exon1;Parent=medtr.HM078.gnm1.ann1.g10213.t1;
MtHM078_Chr_3	AUGUSTUS	CDS	5903597	5906992	0.65	-	0	ID=medtr.HM078.gnm1.ann1.g10213.t1.CDS1;Parent=medtr.HM078.gnm1.ann1.g10213.t1;
MtHM078_Chr_3	AUGUSTUS	start_codon	5906990	5906992	.	-	0	Parent=medtr.HM078.gnm1.ann1.g10213.t1;
MtHM078_Chr_3	AUGUSTUS	gene	5942229	5945684	.	-	.	ID=medtr.HM078.gnm1.ann1.g10215;
MtHM078_Chr_3	AUGUSTUS	mRNA	5942229	5945684	0.17	-	.	ID=medtr.HM078.gnm1.ann1.g10215.t1;Parent=medtr.HM078.gnm1.ann1.g10215;product=Disease resistance protein (CC-NBS-LRR class) family protein
MtHM078_Chr_3	AUGUSTUS	stop_codon	5942229	5942231	.	-	0	Parent=medtr.HM078.gnm1.ann1.g10215.t1;
MtHM078_Chr_3	AUGUSTUS	CDS	5942229	5942245	1	-	2	ID=medtr.HM078.gnm1.ann1.g10215.t1.CDS1;Parent=medtr.HM078.gnm1.ann1.g10215.t1;
MtHM078_Chr_3	AUGUSTUS	exon	5942229	5942245	.	-	.	ID=medtr.HM078.gnm1.ann1.g10215.t1.exon1;Parent=medtr.HM078.gnm1.ann1.g10215.t1;
MtHM078_Chr_3	AUGUSTUS	intron	5942246	5942354	1	-	.	Parent=medtr.HM078.gnm1.ann1.g10215.t1;
MtHM078_Chr_3	AUGUSTUS	CDS	5942355	5942487	1	-	0	ID=medtr.HM078.gnm1.ann1.g10215.t1.CDS2;Parent=medtr.HM078.gnm1.ann1.g10215.t1;
MtHM078_Chr_3	AUGUSTUS	exon	5942355	5942487	.	-	.	ID=medtr.HM078.gnm1.ann1.g10215.t1.exon2;Parent=medtr.HM078.gnm1.ann1.g10215.t1;
MtHM078_Chr_3	AUGUSTUS	intron	5942488	5942670	1	-	.	Parent=medtr.HM078.gnm1.ann1.g10215.t1;
MtHM078_Chr_3	AUGUSTUS	CDS	5942671	5942696	1	-	2	ID=medtr.HM078.gnm1.ann1.g10215.t1.CDS3;Parent=medtr.HM078.gnm1.ann1.g10215.t1;
MtHM078_Chr_3	AUGUSTUS	exon	5942671	5942696	.	-	.	ID=medtr.HM078.gnm1.ann1.g10215.t1.exon3;Parent=medtr.HM078.gnm1.ann1.g10215.t1;
MtHM078_Chr_3	AUGUSTUS	intron	5942697	5942828	0.51	-	.	Parent=medtr.HM078.gnm1.ann1.g10215.t1;
MtHM078_Chr_3	AUGUSTUS	CDS	5942829	5945432	0.22	-	2	ID=medtr.HM078.gnm1.ann1.g10215.t1.CDS4;Parent=medtr.HM078.gnm1.ann1.g10215.t1;
MtHM078_Chr_3	AUGUSTUS	exon	5942829	5945432	.	-	.	ID=medtr.HM078.gnm1.ann1.g10215.t1.exon4;Parent=medtr.HM078.gnm1.ann1.g10215.t1;
MtHM078_Chr_3	AUGUSTUS	intron	5945433	5945554	0.53	-	.	Parent=medtr.HM078.gnm1.ann1.g10215.t1;
MtHM078_Chr_3	AUGUSTUS	CDS	5945555	5945684	0.46	-	0	ID=medtr.HM078.gnm1.ann1.g10215.t1.CDS5;Parent=medtr.HM078.gnm1.ann1.g10215.t1;
MtHM078_Chr_3	AUGUSTUS	exon	5945555	5945684	.	-	.	ID=medtr.HM078.gnm1.ann1.g10215.t1.exon5;Parent=medtr.HM078.gnm1.ann1.g10215.t1;
MtHM078_Chr_3	AUGUSTUS	start_codon	5945682	5945684	.	-	0	Parent=medtr.HM078.gnm1.ann1.g10215.t1;
MtHM078_Chr_3	AUGUSTUS	gene	5988733	5992383	.	-	.	ID=medtr.HM078.gnm1.ann1.g10219;
MtHM078_Chr_3	AUGUSTUS	mRNA	5988733	5992383	.	-	.	ID=medtr.HM078.gnm1.ann1.g10219.t1;Parent=medtr.HM078.gnm1.ann1.g10219;product=Disease resistance protein (CC-NBS-LRR class) family protein
MtHM078_Chr_3	AUGUSTUS	stop_codon	5988733	5988735	.	-	0	Parent=medtr.HM078.gnm1.ann1.g10219.t1;
MtHM078_Chr_3	AUGUSTUS	exon	5988733	5992383	.	-	.	ID=medtr.HM078.gnm1.ann1.g10219.t1.exon1;Parent=medtr.HM078.gnm1.ann1.g10219.t1;
MtHM078_Chr_3	AUGUSTUS	CDS	5988736	5992383	0.79	-	0	ID=medtr.HM078.gnm1.ann1.g10219.t1.CDS1;Parent=medtr.HM078.gnm1.ann1.g10219.t1;
MtHM078_Chr_3	AUGUSTUS	start_codon	5992381	5992383	.	-	0	Parent=medtr.HM078.gnm1.ann1.g10219.t1;
MtHM078_Chr_3	AUGUSTUS	gene	6275228	6278647	.	+	.	ID=medtr.HM078.gnm1.ann1.g10242;
MtHM078_Chr_3	AUGUSTUS	mRNA	6275228	6278647	0.72	+	.	ID=medtr.HM078.gnm1.ann1.g10242.t1;Parent=medtr.HM078.gnm1.ann1.g10242;product=Disease resistance protein (CC-NBS-LRR class) family protein
MtHM078_Chr_3	AUGUSTUS	start_codon	6275228	6275230	.	+	0	Parent=medtr.HM078.gnm1.ann1.g10242.t1;
MtHM078_Chr_3	AUGUSTUS	CDS	6275228	6278123	0.74	+	0	ID=medtr.HM078.gnm1.ann1.g10242.t1.CDS1;Parent=medtr.HM078.gnm1.ann1.g10242.t1;
MtHM078_Chr_3	AUGUSTUS	exon	6275228	6278123	.	+	.	ID=medtr.HM078.gnm1.ann1.g10242.t1.exon1;Parent=medtr.HM078.gnm1.ann1.g10242.t1;
MtHM078_Chr_3	AUGUSTUS	intron	6278124	6278219	0.74	+	.	Parent=medtr.HM078.gnm1.ann1.g10242.t1;
MtHM078_Chr_3	AUGUSTUS	CDS	6278220	6278647	0.72	+	2	ID=medtr.HM078.gnm1.ann1.g10242.t1.CDS2;Parent=medtr.HM078.gnm1.ann1.g10242.t1;
MtHM078_Chr_3	AUGUSTUS	exon	6278220	6278647	.	+	.	ID=medtr.HM078.gnm1.ann1.g10242.t1.exon2;Parent=medtr.HM078.gnm1.ann1.g10242.t1;
MtHM078_Chr_3	AUGUSTUS	stop_codon	6278645	6278647	.	+	0	Parent=medtr.HM078.gnm1.ann1.g10242.t1;
MtHM078_Chr_3	AUGUSTUS	gene	6285119	6291457	.	-	.	ID=medtr.HM078.gnm1.ann1.g10243;
MtHM078_Chr_3	AUGUSTUS	mRNA	6285119	6291457	1	-	.	ID=medtr.HM078.gnm1.ann1.g10243.t1;Parent=medtr.HM078.gnm1.ann1.g10243;product=Disease resistance protein (TIR-NBS-LRR class)
MtHM078_Chr_3	AUGUSTUS	stop_codon	6285119	6285121	.	-	0	Parent=medtr.HM078.gnm1.ann1.g10243.t1;
MtHM078_Chr_3	AUGUSTUS	CDS	6285119	6285925	1	-	0	ID=medtr.HM078.gnm1.ann1.g10243.t1.CDS1;Parent=medtr.HM078.gnm1.ann1.g10243.t1;
MtHM078_Chr_3	AUGUSTUS	exon	6285119	6285925	.	-	.	ID=medtr.HM078.gnm1.ann1.g10243.t1.exon1;Parent=medtr.HM078.gnm1.ann1.g10243.t1;
MtHM078_Chr_3	AUGUSTUS	intron	6285926	6288051	1	-	.	Parent=medtr.HM078.gnm1.ann1.g10243.t1;
MtHM078_Chr_3	AUGUSTUS	CDS	6288052	6288807	1	-	0	ID=medtr.HM078.gnm1.ann1.g10243.t1.CDS2;Parent=medtr.HM078.gnm1.ann1.g10243.t1;
MtHM078_Chr_3	AUGUSTUS	exon	6288052	6288807	.	-	.	ID=medtr.HM078.gnm1.ann1.g10243.t1.exon2;Parent=medtr.HM078.gnm1.ann1.g10243.t1;
MtHM078_Chr_3	AUGUSTUS	intron	6288808	6288919	1	-	.	Parent=medtr.HM078.gnm1.ann1.g10243.t1;
MtHM078_Chr_3	AUGUSTUS	CDS	6288920	6289195	1	-	0	ID=medtr.HM078.gnm1.ann1.g10243.t1.CDS3;Parent=medtr.HM078.gnm1.ann1.g10243.t1;
MtHM078_Chr_3	AUGUSTUS	exon	6288920	6289195	.	-	.	ID=medtr.HM078.gnm1.ann1.g10243.t1.exon3;Parent=medtr.HM078.gnm1.ann1.g10243.t1;
MtHM078_Chr_3	AUGUSTUS	intron	6289196	6289564	1	-	.	Parent=medtr.HM078.gnm1.ann1.g10243.t1;
MtHM078_Chr_3	AUGUSTUS	CDS	6289565	6290666	1	-	1	ID=medtr.HM078.gnm1.ann1.g10243.t1.CDS4;Parent=medtr.HM078.gnm1.ann1.g10243.t1;
MtHM078_Chr_3	AUGUSTUS	exon	6289565	6290666	.	-	.	ID=medtr.HM078.gnm1.ann1.g10243.t1.exon4;Parent=medtr.HM078.gnm1.ann1.g10243.t1;
MtHM078_Chr_3	AUGUSTUS	intron	6290667	6290945	1	-	.	Parent=medtr.HM078.gnm1.ann1.g10243.t1;
MtHM078_Chr_3	AUGUSTUS	CDS	6290946	6291457	1	-	0	ID=medtr.HM078.gnm1.ann1.g10243.t1.CDS5;Parent=medtr.HM078.gnm1.ann1.g10243.t1;
MtHM078_Chr_3	AUGUSTUS	exon	6290946	6291457	.	-	.	ID=medtr.HM078.gnm1.ann1.g10243.t1.exon5;Parent=medtr.HM078.gnm1.ann1.g10243.t1;
MtHM078_Chr_3	AUGUSTUS	start_codon	6291455	6291457	.	-	0	Parent=medtr.HM078.gnm1.ann1.g10243.t1;
MtHM078_Chr_3	AUGUSTUS	gene	6308885	6312427	.	+	.	ID=medtr.HM078.gnm1.ann1.g10244;
MtHM078_Chr_3	AUGUSTUS	mRNA	6308885	6312427	.	+	.	ID=medtr.HM078.gnm1.ann1.g10244.t1;Parent=medtr.HM078.gnm1.ann1.g10244;product=NB-ARC domain disease resistance protein
MtHM078_Chr_3	AUGUSTUS	start_codon	6308885	6308887	.	+	0	Parent=medtr.HM078.gnm1.ann1.g10244.t1;
MtHM078_Chr_3	AUGUSTUS	CDS	6308885	6312424	1	+	0	ID=medtr.HM078.gnm1.ann1.g10244.t1.CDS1;Parent=medtr.HM078.gnm1.ann1.g10244.t1;
MtHM078_Chr_3	AUGUSTUS	exon	6308885	6312427	.	+	.	ID=medtr.HM078.gnm1.ann1.g10244.t1.exon1;Parent=medtr.HM078.gnm1.ann1.g10244.t1;
MtHM078_Chr_3	AUGUSTUS	stop_codon	6312425	6312427	.	+	0	Parent=medtr.HM078.gnm1.ann1.g10244.t1;
MtHM078_Chr_3	AUGUSTUS	gene	6375814	6379215	.	+	.	ID=medtr.HM078.gnm1.ann1.g10248;
MtHM078_Chr_3	AUGUSTUS	mRNA	6375814	6379215	.	+	.	ID=medtr.HM078.gnm1.ann1.g10248.t1;Parent=medtr.HM078.gnm1.ann1.g10248;product=LRR and NB-ARC domain disease resistance protein
MtHM078_Chr_3	AUGUSTUS	start_codon	6375814	6375816	.	+	0	Parent=medtr.HM078.gnm1.ann1.g10248.t1;
MtHM078_Chr_3	AUGUSTUS	CDS	6375814	6379212	1	+	0	ID=medtr.HM078.gnm1.ann1.g10248.t1.CDS1;Parent=medtr.HM078.gnm1.ann1.g10248.t1;
MtHM078_Chr_3	AUGUSTUS	exon	6375814	6379215	.	+	.	ID=medtr.HM078.gnm1.ann1.g10248.t1.exon1;Parent=medtr.HM078.gnm1.ann1.g10248.t1;
MtHM078_Chr_3	AUGUSTUS	stop_codon	6379213	6379215	.	+	0	Parent=medtr.HM078.gnm1.ann1.g10248.t1;
MtHM078_Chr_3	AUGUSTUS	gene	6399485	6399757	.	+	.	ID=medtr.HM078.gnm1.ann1.g10250;
MtHM078_Chr_3	AUGUSTUS	mRNA	6399485	6399757	.	+	.	ID=medtr.HM078.gnm1.ann1.g10250.t1;Parent=medtr.HM078.gnm1.ann1.g10250;product=NBS-LRR resistance protein, putative
MtHM078_Chr_3	AUGUSTUS	start_codon	6399485	6399487	.	+	0	Parent=medtr.HM078.gnm1.ann1.g10250.t1;
MtHM078_Chr_3	AUGUSTUS	CDS	6399485	6399754	0.88	+	0	ID=medtr.HM078.gnm1.ann1.g10250.t1.CDS1;Parent=medtr.HM078.gnm1.ann1.g10250.t1;
MtHM078_Chr_3	AUGUSTUS	exon	6399485	6399757	.	+	.	ID=medtr.HM078.gnm1.ann1.g10250.t1.exon1;Parent=medtr.HM078.gnm1.ann1.g10250.t1;
MtHM078_Chr_3	AUGUSTUS	stop_codon	6399755	6399757	.	+	0	Parent=medtr.HM078.gnm1.ann1.g10250.t1;
MtHM078_Chr_3	AUGUSTUS	gene	6440425	6443826	.	+	.	ID=medtr.HM078.gnm1.ann1.g10252;
MtHM078_Chr_3	AUGUSTUS	mRNA	6440425	6443826	.	+	.	ID=medtr.HM078.gnm1.ann1.g10252.t1;Parent=medtr.HM078.gnm1.ann1.g10252;product=LRR and NB-ARC domain disease resistance protein
MtHM078_Chr_3	AUGUSTUS	start_codon	6440425	6440427	.	+	0	Parent=medtr.HM078.gnm1.ann1.g10252.t1;
MtHM078_Chr_3	AUGUSTUS	CDS	6440425	6443823	1	+	0	ID=medtr.HM078.gnm1.ann1.g10252.t1.CDS1;Parent=medtr.HM078.gnm1.ann1.g10252.t1;
MtHM078_Chr_3	AUGUSTUS	exon	6440425	6443826	.	+	.	ID=medtr.HM078.gnm1.ann1.g10252.t1.exon1;Parent=medtr.HM078.gnm1.ann1.g10252.t1;
MtHM078_Chr_3	AUGUSTUS	stop_codon	6443824	6443826	.	+	0	Parent=medtr.HM078.gnm1.ann1.g10252.t1;
MtHM078_Chr_3	AUGUSTUS	gene	6493113	6497492	.	+	.	ID=medtr.HM078.gnm1.ann1.g10255;
MtHM078_Chr_3	AUGUSTUS	mRNA	6493113	6497492	.	+	.	ID=medtr.HM078.gnm1.ann1.g10255.t1;Parent=medtr.HM078.gnm1.ann1.g10255;product=LRR and NB-ARC domain disease resistance protein
MtHM078_Chr_3	AUGUSTUS	start_codon	6493113	6493115	.	+	0	Parent=medtr.HM078.gnm1.ann1.g10255.t1;
MtHM078_Chr_3	AUGUSTUS	CDS	6493113	6497489	1	+	0	ID=medtr.HM078.gnm1.ann1.g10255.t1.CDS1;Parent=medtr.HM078.gnm1.ann1.g10255.t1;
MtHM078_Chr_3	AUGUSTUS	exon	6493113	6497492	.	+	.	ID=medtr.HM078.gnm1.ann1.g10255.t1.exon1;Parent=medtr.HM078.gnm1.ann1.g10255.t1;
MtHM078_Chr_3	AUGUSTUS	stop_codon	6497490	6497492	.	+	0	Parent=medtr.HM078.gnm1.ann1.g10255.t1;
MtHM078_Chr_3	AUGUSTUS	gene	6548493	6551927	.	-	.	ID=medtr.HM078.gnm1.ann1.g10262;
MtHM078_Chr_3	AUGUSTUS	mRNA	6548493	6551927	.	-	.	ID=medtr.HM078.gnm1.ann1.g10262.t1;Parent=medtr.HM078.gnm1.ann1.g10262;product=NB-ARC domain disease resistance protein
MtHM078_Chr_3	AUGUSTUS	stop_codon	6548493	6548495	.	-	0	Parent=medtr.HM078.gnm1.ann1.g10262.t1;
MtHM078_Chr_3	AUGUSTUS	exon	6548493	6551927	.	-	.	ID=medtr.HM078.gnm1.ann1.g10262.t1.exon1;Parent=medtr.HM078.gnm1.ann1.g10262.t1;
MtHM078_Chr_3	AUGUSTUS	CDS	6548496	6551927	0.78	-	0	ID=medtr.HM078.gnm1.ann1.g10262.t1.CDS1;Parent=medtr.HM078.gnm1.ann1.g10262.t1;
MtHM078_Chr_3	AUGUSTUS	start_codon	6551925	6551927	.	-	0	Parent=medtr.HM078.gnm1.ann1.g10262.t1;
MtHM078_Chr_3	AUGUSTUS	gene	6561513	6564953	.	-	.	ID=medtr.HM078.gnm1.ann1.g10265;
MtHM078_Chr_3	AUGUSTUS	mRNA	6561513	6564953	.	-	.	ID=medtr.HM078.gnm1.ann1.g10265.t1;Parent=medtr.HM078.gnm1.ann1.g10265;product=Disease resistance protein (CC-NBS-LRR class) family protein
MtHM078_Chr_3	AUGUSTUS	stop_codon	6561513	6561515	.	-	0	Parent=medtr.HM078.gnm1.ann1.g10265.t1;
MtHM078_Chr_3	AUGUSTUS	exon	6561513	6564953	.	-	.	ID=medtr.HM078.gnm1.ann1.g10265.t1.exon1;Parent=medtr.HM078.gnm1.ann1.g10265.t1;
MtHM078_Chr_3	AUGUSTUS	CDS	6561516	6564953	0.92	-	0	ID=medtr.HM078.gnm1.ann1.g10265.t1.CDS1;Parent=medtr.HM078.gnm1.ann1.g10265.t1;
MtHM078_Chr_3	AUGUSTUS	start_codon	6564951	6564953	.	-	0	Parent=medtr.HM078.gnm1.ann1.g10265.t1;
MtHM078_Chr_3	AUGUSTUS	gene	6570491	6573931	.	-	.	ID=medtr.HM078.gnm1.ann1.g10266;
MtHM078_Chr_3	AUGUSTUS	mRNA	6570491	6573931	.	-	.	ID=medtr.HM078.gnm1.ann1.g10266.t1;Parent=medtr.HM078.gnm1.ann1.g10266;product=Disease resistance protein (CC-NBS-LRR class) family protein
MtHM078_Chr_3	AUGUSTUS	stop_codon	6570491	6570493	.	-	0	Parent=medtr.HM078.gnm1.ann1.g10266.t1;
MtHM078_Chr_3	AUGUSTUS	exon	6570491	6573931	.	-	.	ID=medtr.HM078.gnm1.ann1.g10266.t1.exon1;Parent=medtr.HM078.gnm1.ann1.g10266.t1;
MtHM078_Chr_3	AUGUSTUS	CDS	6570494	6573931	0.97	-	0	ID=medtr.HM078.gnm1.ann1.g10266.t1.CDS1;Parent=medtr.HM078.gnm1.ann1.g10266.t1;
MtHM078_Chr_3	AUGUSTUS	start_codon	6573929	6573931	.	-	0	Parent=medtr.HM078.gnm1.ann1.g10266.t1;
MtHM078_Chr_3	AUGUSTUS	gene	6583984	6589392	.	-	.	ID=medtr.HM078.gnm1.ann1.g10267;
MtHM078_Chr_3	AUGUSTUS	mRNA	6583984	6589392	0.73	-	.	ID=medtr.HM078.gnm1.ann1.g10267.t1;Parent=medtr.HM078.gnm1.ann1.g10267;product=Disease resistance protein (TIR-NBS-LRR class)
MtHM078_Chr_3	AUGUSTUS	stop_codon	6583984	6583986	.	-	0	Parent=medtr.HM078.gnm1.ann1.g10267.t1;
MtHM078_Chr_3	AUGUSTUS	CDS	6583984	6584823	0.94	-	0	ID=medtr.HM078.gnm1.ann1.g10267.t1.CDS1;Parent=medtr.HM078.gnm1.ann1.g10267.t1;
MtHM078_Chr_3	AUGUSTUS	exon	6583984	6584823	.	-	.	ID=medtr.HM078.gnm1.ann1.g10267.t1.exon1;Parent=medtr.HM078.gnm1.ann1.g10267.t1;
MtHM078_Chr_3	AUGUSTUS	intron	6584824	6585985	1	-	.	Parent=medtr.HM078.gnm1.ann1.g10267.t1;
MtHM078_Chr_3	AUGUSTUS	CDS	6585986	6586741	1	-	0	ID=medtr.HM078.gnm1.ann1.g10267.t1.CDS2;Parent=medtr.HM078.gnm1.ann1.g10267.t1;
MtHM078_Chr_3	AUGUSTUS	exon	6585986	6586741	.	-	.	ID=medtr.HM078.gnm1.ann1.g10267.t1.exon2;Parent=medtr.HM078.gnm1.ann1.g10267.t1;
MtHM078_Chr_3	AUGUSTUS	intron	6586742	6586853	1	-	.	Parent=medtr.HM078.gnm1.ann1.g10267.t1;
MtHM078_Chr_3	AUGUSTUS	CDS	6586854	6587129	1	-	0	ID=medtr.HM078.gnm1.ann1.g10267.t1.CDS3;Parent=medtr.HM078.gnm1.ann1.g10267.t1;
MtHM078_Chr_3	AUGUSTUS	exon	6586854	6587129	.	-	.	ID=medtr.HM078.gnm1.ann1.g10267.t1.exon3;Parent=medtr.HM078.gnm1.ann1.g10267.t1;
MtHM078_Chr_3	AUGUSTUS	intron	6587130	6587430	1	-	.	Parent=medtr.HM078.gnm1.ann1.g10267.t1;
MtHM078_Chr_3	AUGUSTUS	CDS	6587431	6588529	1	-	1	ID=medtr.HM078.gnm1.ann1.g10267.t1.CDS4;Parent=medtr.HM078.gnm1.ann1.g10267.t1;
MtHM078_Chr_3	AUGUSTUS	exon	6587431	6588529	.	-	.	ID=medtr.HM078.gnm1.ann1.g10267.t1.exon4;Parent=medtr.HM078.gnm1.ann1.g10267.t1;
MtHM078_Chr_3	AUGUSTUS	intron	6588530	6588883	1	-	.	Parent=medtr.HM078.gnm1.ann1.g10267.t1;
MtHM078_Chr_3	AUGUSTUS	CDS	6588884	6589392	0.78	-	0	ID=medtr.HM078.gnm1.ann1.g10267.t1.CDS5;Parent=medtr.HM078.gnm1.ann1.g10267.t1;
MtHM078_Chr_3	AUGUSTUS	exon	6588884	6589392	.	-	.	ID=medtr.HM078.gnm1.ann1.g10267.t1.exon5;Parent=medtr.HM078.gnm1.ann1.g10267.t1;
MtHM078_Chr_3	AUGUSTUS	start_codon	6589390	6589392	.	-	0	Parent=medtr.HM078.gnm1.ann1.g10267.t1;
MtHM078_Chr_3	AUGUSTUS	gene	6592648	6596076	.	-	.	ID=medtr.HM078.gnm1.ann1.g10268;
MtHM078_Chr_3	AUGUSTUS	mRNA	6592648	6596076	.	-	.	ID=medtr.HM078.gnm1.ann1.g10268.t1;Parent=medtr.HM078.gnm1.ann1.g10268;product=LRR and NB-ARC domain disease resistance protein
MtHM078_Chr_3	AUGUSTUS	stop_codon	6592648	6592650	.	-	0	Parent=medtr.HM078.gnm1.ann1.g10268.t1;
MtHM078_Chr_3	AUGUSTUS	exon	6592648	6596076	.	-	.	ID=medtr.HM078.gnm1.ann1.g10268.t1.exon1;Parent=medtr.HM078.gnm1.ann1.g10268.t1;
MtHM078_Chr_3	AUGUSTUS	CDS	6592651	6596076	1	-	0	ID=medtr.HM078.gnm1.ann1.g10268.t1.CDS1;Parent=medtr.HM078.gnm1.ann1.g10268.t1;
MtHM078_Chr_3	AUGUSTUS	start_codon	6596074	6596076	.	-	0	Parent=medtr.HM078.gnm1.ann1.g10268.t1;
MtHM078_Chr_3	AUGUSTUS	gene	6631477	6634675	.	-	.	ID=medtr.HM078.gnm1.ann1.g10271;
MtHM078_Chr_3	AUGUSTUS	mRNA	6631477	6634675	0.47	-	.	ID=medtr.HM078.gnm1.ann1.g10271.t1;Parent=medtr.HM078.gnm1.ann1.g10271;product=LRR and NB-ARC domain disease resistance protein
MtHM078_Chr_3	AUGUSTUS	stop_codon	6631477	6631479	.	-	0	Parent=medtr.HM078.gnm1.ann1.g10271.t1;
MtHM078_Chr_3	AUGUSTUS	CDS	6631477	6631486	1	-	1	ID=medtr.HM078.gnm1.ann1.g10271.t1.CDS1;Parent=medtr.HM078.gnm1.ann1.g10271.t1;
MtHM078_Chr_3	AUGUSTUS	exon	6631477	6631486	.	-	.	ID=medtr.HM078.gnm1.ann1.g10271.t1.exon1;Parent=medtr.HM078.gnm1.ann1.g10271.t1;
MtHM078_Chr_3	AUGUSTUS	intron	6631487	6632216	1	-	.	Parent=medtr.HM078.gnm1.ann1.g10271.t1;
MtHM078_Chr_3	AUGUSTUS	CDS	6632217	6632340	1	-	2	ID=medtr.HM078.gnm1.ann1.g10271.t1.CDS2;Parent=medtr.HM078.gnm1.ann1.g10271.t1;
MtHM078_Chr_3	AUGUSTUS	exon	6632217	6632340	.	-	.	ID=medtr.HM078.gnm1.ann1.g10271.t1.exon2;Parent=medtr.HM078.gnm1.ann1.g10271.t1;
MtHM078_Chr_3	AUGUSTUS	intron	6632341	6632437	1	-	.	Parent=medtr.HM078.gnm1.ann1.g10271.t1;
MtHM078_Chr_3	AUGUSTUS	CDS	6632438	6632491	1	-	2	ID=medtr.HM078.gnm1.ann1.g10271.t1.CDS3;Parent=medtr.HM078.gnm1.ann1.g10271.t1;
MtHM078_Chr_3	AUGUSTUS	exon	6632438	6632491	.	-	.	ID=medtr.HM078.gnm1.ann1.g10271.t1.exon3;Parent=medtr.HM078.gnm1.ann1.g10271.t1;
MtHM078_Chr_3	AUGUSTUS	intron	6632492	6634473	0.48	-	.	Parent=medtr.HM078.gnm1.ann1.g10271.t1;
MtHM078_Chr_3	AUGUSTUS	CDS	6634474	6634518	0.48	-	2	ID=medtr.HM078.gnm1.ann1.g10271.t1.CDS4;Parent=medtr.HM078.gnm1.ann1.g10271.t1;
MtHM078_Chr_3	AUGUSTUS	exon	6634474	6634518	.	-	.	ID=medtr.HM078.gnm1.ann1.g10271.t1.exon4;Parent=medtr.HM078.gnm1.ann1.g10271.t1;
MtHM078_Chr_3	AUGUSTUS	intron	6634519	6634620	1	-	.	Parent=medtr.HM078.gnm1.ann1.g10271.t1;
MtHM078_Chr_3	AUGUSTUS	CDS	6634621	6634675	0.99	-	0	ID=medtr.HM078.gnm1.ann1.g10271.t1.CDS5;Parent=medtr.HM078.gnm1.ann1.g10271.t1;
MtHM078_Chr_3	AUGUSTUS	exon	6634621	6634675	.	-	.	ID=medtr.HM078.gnm1.ann1.g10271.t1.exon5;Parent=medtr.HM078.gnm1.ann1.g10271.t1;
MtHM078_Chr_3	AUGUSTUS	start_codon	6634673	6634675	.	-	0	Parent=medtr.HM078.gnm1.ann1.g10271.t1;
MtHM078_Chr_3	AUGUSTUS	gene	6961195	6961626	.	-	.	ID=medtr.HM078.gnm1.ann1.g10301;
MtHM078_Chr_3	AUGUSTUS	mRNA	6961195	6961626	.	-	.	ID=medtr.HM078.gnm1.ann1.g10301.t1;Parent=medtr.HM078.gnm1.ann1.g10301;product=LRR and NB-ARC domain disease resistance protein
MtHM078_Chr_3	AUGUSTUS	stop_codon	6961195	6961197	.	-	0	Parent=medtr.HM078.gnm1.ann1.g10301.t1;
MtHM078_Chr_3	AUGUSTUS	exon	6961195	6961626	.	-	.	ID=medtr.HM078.gnm1.ann1.g10301.t1.exon1;Parent=medtr.HM078.gnm1.ann1.g10301.t1;
MtHM078_Chr_3	AUGUSTUS	CDS	6961198	6961626	0.69	-	0	ID=medtr.HM078.gnm1.ann1.g10301.t1.CDS1;Parent=medtr.HM078.gnm1.ann1.g10301.t1;
MtHM078_Chr_3	AUGUSTUS	start_codon	6961624	6961626	.	-	0	Parent=medtr.HM078.gnm1.ann1.g10301.t1;
MtHM078_Chr_3	AUGUSTUS	gene	7571558	7575073	.	-	.	ID=medtr.HM078.gnm1.ann1.g10347;
MtHM078_Chr_3	AUGUSTUS	mRNA	7571558	7575073	.	-	.	ID=medtr.HM078.gnm1.ann1.g10347.t1;Parent=medtr.HM078.gnm1.ann1.g10347;product=NB-ARC domain disease resistance protein, putative
MtHM078_Chr_3	AUGUSTUS	stop_codon	7571558	7571560	.	-	0	Parent=medtr.HM078.gnm1.ann1.g10347.t1;
MtHM078_Chr_3	AUGUSTUS	exon	7571558	7575073	.	-	.	ID=medtr.HM078.gnm1.ann1.g10347.t1.exon1;Parent=medtr.HM078.gnm1.ann1.g10347.t1;
MtHM078_Chr_3	AUGUSTUS	CDS	7571561	7575073	1	-	0	ID=medtr.HM078.gnm1.ann1.g10347.t1.CDS1;Parent=medtr.HM078.gnm1.ann1.g10347.t1;
MtHM078_Chr_3	AUGUSTUS	start_codon	7575071	7575073	.	-	0	Parent=medtr.HM078.gnm1.ann1.g10347.t1;
MtHM078_Chr_3	AUGUSTUS	gene	8023408	8026881	.	-	.	ID=medtr.HM078.gnm1.ann1.g10384;
MtHM078_Chr_3	AUGUSTUS	mRNA	8023408	8026881	.	-	.	ID=medtr.HM078.gnm1.ann1.g10384.t1;Parent=medtr.HM078.gnm1.ann1.g10384;product=NB-ARC domain disease resistance protein
MtHM078_Chr_3	AUGUSTUS	stop_codon	8023408	8023410	.	-	0	Parent=medtr.HM078.gnm1.ann1.g10384.t1;
MtHM078_Chr_3	AUGUSTUS	exon	8023408	8026881	.	-	.	ID=medtr.HM078.gnm1.ann1.g10384.t1.exon1;Parent=medtr.HM078.gnm1.ann1.g10384.t1;
MtHM078_Chr_3	AUGUSTUS	CDS	8023411	8026881	0.98	-	0	ID=medtr.HM078.gnm1.ann1.g10384.t1.CDS1;Parent=medtr.HM078.gnm1.ann1.g10384.t1;
MtHM078_Chr_3	AUGUSTUS	start_codon	8026879	8026881	.	-	0	Parent=medtr.HM078.gnm1.ann1.g10384.t1;
MtHM078_Chr_3	AUGUSTUS	gene	8354654	8358217	.	-	.	ID=medtr.HM078.gnm1.ann1.g10401;
MtHM078_Chr_3	AUGUSTUS	mRNA	8354654	8358217	.	-	.	ID=medtr.HM078.gnm1.ann1.g10401.t1;Parent=medtr.HM078.gnm1.ann1.g10401;product=NB-ARC domain disease resistance protein
MtHM078_Chr_3	AUGUSTUS	stop_codon	8354654	8354656	.	-	0	Parent=medtr.HM078.gnm1.ann1.g10401.t1;
MtHM078_Chr_3	AUGUSTUS	exon	8354654	8358217	.	-	.	ID=medtr.HM078.gnm1.ann1.g10401.t1.exon1;Parent=medtr.HM078.gnm1.ann1.g10401.t1;
MtHM078_Chr_3	AUGUSTUS	CDS	8354657	8358217	0.99	-	0	ID=medtr.HM078.gnm1.ann1.g10401.t1.CDS1;Parent=medtr.HM078.gnm1.ann1.g10401.t1;
MtHM078_Chr_3	AUGUSTUS	start_codon	8358215	8358217	.	-	0	Parent=medtr.HM078.gnm1.ann1.g10401.t1;
MtHM078_Chr_3	AUGUSTUS	gene	8369045	8372521	.	-	.	ID=medtr.HM078.gnm1.ann1.g10402;
MtHM078_Chr_3	AUGUSTUS	mRNA	8369045	8372521	.	-	.	ID=medtr.HM078.gnm1.ann1.g10402.t1;Parent=medtr.HM078.gnm1.ann1.g10402;product=LRR and NB-ARC domain disease resistance protein
MtHM078_Chr_3	AUGUSTUS	stop_codon	8369045	8369047	.	-	0	Parent=medtr.HM078.gnm1.ann1.g10402.t1;
MtHM078_Chr_3	AUGUSTUS	exon	8369045	8372521	.	-	.	ID=medtr.HM078.gnm1.ann1.g10402.t1.exon1;Parent=medtr.HM078.gnm1.ann1.g10402.t1;
MtHM078_Chr_3	AUGUSTUS	CDS	8369048	8372521	0.78	-	0	ID=medtr.HM078.gnm1.ann1.g10402.t1.CDS1;Parent=medtr.HM078.gnm1.ann1.g10402.t1;
MtHM078_Chr_3	AUGUSTUS	start_codon	8372519	8372521	.	-	0	Parent=medtr.HM078.gnm1.ann1.g10402.t1;
MtHM078_Chr_3	AUGUSTUS	gene	8562614	8564552	.	-	.	ID=medtr.HM078.gnm1.ann1.g10413;
MtHM078_Chr_3	AUGUSTUS	mRNA	8562614	8564552	1	-	.	ID=medtr.HM078.gnm1.ann1.g10413.t1;Parent=medtr.HM078.gnm1.ann1.g10413;product=CC-NBS-LRR resistance protein
MtHM078_Chr_3	AUGUSTUS	stop_codon	8562614	8562616	.	-	0	Parent=medtr.HM078.gnm1.ann1.g10413.t1;
MtHM078_Chr_3	AUGUSTUS	CDS	8562614	8563026	1	-	2	ID=medtr.HM078.gnm1.ann1.g10413.t1.CDS1;Parent=medtr.HM078.gnm1.ann1.g10413.t1;
MtHM078_Chr_3	AUGUSTUS	exon	8562614	8563026	.	-	.	ID=medtr.HM078.gnm1.ann1.g10413.t1.exon1;Parent=medtr.HM078.gnm1.ann1.g10413.t1;
MtHM078_Chr_3	AUGUSTUS	intron	8563027	8563268	1	-	.	Parent=medtr.HM078.gnm1.ann1.g10413.t1;
MtHM078_Chr_3	AUGUSTUS	CDS	8563269	8563403	1	-	2	ID=medtr.HM078.gnm1.ann1.g10413.t1.CDS2;Parent=medtr.HM078.gnm1.ann1.g10413.t1;
MtHM078_Chr_3	AUGUSTUS	exon	8563269	8563403	.	-	.	ID=medtr.HM078.gnm1.ann1.g10413.t1.exon2;Parent=medtr.HM078.gnm1.ann1.g10413.t1;
MtHM078_Chr_3	AUGUSTUS	intron	8563404	8563501	1	-	.	Parent=medtr.HM078.gnm1.ann1.g10413.t1;
MtHM078_Chr_3	AUGUSTUS	CDS	8563502	8563577	1	-	0	ID=medtr.HM078.gnm1.ann1.g10413.t1.CDS3;Parent=medtr.HM078.gnm1.ann1.g10413.t1;
MtHM078_Chr_3	AUGUSTUS	exon	8563502	8563577	.	-	.	ID=medtr.HM078.gnm1.ann1.g10413.t1.exon3;Parent=medtr.HM078.gnm1.ann1.g10413.t1;
MtHM078_Chr_3	AUGUSTUS	intron	8563578	8563852	1	-	.	Parent=medtr.HM078.gnm1.ann1.g10413.t1;
MtHM078_Chr_3	AUGUSTUS	CDS	8563853	8563927	1	-	0	ID=medtr.HM078.gnm1.ann1.g10413.t1.CDS4;Parent=medtr.HM078.gnm1.ann1.g10413.t1;
MtHM078_Chr_3	AUGUSTUS	exon	8563853	8563927	.	-	.	ID=medtr.HM078.gnm1.ann1.g10413.t1.exon4;Parent=medtr.HM078.gnm1.ann1.g10413.t1;
MtHM078_Chr_3	AUGUSTUS	intron	8563928	8564012	1	-	.	Parent=medtr.HM078.gnm1.ann1.g10413.t1;
MtHM078_Chr_3	AUGUSTUS	CDS	8564013	8564090	1	-	0	ID=medtr.HM078.gnm1.ann1.g10413.t1.CDS5;Parent=medtr.HM078.gnm1.ann1.g10413.t1;
MtHM078_Chr_3	AUGUSTUS	exon	8564013	8564090	.	-	.	ID=medtr.HM078.gnm1.ann1.g10413.t1.exon5;Parent=medtr.HM078.gnm1.ann1.g10413.t1;
MtHM078_Chr_3	AUGUSTUS	intron	8564091	8564205	1	-	.	Parent=medtr.HM078.gnm1.ann1.g10413.t1;
MtHM078_Chr_3	AUGUSTUS	CDS	8564206	8564274	1	-	0	ID=medtr.HM078.gnm1.ann1.g10413.t1.CDS6;Parent=medtr.HM078.gnm1.ann1.g10413.t1;
MtHM078_Chr_3	AUGUSTUS	exon	8564206	8564274	.	-	.	ID=medtr.HM078.gnm1.ann1.g10413.t1.exon6;Parent=medtr.HM078.gnm1.ann1.g10413.t1;
MtHM078_Chr_3	AUGUSTUS	intron	8564275	8564354	1	-	.	Parent=medtr.HM078.gnm1.ann1.g10413.t1;
MtHM078_Chr_3	AUGUSTUS	CDS	8564355	8564552	1	-	0	ID=medtr.HM078.gnm1.ann1.g10413.t1.CDS7;Parent=medtr.HM078.gnm1.ann1.g10413.t1;
MtHM078_Chr_3	AUGUSTUS	exon	8564355	8564552	.	-	.	ID=medtr.HM078.gnm1.ann1.g10413.t1.exon7;Parent=medtr.HM078.gnm1.ann1.g10413.t1;
MtHM078_Chr_3	AUGUSTUS	start_codon	8564550	8564552	.	-	0	Parent=medtr.HM078.gnm1.ann1.g10413.t1;
MtHM078_Chr_3	AUGUSTUS	gene	8626437	8628285	.	-	.	ID=medtr.HM078.gnm1.ann1.g10416;
MtHM078_Chr_3	AUGUSTUS	mRNA	8626437	8628285	0.51	-	.	ID=medtr.HM078.gnm1.ann1.g10416.t1;Parent=medtr.HM078.gnm1.ann1.g10416;product=CC-NBS-LRR resistance protein
MtHM078_Chr_3	AUGUSTUS	stop_codon	8626437	8626439	.	-	0	Parent=medtr.HM078.gnm1.ann1.g10416.t1;
MtHM078_Chr_3	AUGUSTUS	CDS	8626437	8626849	1	-	2	ID=medtr.HM078.gnm1.ann1.g10416.t1.CDS1;Parent=medtr.HM078.gnm1.ann1.g10416.t1;
MtHM078_Chr_3	AUGUSTUS	exon	8626437	8626849	.	-	.	ID=medtr.HM078.gnm1.ann1.g10416.t1.exon1;Parent=medtr.HM078.gnm1.ann1.g10416.t1;
MtHM078_Chr_3	AUGUSTUS	intron	8626850	8627088	1	-	.	Parent=medtr.HM078.gnm1.ann1.g10416.t1;
MtHM078_Chr_3	AUGUSTUS	CDS	8627089	8627223	1	-	2	ID=medtr.HM078.gnm1.ann1.g10416.t1.CDS2;Parent=medtr.HM078.gnm1.ann1.g10416.t1;
MtHM078_Chr_3	AUGUSTUS	exon	8627089	8627223	.	-	.	ID=medtr.HM078.gnm1.ann1.g10416.t1.exon2;Parent=medtr.HM078.gnm1.ann1.g10416.t1;
MtHM078_Chr_3	AUGUSTUS	intron	8627224	8627321	1	-	.	Parent=medtr.HM078.gnm1.ann1.g10416.t1;
MtHM078_Chr_3	AUGUSTUS	CDS	8627322	8627397	1	-	0	ID=medtr.HM078.gnm1.ann1.g10416.t1.CDS3;Parent=medtr.HM078.gnm1.ann1.g10416.t1;
MtHM078_Chr_3	AUGUSTUS	exon	8627322	8627397	.	-	.	ID=medtr.HM078.gnm1.ann1.g10416.t1.exon3;Parent=medtr.HM078.gnm1.ann1.g10416.t1;
MtHM078_Chr_3	AUGUSTUS	intron	8627398	8627938	0.74	-	.	Parent=medtr.HM078.gnm1.ann1.g10416.t1;
MtHM078_Chr_3	AUGUSTUS	CDS	8627939	8628007	1	-	0	ID=medtr.HM078.gnm1.ann1.g10416.t1.CDS4;Parent=medtr.HM078.gnm1.ann1.g10416.t1;
MtHM078_Chr_3	AUGUSTUS	exon	8627939	8628007	.	-	.	ID=medtr.HM078.gnm1.ann1.g10416.t1.exon4;Parent=medtr.HM078.gnm1.ann1.g10416.t1;
MtHM078_Chr_3	AUGUSTUS	intron	8628008	8628093	0.7	-	.	Parent=medtr.HM078.gnm1.ann1.g10416.t1;
MtHM078_Chr_3	AUGUSTUS	CDS	8628094	8628285	0.7	-	0	ID=medtr.HM078.gnm1.ann1.g10416.t1.CDS5;Parent=medtr.HM078.gnm1.ann1.g10416.t1;
MtHM078_Chr_3	AUGUSTUS	exon	8628094	8628285	.	-	.	ID=medtr.HM078.gnm1.ann1.g10416.t1.exon5;Parent=medtr.HM078.gnm1.ann1.g10416.t1;
MtHM078_Chr_3	AUGUSTUS	start_codon	8628283	8628285	.	-	0	Parent=medtr.HM078.gnm1.ann1.g10416.t1;
MtHM078_Chr_3	AUGUSTUS	gene	8643905	8647708	.	+	.	ID=medtr.HM078.gnm1.ann1.g10417;
MtHM078_Chr_3	AUGUSTUS	mRNA	8643905	8647708	.	+	.	ID=medtr.HM078.gnm1.ann1.g10417.t1;Parent=medtr.HM078.gnm1.ann1.g10417;product=LRR and NB-ARC domain disease resistance protein
MtHM078_Chr_3	AUGUSTUS	start_codon	8643905	8643907	.	+	0	Parent=medtr.HM078.gnm1.ann1.g10417.t1;
MtHM078_Chr_3	AUGUSTUS	CDS	8643905	8647705	0.92	+	0	ID=medtr.HM078.gnm1.ann1.g10417.t1.CDS1;Parent=medtr.HM078.gnm1.ann1.g10417.t1;
MtHM078_Chr_3	AUGUSTUS	exon	8643905	8647708	.	+	.	ID=medtr.HM078.gnm1.ann1.g10417.t1.exon1;Parent=medtr.HM078.gnm1.ann1.g10417.t1;
MtHM078_Chr_3	AUGUSTUS	stop_codon	8647706	8647708	.	+	0	Parent=medtr.HM078.gnm1.ann1.g10417.t1;
MtHM078_Chr_3	AUGUSTUS	gene	8921469	8925227	.	+	.	ID=medtr.HM078.gnm1.ann1.g10429;
MtHM078_Chr_3	AUGUSTUS	mRNA	8921469	8925227	.	+	.	ID=medtr.HM078.gnm1.ann1.g10429.t1;Parent=medtr.HM078.gnm1.ann1.g10429;product=LRR and NB-ARC domain disease resistance protein
MtHM078_Chr_3	AUGUSTUS	start_codon	8921469	8921471	.	+	0	Parent=medtr.HM078.gnm1.ann1.g10429.t1;
MtHM078_Chr_3	AUGUSTUS	CDS	8921469	8925224	0.86	+	0	ID=medtr.HM078.gnm1.ann1.g10429.t1.CDS1;Parent=medtr.HM078.gnm1.ann1.g10429.t1;
MtHM078_Chr_3	AUGUSTUS	exon	8921469	8925227	.	+	.	ID=medtr.HM078.gnm1.ann1.g10429.t1.exon1;Parent=medtr.HM078.gnm1.ann1.g10429.t1;
MtHM078_Chr_3	AUGUSTUS	stop_codon	8925225	8925227	.	+	0	Parent=medtr.HM078.gnm1.ann1.g10429.t1;
MtHM078_Chr_3	AUGUSTUS	gene	9229989	9233462	.	-	.	ID=medtr.HM078.gnm1.ann1.g10455;
MtHM078_Chr_3	AUGUSTUS	mRNA	9229989	9233462	.	-	.	ID=medtr.HM078.gnm1.ann1.g10455.t1;Parent=medtr.HM078.gnm1.ann1.g10455;product=NB-ARC domain disease resistance protein
MtHM078_Chr_3	AUGUSTUS	stop_codon	9229989	9229991	.	-	0	Parent=medtr.HM078.gnm1.ann1.g10455.t1;
MtHM078_Chr_3	AUGUSTUS	exon	9229989	9233462	.	-	.	ID=medtr.HM078.gnm1.ann1.g10455.t1.exon1;Parent=medtr.HM078.gnm1.ann1.g10455.t1;
MtHM078_Chr_3	AUGUSTUS	CDS	9229992	9233462	0.96	-	0	ID=medtr.HM078.gnm1.ann1.g10455.t1.CDS1;Parent=medtr.HM078.gnm1.ann1.g10455.t1;
MtHM078_Chr_3	AUGUSTUS	start_codon	9233460	9233462	.	-	0	Parent=medtr.HM078.gnm1.ann1.g10455.t1;
MtHM078_Chr_3	AUGUSTUS	gene	10104509	10105627	.	+	.	ID=medtr.HM078.gnm1.ann1.g10529;
MtHM078_Chr_3	AUGUSTUS	mRNA	10104509	10105627	.	+	.	ID=medtr.HM078.gnm1.ann1.g10529.t1;Parent=medtr.HM078.gnm1.ann1.g10529;product=LRR and NB-ARC domain disease resistance protein, putative
MtHM078_Chr_3	AUGUSTUS	start_codon	10104509	10104511	.	+	0	Parent=medtr.HM078.gnm1.ann1.g10529.t1;
MtHM078_Chr_3	AUGUSTUS	CDS	10104509	10105624	0.91	+	0	ID=medtr.HM078.gnm1.ann1.g10529.t1.CDS1;Parent=medtr.HM078.gnm1.ann1.g10529.t1;
MtHM078_Chr_3	AUGUSTUS	exon	10104509	10105627	.	+	.	ID=medtr.HM078.gnm1.ann1.g10529.t1.exon1;Parent=medtr.HM078.gnm1.ann1.g10529.t1;
MtHM078_Chr_3	AUGUSTUS	stop_codon	10105625	10105627	.	+	0	Parent=medtr.HM078.gnm1.ann1.g10529.t1;
MtHM078_Chr_3	AUGUSTUS	gene	10109683	10113980	.	+	.	ID=medtr.HM078.gnm1.ann1.g10530;
MtHM078_Chr_3	AUGUSTUS	mRNA	10109683	10113980	0.7	+	.	ID=medtr.HM078.gnm1.ann1.g10530.t1;Parent=medtr.HM078.gnm1.ann1.g10530;product=LRR and NB-ARC domain disease resistance protein, putative
MtHM078_Chr_3	AUGUSTUS	start_codon	10109683	10109685	.	+	0	Parent=medtr.HM078.gnm1.ann1.g10530.t1;
MtHM078_Chr_3	AUGUSTUS	CDS	10109683	10113485	1	+	0	ID=medtr.HM078.gnm1.ann1.g10530.t1.CDS1;Parent=medtr.HM078.gnm1.ann1.g10530.t1;
MtHM078_Chr_3	AUGUSTUS	exon	10109683	10113485	.	+	.	ID=medtr.HM078.gnm1.ann1.g10530.t1.exon1;Parent=medtr.HM078.gnm1.ann1.g10530.t1;
MtHM078_Chr_3	AUGUSTUS	intron	10113486	10113550	0.7	+	.	Parent=medtr.HM078.gnm1.ann1.g10530.t1;
MtHM078_Chr_3	AUGUSTUS	CDS	10113551	10113585	0.7	+	1	ID=medtr.HM078.gnm1.ann1.g10530.t1.CDS2;Parent=medtr.HM078.gnm1.ann1.g10530.t1;
MtHM078_Chr_3	AUGUSTUS	exon	10113551	10113585	.	+	.	ID=medtr.HM078.gnm1.ann1.g10530.t1.exon2;Parent=medtr.HM078.gnm1.ann1.g10530.t1;
MtHM078_Chr_3	AUGUSTUS	intron	10113586	10113933	1	+	.	Parent=medtr.HM078.gnm1.ann1.g10530.t1;
MtHM078_Chr_3	AUGUSTUS	CDS	10113934	10113980	1	+	2	ID=medtr.HM078.gnm1.ann1.g10530.t1.CDS3;Parent=medtr.HM078.gnm1.ann1.g10530.t1;
MtHM078_Chr_3	AUGUSTUS	exon	10113934	10113980	.	+	.	ID=medtr.HM078.gnm1.ann1.g10530.t1.exon3;Parent=medtr.HM078.gnm1.ann1.g10530.t1;
MtHM078_Chr_3	AUGUSTUS	stop_codon	10113978	10113980	.	+	0	Parent=medtr.HM078.gnm1.ann1.g10530.t1;
MtHM078_Chr_3	AUGUSTUS	gene	10163120	10164406	.	+	.	ID=medtr.HM078.gnm1.ann1.g10531;
MtHM078_Chr_3	AUGUSTUS	mRNA	10163120	10164406	.	+	.	ID=medtr.HM078.gnm1.ann1.g10531.t1;Parent=medtr.HM078.gnm1.ann1.g10531;product=LRR and NB-ARC domain disease resistance protein
MtHM078_Chr_3	AUGUSTUS	start_codon	10163120	10163122	.	+	0	Parent=medtr.HM078.gnm1.ann1.g10531.t1;
MtHM078_Chr_3	AUGUSTUS	CDS	10163120	10164403	0.92	+	0	ID=medtr.HM078.gnm1.ann1.g10531.t1.CDS1;Parent=medtr.HM078.gnm1.ann1.g10531.t1;
MtHM078_Chr_3	AUGUSTUS	exon	10163120	10164406	.	+	.	ID=medtr.HM078.gnm1.ann1.g10531.t1.exon1;Parent=medtr.HM078.gnm1.ann1.g10531.t1;
MtHM078_Chr_3	AUGUSTUS	stop_codon	10164404	10164406	.	+	0	Parent=medtr.HM078.gnm1.ann1.g10531.t1;
MtHM078_Chr_3	AUGUSTUS	gene	10183008	10187403	.	+	.	ID=medtr.HM078.gnm1.ann1.g10532;
MtHM078_Chr_3	AUGUSTUS	mRNA	10183008	10187403	0.68	+	.	ID=medtr.HM078.gnm1.ann1.g10532.t1;Parent=medtr.HM078.gnm1.ann1.g10532;product=LRR and NB-ARC domain disease resistance protein
MtHM078_Chr_3	AUGUSTUS	start_codon	10183008	10183010	.	+	0	Parent=medtr.HM078.gnm1.ann1.g10532.t1;
MtHM078_Chr_3	AUGUSTUS	CDS	10183008	10186660	0.69	+	0	ID=medtr.HM078.gnm1.ann1.g10532.t1.CDS1;Parent=medtr.HM078.gnm1.ann1.g10532.t1;
MtHM078_Chr_3	AUGUSTUS	exon	10183008	10186660	.	+	.	ID=medtr.HM078.gnm1.ann1.g10532.t1.exon1;Parent=medtr.HM078.gnm1.ann1.g10532.t1;
MtHM078_Chr_3	AUGUSTUS	intron	10186661	10186744	0.68	+	.	Parent=medtr.HM078.gnm1.ann1.g10532.t1;
MtHM078_Chr_3	AUGUSTUS	CDS	10186745	10186762	0.68	+	1	ID=medtr.HM078.gnm1.ann1.g10532.t1.CDS2;Parent=medtr.HM078.gnm1.ann1.g10532.t1;
MtHM078_Chr_3	AUGUSTUS	exon	10186745	10186762	.	+	.	ID=medtr.HM078.gnm1.ann1.g10532.t1.exon2;Parent=medtr.HM078.gnm1.ann1.g10532.t1;
MtHM078_Chr_3	AUGUSTUS	intron	10186763	10187363	0.68	+	.	Parent=medtr.HM078.gnm1.ann1.g10532.t1;
MtHM078_Chr_3	AUGUSTUS	CDS	10187364	10187403	0.69	+	1	ID=medtr.HM078.gnm1.ann1.g10532.t1.CDS3;Parent=medtr.HM078.gnm1.ann1.g10532.t1;
MtHM078_Chr_3	AUGUSTUS	exon	10187364	10187403	.	+	.	ID=medtr.HM078.gnm1.ann1.g10532.t1.exon3;Parent=medtr.HM078.gnm1.ann1.g10532.t1;
MtHM078_Chr_3	AUGUSTUS	stop_codon	10187401	10187403	.	+	0	Parent=medtr.HM078.gnm1.ann1.g10532.t1;
MtHM078_Chr_3	AUGUSTUS	gene	10292365	10296264	.	+	.	ID=medtr.HM078.gnm1.ann1.g10535;
MtHM078_Chr_3	AUGUSTUS	mRNA	10292365	10296264	.	+	.	ID=medtr.HM078.gnm1.ann1.g10535.t1;Parent=medtr.HM078.gnm1.ann1.g10535;product=LRR and NB-ARC domain disease resistance protein, putative
MtHM078_Chr_3	AUGUSTUS	start_codon	10292365	10292367	.	+	0	Parent=medtr.HM078.gnm1.ann1.g10535.t1;
MtHM078_Chr_3	AUGUSTUS	CDS	10292365	10296261	0.97	+	0	ID=medtr.HM078.gnm1.ann1.g10535.t1.CDS1;Parent=medtr.HM078.gnm1.ann1.g10535.t1;
MtHM078_Chr_3	AUGUSTUS	exon	10292365	10296264	.	+	.	ID=medtr.HM078.gnm1.ann1.g10535.t1.exon1;Parent=medtr.HM078.gnm1.ann1.g10535.t1;
MtHM078_Chr_3	AUGUSTUS	stop_codon	10296262	10296264	.	+	0	Parent=medtr.HM078.gnm1.ann1.g10535.t1;
MtHM078_Chr_3	AUGUSTUS	gene	10299921	10302020	.	+	.	ID=medtr.HM078.gnm1.ann1.g10536;
MtHM078_Chr_3	AUGUSTUS	mRNA	10299921	10302020	.	+	.	ID=medtr.HM078.gnm1.ann1.g10536.t1;Parent=medtr.HM078.gnm1.ann1.g10536;product=LRR and NB-ARC domain disease resistance protein
MtHM078_Chr_3	AUGUSTUS	start_codon	10299921	10299923	.	+	0	Parent=medtr.HM078.gnm1.ann1.g10536.t1;
MtHM078_Chr_3	AUGUSTUS	CDS	10299921	10302017	0.86	+	0	ID=medtr.HM078.gnm1.ann1.g10536.t1.CDS1;Parent=medtr.HM078.gnm1.ann1.g10536.t1;
MtHM078_Chr_3	AUGUSTUS	exon	10299921	10302020	.	+	.	ID=medtr.HM078.gnm1.ann1.g10536.t1.exon1;Parent=medtr.HM078.gnm1.ann1.g10536.t1;
MtHM078_Chr_3	AUGUSTUS	stop_codon	10302018	10302020	.	+	0	Parent=medtr.HM078.gnm1.ann1.g10536.t1;
MtHM078_Chr_3	AUGUSTUS	gene	10317304	10320759	.	+	.	ID=medtr.HM078.gnm1.ann1.g10538;
MtHM078_Chr_3	AUGUSTUS	mRNA	10317304	10320759	.	+	.	ID=medtr.HM078.gnm1.ann1.g10538.t1;Parent=medtr.HM078.gnm1.ann1.g10538;product=LRR and NB-ARC domain disease resistance protein
MtHM078_Chr_3	AUGUSTUS	start_codon	10317304	10317306	.	+	0	Parent=medtr.HM078.gnm1.ann1.g10538.t1;
MtHM078_Chr_3	AUGUSTUS	CDS	10317304	10320756	0.95	+	0	ID=medtr.HM078.gnm1.ann1.g10538.t1.CDS1;Parent=medtr.HM078.gnm1.ann1.g10538.t1;
MtHM078_Chr_3	AUGUSTUS	exon	10317304	10320759	.	+	.	ID=medtr.HM078.gnm1.ann1.g10538.t1.exon1;Parent=medtr.HM078.gnm1.ann1.g10538.t1;
MtHM078_Chr_3	AUGUSTUS	stop_codon	10320757	10320759	.	+	0	Parent=medtr.HM078.gnm1.ann1.g10538.t1;
MtHM078_Chr_3	AUGUSTUS	gene	10359322	10363203	.	+	.	ID=medtr.HM078.gnm1.ann1.g10539;
MtHM078_Chr_3	AUGUSTUS	mRNA	10359322	10363203	.	+	.	ID=medtr.HM078.gnm1.ann1.g10539.t1;Parent=medtr.HM078.gnm1.ann1.g10539;product=LRR and NB-ARC domain disease resistance protein
MtHM078_Chr_3	AUGUSTUS	start_codon	10359322	10359324	.	+	0	Parent=medtr.HM078.gnm1.ann1.g10539.t1;
MtHM078_Chr_3	AUGUSTUS	CDS	10359322	10363200	0.72	+	0	ID=medtr.HM078.gnm1.ann1.g10539.t1.CDS1;Parent=medtr.HM078.gnm1.ann1.g10539.t1;
MtHM078_Chr_3	AUGUSTUS	exon	10359322	10363203	.	+	.	ID=medtr.HM078.gnm1.ann1.g10539.t1.exon1;Parent=medtr.HM078.gnm1.ann1.g10539.t1;
MtHM078_Chr_3	AUGUSTUS	stop_codon	10363201	10363203	.	+	0	Parent=medtr.HM078.gnm1.ann1.g10539.t1;
MtHM078_Chr_3	AUGUSTUS	gene	10370773	10375591	.	+	.	ID=medtr.HM078.gnm1.ann1.g10540;
MtHM078_Chr_3	AUGUSTUS	mRNA	10370773	10375591	1	+	.	ID=medtr.HM078.gnm1.ann1.g10540.t1;Parent=medtr.HM078.gnm1.ann1.g10540;product=LRR and NB-ARC domain disease resistance protein
MtHM078_Chr_3	AUGUSTUS	start_codon	10370773	10370775	.	+	0	Parent=medtr.HM078.gnm1.ann1.g10540.t1;
MtHM078_Chr_3	AUGUSTUS	CDS	10370773	10374704	1	+	0	ID=medtr.HM078.gnm1.ann1.g10540.t1.CDS1;Parent=medtr.HM078.gnm1.ann1.g10540.t1;
MtHM078_Chr_3	AUGUSTUS	exon	10370773	10374704	.	+	.	ID=medtr.HM078.gnm1.ann1.g10540.t1.exon1;Parent=medtr.HM078.gnm1.ann1.g10540.t1;
MtHM078_Chr_3	AUGUSTUS	intron	10374705	10374788	1	+	.	Parent=medtr.HM078.gnm1.ann1.g10540.t1;
MtHM078_Chr_3	AUGUSTUS	CDS	10374789	10374805	1	+	1	ID=medtr.HM078.gnm1.ann1.g10540.t1.CDS2;Parent=medtr.HM078.gnm1.ann1.g10540.t1;
MtHM078_Chr_3	AUGUSTUS	exon	10374789	10374805	.	+	.	ID=medtr.HM078.gnm1.ann1.g10540.t1.exon2;Parent=medtr.HM078.gnm1.ann1.g10540.t1;
MtHM078_Chr_3	AUGUSTUS	intron	10374806	10374966	1	+	.	Parent=medtr.HM078.gnm1.ann1.g10540.t1;
MtHM078_Chr_3	AUGUSTUS	CDS	10374967	10375037	1	+	2	ID=medtr.HM078.gnm1.ann1.g10540.t1.CDS3;Parent=medtr.HM078.gnm1.ann1.g10540.t1;
MtHM078_Chr_3	AUGUSTUS	exon	10374967	10375037	.	+	.	ID=medtr.HM078.gnm1.ann1.g10540.t1.exon3;Parent=medtr.HM078.gnm1.ann1.g10540.t1;
MtHM078_Chr_3	AUGUSTUS	intron	10375038	10375576	1	+	.	Parent=medtr.HM078.gnm1.ann1.g10540.t1;
MtHM078_Chr_3	AUGUSTUS	CDS	10375577	10375591	1	+	0	ID=medtr.HM078.gnm1.ann1.g10540.t1.CDS4;Parent=medtr.HM078.gnm1.ann1.g10540.t1;
MtHM078_Chr_3	AUGUSTUS	exon	10375577	10375591	.	+	.	ID=medtr.HM078.gnm1.ann1.g10540.t1.exon4;Parent=medtr.HM078.gnm1.ann1.g10540.t1;
MtHM078_Chr_3	AUGUSTUS	stop_codon	10375589	10375591	.	+	0	Parent=medtr.HM078.gnm1.ann1.g10540.t1;
MtHM078_Chr_3	AUGUSTUS	gene	10397777	10401592	.	+	.	ID=medtr.HM078.gnm1.ann1.g10542;
MtHM078_Chr_3	AUGUSTUS	mRNA	10397777	10401592	.	+	.	ID=medtr.HM078.gnm1.ann1.g10542.t1;Parent=medtr.HM078.gnm1.ann1.g10542;product=LRR and NB-ARC domain disease resistance protein, putative
MtHM078_Chr_3	AUGUSTUS	start_codon	10397777	10397779	.	+	0	Parent=medtr.HM078.gnm1.ann1.g10542.t1;
MtHM078_Chr_3	AUGUSTUS	CDS	10397777	10401589	0.4	+	0	ID=medtr.HM078.gnm1.ann1.g10542.t1.CDS1;Parent=medtr.HM078.gnm1.ann1.g10542.t1;
MtHM078_Chr_3	AUGUSTUS	exon	10397777	10401592	.	+	.	ID=medtr.HM078.gnm1.ann1.g10542.t1.exon1;Parent=medtr.HM078.gnm1.ann1.g10542.t1;
MtHM078_Chr_3	AUGUSTUS	stop_codon	10401590	10401592	.	+	0	Parent=medtr.HM078.gnm1.ann1.g10542.t1;
MtHM078_Chr_3	AUGUSTUS	gene	10411224	10415107	.	+	.	ID=medtr.HM078.gnm1.ann1.g10543;
MtHM078_Chr_3	AUGUSTUS	mRNA	10411224	10415107	0.95	+	.	ID=medtr.HM078.gnm1.ann1.g10543.t1;Parent=medtr.HM078.gnm1.ann1.g10543;product=LRR and NB-ARC domain disease resistance protein
MtHM078_Chr_3	AUGUSTUS	start_codon	10411224	10411226	.	+	0	Parent=medtr.HM078.gnm1.ann1.g10543.t1;
MtHM078_Chr_3	AUGUSTUS	CDS	10411224	10414972	0.95	+	0	ID=medtr.HM078.gnm1.ann1.g10543.t1.CDS1;Parent=medtr.HM078.gnm1.ann1.g10543.t1;
MtHM078_Chr_3	AUGUSTUS	exon	10411224	10414972	.	+	.	ID=medtr.HM078.gnm1.ann1.g10543.t1.exon1;Parent=medtr.HM078.gnm1.ann1.g10543.t1;
MtHM078_Chr_3	AUGUSTUS	intron	10414973	10415073	0.95	+	.	Parent=medtr.HM078.gnm1.ann1.g10543.t1;
MtHM078_Chr_3	AUGUSTUS	CDS	10415074	10415107	0.95	+	1	ID=medtr.HM078.gnm1.ann1.g10543.t1.CDS2;Parent=medtr.HM078.gnm1.ann1.g10543.t1;
MtHM078_Chr_3	AUGUSTUS	exon	10415074	10415107	.	+	.	ID=medtr.HM078.gnm1.ann1.g10543.t1.exon2;Parent=medtr.HM078.gnm1.ann1.g10543.t1;
MtHM078_Chr_3	AUGUSTUS	stop_codon	10415105	10415107	.	+	0	Parent=medtr.HM078.gnm1.ann1.g10543.t1;
MtHM078_Chr_3	AUGUSTUS	gene	10550783	10551797	.	-	.	ID=medtr.HM078.gnm1.ann1.g10550;
MtHM078_Chr_3	AUGUSTUS	mRNA	10550783	10551797	0.61	-	.	ID=medtr.HM078.gnm1.ann1.g10550.t1;Parent=medtr.HM078.gnm1.ann1.g10550;product=LRR and NB-ARC domain disease resistance protein, putative
MtHM078_Chr_3	AUGUSTUS	stop_codon	10550783	10550785	.	-	0	Parent=medtr.HM078.gnm1.ann1.g10550.t1;
MtHM078_Chr_3	AUGUSTUS	CDS	10550783	10550924	0.69	-	1	ID=medtr.HM078.gnm1.ann1.g10550.t1.CDS1;Parent=medtr.HM078.gnm1.ann1.g10550.t1;
MtHM078_Chr_3	AUGUSTUS	exon	10550783	10550924	.	-	.	ID=medtr.HM078.gnm1.ann1.g10550.t1.exon1;Parent=medtr.HM078.gnm1.ann1.g10550.t1;
MtHM078_Chr_3	AUGUSTUS	intron	10550925	10551403	1	-	.	Parent=medtr.HM078.gnm1.ann1.g10550.t1;
MtHM078_Chr_3	AUGUSTUS	CDS	10551404	10551439	0.67	-	1	ID=medtr.HM078.gnm1.ann1.g10550.t1.CDS2;Parent=medtr.HM078.gnm1.ann1.g10550.t1;
MtHM078_Chr_3	AUGUSTUS	exon	10551404	10551439	.	-	.	ID=medtr.HM078.gnm1.ann1.g10550.t1.exon2;Parent=medtr.HM078.gnm1.ann1.g10550.t1;
MtHM078_Chr_3	AUGUSTUS	intron	10551440	10551504	0.61	-	.	Parent=medtr.HM078.gnm1.ann1.g10550.t1;
MtHM078_Chr_3	AUGUSTUS	CDS	10551505	10551797	0.92	-	0	ID=medtr.HM078.gnm1.ann1.g10550.t1.CDS3;Parent=medtr.HM078.gnm1.ann1.g10550.t1;
MtHM078_Chr_3	AUGUSTUS	exon	10551505	10551797	.	-	.	ID=medtr.HM078.gnm1.ann1.g10550.t1.exon3;Parent=medtr.HM078.gnm1.ann1.g10550.t1;
MtHM078_Chr_3	AUGUSTUS	start_codon	10551795	10551797	.	-	0	Parent=medtr.HM078.gnm1.ann1.g10550.t1;
MtHM078_Chr_3	AUGUSTUS	gene	10551877	10552551	.	-	.	ID=medtr.HM078.gnm1.ann1.g10551;
MtHM078_Chr_3	AUGUSTUS	mRNA	10551877	10552551	0.83	-	.	ID=medtr.HM078.gnm1.ann1.g10551.t1;Parent=medtr.HM078.gnm1.ann1.g10551;product=LRR and NB-ARC domain disease resistance protein
MtHM078_Chr_3	AUGUSTUS	stop_codon	10551877	10551879	.	-	0	Parent=medtr.HM078.gnm1.ann1.g10551.t1;
MtHM078_Chr_3	AUGUSTUS	CDS	10551877	10552128	0.89	-	0	ID=medtr.HM078.gnm1.ann1.g10551.t1.CDS1;Parent=medtr.HM078.gnm1.ann1.g10551.t1;
MtHM078_Chr_3	AUGUSTUS	exon	10551877	10552128	.	-	.	ID=medtr.HM078.gnm1.ann1.g10551.t1.exon1;Parent=medtr.HM078.gnm1.ann1.g10551.t1;
MtHM078_Chr_3	AUGUSTUS	intron	10552129	10552224	0.89	-	.	Parent=medtr.HM078.gnm1.ann1.g10551.t1;
MtHM078_Chr_3	AUGUSTUS	CDS	10552225	10552551	0.83	-	0	ID=medtr.HM078.gnm1.ann1.g10551.t1.CDS2;Parent=medtr.HM078.gnm1.ann1.g10551.t1;
MtHM078_Chr_3	AUGUSTUS	exon	10552225	10552551	.	-	.	ID=medtr.HM078.gnm1.ann1.g10551.t1.exon2;Parent=medtr.HM078.gnm1.ann1.g10551.t1;
MtHM078_Chr_3	AUGUSTUS	start_codon	10552549	10552551	.	-	0	Parent=medtr.HM078.gnm1.ann1.g10551.t1;
MtHM078_Chr_3	AUGUSTUS	gene	10650902	10655545	.	+	.	ID=medtr.HM078.gnm1.ann1.g10558;
MtHM078_Chr_3	AUGUSTUS	mRNA	10650902	10655545	0.64	+	.	ID=medtr.HM078.gnm1.ann1.g10558.t1;Parent=medtr.HM078.gnm1.ann1.g10558;product=NB-ARC domain disease resistance protein, putative
MtHM078_Chr_3	AUGUSTUS	start_codon	10650902	10650904	.	+	0	Parent=medtr.HM078.gnm1.ann1.g10558.t1;
MtHM078_Chr_3	AUGUSTUS	CDS	10650902	10654545	0.95	+	0	ID=medtr.HM078.gnm1.ann1.g10558.t1.CDS1;Parent=medtr.HM078.gnm1.ann1.g10558.t1;
MtHM078_Chr_3	AUGUSTUS	exon	10650902	10654545	.	+	.	ID=medtr.HM078.gnm1.ann1.g10558.t1.exon1;Parent=medtr.HM078.gnm1.ann1.g10558.t1;
MtHM078_Chr_3	AUGUSTUS	intron	10654546	10654624	0.71	+	.	Parent=medtr.HM078.gnm1.ann1.g10558.t1;
MtHM078_Chr_3	AUGUSTUS	CDS	10654625	10654646	0.71	+	1	ID=medtr.HM078.gnm1.ann1.g10558.t1.CDS2;Parent=medtr.HM078.gnm1.ann1.g10558.t1;
MtHM078_Chr_3	AUGUSTUS	exon	10654625	10654646	.	+	.	ID=medtr.HM078.gnm1.ann1.g10558.t1.exon2;Parent=medtr.HM078.gnm1.ann1.g10558.t1;
MtHM078_Chr_3	AUGUSTUS	intron	10654647	10655443	1	+	.	Parent=medtr.HM078.gnm1.ann1.g10558.t1;
MtHM078_Chr_3	AUGUSTUS	CDS	10655444	10655545	0.9	+	0	ID=medtr.HM078.gnm1.ann1.g10558.t1.CDS3;Parent=medtr.HM078.gnm1.ann1.g10558.t1;
MtHM078_Chr_3	AUGUSTUS	exon	10655444	10655545	.	+	.	ID=medtr.HM078.gnm1.ann1.g10558.t1.exon3;Parent=medtr.HM078.gnm1.ann1.g10558.t1;
MtHM078_Chr_3	AUGUSTUS	stop_codon	10655543	10655545	.	+	0	Parent=medtr.HM078.gnm1.ann1.g10558.t1;
MtHM078_Chr_3	AUGUSTUS	gene	11047749	11049482	.	+	.	ID=medtr.HM078.gnm1.ann1.g10575;
MtHM078_Chr_3	AUGUSTUS	mRNA	11047749	11049482	0.92	+	.	ID=medtr.HM078.gnm1.ann1.g10575.t1;Parent=medtr.HM078.gnm1.ann1.g10575;product=LRR and NB-ARC domain disease resistance protein
MtHM078_Chr_3	AUGUSTUS	start_codon	11047749	11047751	.	+	0	Parent=medtr.HM078.gnm1.ann1.g10575.t1;
MtHM078_Chr_3	AUGUSTUS	CDS	11047749	11048554	0.93	+	0	ID=medtr.HM078.gnm1.ann1.g10575.t1.CDS1;Parent=medtr.HM078.gnm1.ann1.g10575.t1;
MtHM078_Chr_3	AUGUSTUS	exon	11047749	11048554	.	+	.	ID=medtr.HM078.gnm1.ann1.g10575.t1.exon1;Parent=medtr.HM078.gnm1.ann1.g10575.t1;
MtHM078_Chr_3	AUGUSTUS	intron	11048555	11049106	0.99	+	.	Parent=medtr.HM078.gnm1.ann1.g10575.t1;
MtHM078_Chr_3	AUGUSTUS	CDS	11049107	11049216	0.99	+	1	ID=medtr.HM078.gnm1.ann1.g10575.t1.CDS2;Parent=medtr.HM078.gnm1.ann1.g10575.t1;
MtHM078_Chr_3	AUGUSTUS	exon	11049107	11049216	.	+	.	ID=medtr.HM078.gnm1.ann1.g10575.t1.exon2;Parent=medtr.HM078.gnm1.ann1.g10575.t1;
MtHM078_Chr_3	AUGUSTUS	intron	11049217	11049435	0.99	+	.	Parent=medtr.HM078.gnm1.ann1.g10575.t1;
MtHM078_Chr_3	AUGUSTUS	CDS	11049436	11049482	0.98	+	2	ID=medtr.HM078.gnm1.ann1.g10575.t1.CDS3;Parent=medtr.HM078.gnm1.ann1.g10575.t1;
MtHM078_Chr_3	AUGUSTUS	exon	11049436	11049482	.	+	.	ID=medtr.HM078.gnm1.ann1.g10575.t1.exon3;Parent=medtr.HM078.gnm1.ann1.g10575.t1;
MtHM078_Chr_3	AUGUSTUS	stop_codon	11049480	11049482	.	+	0	Parent=medtr.HM078.gnm1.ann1.g10575.t1;
MtHM078_Chr_3	AUGUSTUS	gene	11409860	11411013	.	-	.	ID=medtr.HM078.gnm1.ann1.g10595;
MtHM078_Chr_3	AUGUSTUS	mRNA	11409860	11411013	0.7	-	.	ID=medtr.HM078.gnm1.ann1.g10595.t1;Parent=medtr.HM078.gnm1.ann1.g10595;product=LRR and NB-ARC domain disease resistance protein
MtHM078_Chr_3	AUGUSTUS	stop_codon	11409860	11409862	.	-	0	Parent=medtr.HM078.gnm1.ann1.g10595.t1;
MtHM078_Chr_3	AUGUSTUS	CDS	11409860	11409955	0.81	-	0	ID=medtr.HM078.gnm1.ann1.g10595.t1.CDS1;Parent=medtr.HM078.gnm1.ann1.g10595.t1;
MtHM078_Chr_3	AUGUSTUS	exon	11409860	11409955	.	-	.	ID=medtr.HM078.gnm1.ann1.g10595.t1.exon1;Parent=medtr.HM078.gnm1.ann1.g10595.t1;
MtHM078_Chr_3	AUGUSTUS	intron	11409956	11410087	0.82	-	.	Parent=medtr.HM078.gnm1.ann1.g10595.t1;
MtHM078_Chr_3	AUGUSTUS	CDS	11410088	11410136	0.73	-	1	ID=medtr.HM078.gnm1.ann1.g10595.t1.CDS2;Parent=medtr.HM078.gnm1.ann1.g10595.t1;
MtHM078_Chr_3	AUGUSTUS	exon	11410088	11410136	.	-	.	ID=medtr.HM078.gnm1.ann1.g10595.t1.exon2;Parent=medtr.HM078.gnm1.ann1.g10595.t1;
MtHM078_Chr_3	AUGUSTUS	intron	11410137	11410207	0.73	-	.	Parent=medtr.HM078.gnm1.ann1.g10595.t1;
MtHM078_Chr_3	AUGUSTUS	CDS	11410208	11411013	0.94	-	0	ID=medtr.HM078.gnm1.ann1.g10595.t1.CDS3;Parent=medtr.HM078.gnm1.ann1.g10595.t1;
MtHM078_Chr_3	AUGUSTUS	exon	11410208	11411013	.	-	.	ID=medtr.HM078.gnm1.ann1.g10595.t1.exon3;Parent=medtr.HM078.gnm1.ann1.g10595.t1;
MtHM078_Chr_3	AUGUSTUS	start_codon	11411011	11411013	.	-	0	Parent=medtr.HM078.gnm1.ann1.g10595.t1;
MtHM078_Chr_3	AUGUSTUS	gene	11703752	11708984	.	+	.	ID=medtr.HM078.gnm1.ann1.g10613;
MtHM078_Chr_3	AUGUSTUS	mRNA	11703752	11708984	0.85	+	.	ID=medtr.HM078.gnm1.ann1.g10613.t1;Parent=medtr.HM078.gnm1.ann1.g10613;product=LRR and NB-ARC domain disease resistance protein
MtHM078_Chr_3	AUGUSTUS	start_codon	11703752	11703754	.	+	0	Parent=medtr.HM078.gnm1.ann1.g10613.t1;
MtHM078_Chr_3	AUGUSTUS	CDS	11703752	11707434	0.93	+	0	ID=medtr.HM078.gnm1.ann1.g10613.t1.CDS1;Parent=medtr.HM078.gnm1.ann1.g10613.t1;
MtHM078_Chr_3	AUGUSTUS	exon	11703752	11707434	.	+	.	ID=medtr.HM078.gnm1.ann1.g10613.t1.exon1;Parent=medtr.HM078.gnm1.ann1.g10613.t1;
MtHM078_Chr_3	AUGUSTUS	intron	11707435	11707987	0.85	+	.	Parent=medtr.HM078.gnm1.ann1.g10613.t1;
MtHM078_Chr_3	AUGUSTUS	CDS	11707988	11708063	0.9	+	1	ID=medtr.HM078.gnm1.ann1.g10613.t1.CDS2;Parent=medtr.HM078.gnm1.ann1.g10613.t1;
MtHM078_Chr_3	AUGUSTUS	exon	11707988	11708063	.	+	.	ID=medtr.HM078.gnm1.ann1.g10613.t1.exon2;Parent=medtr.HM078.gnm1.ann1.g10613.t1;
MtHM078_Chr_3	AUGUSTUS	intron	11708064	11708867	1	+	.	Parent=medtr.HM078.gnm1.ann1.g10613.t1;
MtHM078_Chr_3	AUGUSTUS	CDS	11708868	11708984	1	+	0	ID=medtr.HM078.gnm1.ann1.g10613.t1.CDS3;Parent=medtr.HM078.gnm1.ann1.g10613.t1;
MtHM078_Chr_3	AUGUSTUS	exon	11708868	11708984	.	+	.	ID=medtr.HM078.gnm1.ann1.g10613.t1.exon3;Parent=medtr.HM078.gnm1.ann1.g10613.t1;
MtHM078_Chr_3	AUGUSTUS	stop_codon	11708982	11708984	.	+	0	Parent=medtr.HM078.gnm1.ann1.g10613.t1;
MtHM078_Chr_3	AUGUSTUS	gene	11719125	11720213	.	+	.	ID=medtr.HM078.gnm1.ann1.g10614;
MtHM078_Chr_3	AUGUSTUS	mRNA	11719125	11720213	.	+	.	ID=medtr.HM078.gnm1.ann1.g10614.t1;Parent=medtr.HM078.gnm1.ann1.g10614;product=NB-ARC domain disease resistance protein, putative
MtHM078_Chr_3	AUGUSTUS	start_codon	11719125	11719127	.	+	0	Parent=medtr.HM078.gnm1.ann1.g10614.t1;
MtHM078_Chr_3	AUGUSTUS	CDS	11719125	11720210	0.41	+	0	ID=medtr.HM078.gnm1.ann1.g10614.t1.CDS1;Parent=medtr.HM078.gnm1.ann1.g10614.t1;
MtHM078_Chr_3	AUGUSTUS	exon	11719125	11720213	.	+	.	ID=medtr.HM078.gnm1.ann1.g10614.t1.exon1;Parent=medtr.HM078.gnm1.ann1.g10614.t1;
MtHM078_Chr_3	AUGUSTUS	stop_codon	11720211	11720213	.	+	0	Parent=medtr.HM078.gnm1.ann1.g10614.t1;
MtHM078_Chr_3	AUGUSTUS	gene	11779234	11784967	.	+	.	ID=medtr.HM078.gnm1.ann1.g10617;
MtHM078_Chr_3	AUGUSTUS	mRNA	11779234	11784967	0.63	+	.	ID=medtr.HM078.gnm1.ann1.g10617.t1;Parent=medtr.HM078.gnm1.ann1.g10617;product=LRR and NB-ARC domain disease resistance protein
MtHM078_Chr_3	AUGUSTUS	start_codon	11779234	11779236	.	+	0	Parent=medtr.HM078.gnm1.ann1.g10617.t1;
MtHM078_Chr_3	AUGUSTUS	CDS	11779234	11782904	0.63	+	0	ID=medtr.HM078.gnm1.ann1.g10617.t1.CDS1;Parent=medtr.HM078.gnm1.ann1.g10617.t1;
MtHM078_Chr_3	AUGUSTUS	exon	11779234	11782904	.	+	.	ID=medtr.HM078.gnm1.ann1.g10617.t1.exon1;Parent=medtr.HM078.gnm1.ann1.g10617.t1;
MtHM078_Chr_3	AUGUSTUS	intron	11782905	11782985	0.63	+	.	Parent=medtr.HM078.gnm1.ann1.g10617.t1;
MtHM078_Chr_3	AUGUSTUS	CDS	11782986	11783008	0.77	+	1	ID=medtr.HM078.gnm1.ann1.g10617.t1.CDS2;Parent=medtr.HM078.gnm1.ann1.g10617.t1;
MtHM078_Chr_3	AUGUSTUS	exon	11782986	11783008	.	+	.	ID=medtr.HM078.gnm1.ann1.g10617.t1.exon2;Parent=medtr.HM078.gnm1.ann1.g10617.t1;
MtHM078_Chr_3	AUGUSTUS	intron	11783009	11784050	0.77	+	.	Parent=medtr.HM078.gnm1.ann1.g10617.t1;
MtHM078_Chr_3	AUGUSTUS	CDS	11784051	11784163	1	+	2	ID=medtr.HM078.gnm1.ann1.g10617.t1.CDS3;Parent=medtr.HM078.gnm1.ann1.g10617.t1;
MtHM078_Chr_3	AUGUSTUS	exon	11784051	11784163	.	+	.	ID=medtr.HM078.gnm1.ann1.g10617.t1.exon3;Parent=medtr.HM078.gnm1.ann1.g10617.t1;
MtHM078_Chr_3	AUGUSTUS	intron	11784164	11784850	1	+	.	Parent=medtr.HM078.gnm1.ann1.g10617.t1;
MtHM078_Chr_3	AUGUSTUS	CDS	11784851	11784967	1	+	0	ID=medtr.HM078.gnm1.ann1.g10617.t1.CDS4;Parent=medtr.HM078.gnm1.ann1.g10617.t1;
MtHM078_Chr_3	AUGUSTUS	exon	11784851	11784967	.	+	.	ID=medtr.HM078.gnm1.ann1.g10617.t1.exon4;Parent=medtr.HM078.gnm1.ann1.g10617.t1;
MtHM078_Chr_3	AUGUSTUS	stop_codon	11784965	11784967	.	+	0	Parent=medtr.HM078.gnm1.ann1.g10617.t1;
MtHM078_Chr_3	AUGUSTUS	gene	11790928	11792016	.	+	.	ID=medtr.HM078.gnm1.ann1.g10618;
MtHM078_Chr_3	AUGUSTUS	mRNA	11790928	11792016	.	+	.	ID=medtr.HM078.gnm1.ann1.g10618.t1;Parent=medtr.HM078.gnm1.ann1.g10618;product=NB-ARC domain disease resistance protein, putative
MtHM078_Chr_3	AUGUSTUS	start_codon	11790928	11790930	.	+	0	Parent=medtr.HM078.gnm1.ann1.g10618.t1;
MtHM078_Chr_3	AUGUSTUS	CDS	11790928	11792013	0.85	+	0	ID=medtr.HM078.gnm1.ann1.g10618.t1.CDS1;Parent=medtr.HM078.gnm1.ann1.g10618.t1;
MtHM078_Chr_3	AUGUSTUS	exon	11790928	11792016	.	+	.	ID=medtr.HM078.gnm1.ann1.g10618.t1.exon1;Parent=medtr.HM078.gnm1.ann1.g10618.t1;
MtHM078_Chr_3	AUGUSTUS	stop_codon	11792014	11792016	.	+	0	Parent=medtr.HM078.gnm1.ann1.g10618.t1;
MtHM078_Chr_3	AUGUSTUS	gene	11792272	11792895	.	+	.	ID=medtr.HM078.gnm1.ann1.g10619;
MtHM078_Chr_3	AUGUSTUS	mRNA	11792272	11792895	.	+	.	ID=medtr.HM078.gnm1.ann1.g10619.t1;Parent=medtr.HM078.gnm1.ann1.g10619;product=LRR and NB-ARC domain disease resistance protein
MtHM078_Chr_3	AUGUSTUS	start_codon	11792272	11792274	.	+	0	Parent=medtr.HM078.gnm1.ann1.g10619.t1;
MtHM078_Chr_3	AUGUSTUS	CDS	11792272	11792892	0.84	+	0	ID=medtr.HM078.gnm1.ann1.g10619.t1.CDS1;Parent=medtr.HM078.gnm1.ann1.g10619.t1;
MtHM078_Chr_3	AUGUSTUS	exon	11792272	11792895	.	+	.	ID=medtr.HM078.gnm1.ann1.g10619.t1.exon1;Parent=medtr.HM078.gnm1.ann1.g10619.t1;
MtHM078_Chr_3	AUGUSTUS	stop_codon	11792893	11792895	.	+	0	Parent=medtr.HM078.gnm1.ann1.g10619.t1;
MtHM078_Chr_3	AUGUSTUS	gene	11847046	11848440	.	+	.	ID=medtr.HM078.gnm1.ann1.g10622;
MtHM078_Chr_3	AUGUSTUS	mRNA	11847046	11848440	.	+	.	ID=medtr.HM078.gnm1.ann1.g10622.t1;Parent=medtr.HM078.gnm1.ann1.g10622;product=LRR and NB-ARC domain disease resistance protein
MtHM078_Chr_3	AUGUSTUS	start_codon	11847046	11847048	.	+	0	Parent=medtr.HM078.gnm1.ann1.g10622.t1;
MtHM078_Chr_3	AUGUSTUS	CDS	11847046	11848437	0.88	+	0	ID=medtr.HM078.gnm1.ann1.g10622.t1.CDS1;Parent=medtr.HM078.gnm1.ann1.g10622.t1;
MtHM078_Chr_3	AUGUSTUS	exon	11847046	11848440	.	+	.	ID=medtr.HM078.gnm1.ann1.g10622.t1.exon1;Parent=medtr.HM078.gnm1.ann1.g10622.t1;
MtHM078_Chr_3	AUGUSTUS	stop_codon	11848438	11848440	.	+	0	Parent=medtr.HM078.gnm1.ann1.g10622.t1;
MtHM078_Chr_3	AUGUSTUS	gene	12039455	12044528	.	-	.	ID=medtr.HM078.gnm1.ann1.g10635;
MtHM078_Chr_3	AUGUSTUS	mRNA	12039455	12044528	0.03	-	.	ID=medtr.HM078.gnm1.ann1.g10635.t1;Parent=medtr.HM078.gnm1.ann1.g10635;product=LRR and NB-ARC domain disease resistance protein
MtHM078_Chr_3	AUGUSTUS	stop_codon	12039455	12039457	.	-	0	Parent=medtr.HM078.gnm1.ann1.g10635.t1;
MtHM078_Chr_3	AUGUSTUS	CDS	12039455	12039547	1	-	0	ID=medtr.HM078.gnm1.ann1.g10635.t1.CDS1;Parent=medtr.HM078.gnm1.ann1.g10635.t1;
MtHM078_Chr_3	AUGUSTUS	exon	12039455	12039547	.	-	.	ID=medtr.HM078.gnm1.ann1.g10635.t1.exon1;Parent=medtr.HM078.gnm1.ann1.g10635.t1;
MtHM078_Chr_3	AUGUSTUS	intron	12039548	12040234	1	-	.	Parent=medtr.HM078.gnm1.ann1.g10635.t1;
MtHM078_Chr_3	AUGUSTUS	CDS	12040235	12040272	0.35	-	2	ID=medtr.HM078.gnm1.ann1.g10635.t1.CDS2;Parent=medtr.HM078.gnm1.ann1.g10635.t1;
MtHM078_Chr_3	AUGUSTUS	exon	12040235	12040272	.	-	.	ID=medtr.HM078.gnm1.ann1.g10635.t1.exon2;Parent=medtr.HM078.gnm1.ann1.g10635.t1;
MtHM078_Chr_3	AUGUSTUS	intron	12040273	12040336	0.35	-	.	Parent=medtr.HM078.gnm1.ann1.g10635.t1;
MtHM078_Chr_3	AUGUSTUS	CDS	12040337	12040347	1	-	1	ID=medtr.HM078.gnm1.ann1.g10635.t1.CDS3;Parent=medtr.HM078.gnm1.ann1.g10635.t1;
MtHM078_Chr_3	AUGUSTUS	exon	12040337	12040347	.	-	.	ID=medtr.HM078.gnm1.ann1.g10635.t1.exon3;Parent=medtr.HM078.gnm1.ann1.g10635.t1;
MtHM078_Chr_3	AUGUSTUS	intron	12040348	12040750	1	-	.	Parent=medtr.HM078.gnm1.ann1.g10635.t1;
MtHM078_Chr_3	AUGUSTUS	CDS	12040751	12040798	0.15	-	1	ID=medtr.HM078.gnm1.ann1.g10635.t1.CDS4;Parent=medtr.HM078.gnm1.ann1.g10635.t1;
MtHM078_Chr_3	AUGUSTUS	exon	12040751	12040798	.	-	.	ID=medtr.HM078.gnm1.ann1.g10635.t1.exon4;Parent=medtr.HM078.gnm1.ann1.g10635.t1;
MtHM078_Chr_3	AUGUSTUS	intron	12040799	12040881	0.15	-	.	Parent=medtr.HM078.gnm1.ann1.g10635.t1;
MtHM078_Chr_3	AUGUSTUS	CDS	12040882	12041596	0.37	-	2	ID=medtr.HM078.gnm1.ann1.g10635.t1.CDS5;Parent=medtr.HM078.gnm1.ann1.g10635.t1;
MtHM078_Chr_3	AUGUSTUS	exon	12040882	12041596	.	-	.	ID=medtr.HM078.gnm1.ann1.g10635.t1.exon5;Parent=medtr.HM078.gnm1.ann1.g10635.t1;
MtHM078_Chr_3	AUGUSTUS	intron	12041597	12041700	0.93	-	.	Parent=medtr.HM078.gnm1.ann1.g10635.t1;
MtHM078_Chr_3	AUGUSTUS	CDS	12041701	12041776	0.53	-	0	ID=medtr.HM078.gnm1.ann1.g10635.t1.CDS6;Parent=medtr.HM078.gnm1.ann1.g10635.t1;
MtHM078_Chr_3	AUGUSTUS	exon	12041701	12041776	.	-	.	ID=medtr.HM078.gnm1.ann1.g10635.t1.exon6;Parent=medtr.HM078.gnm1.ann1.g10635.t1;
MtHM078_Chr_3	AUGUSTUS	intron	12041777	12044078	0.51	-	.	Parent=medtr.HM078.gnm1.ann1.g10635.t1;
MtHM078_Chr_3	AUGUSTUS	CDS	12044079	12044117	0.98	-	0	ID=medtr.HM078.gnm1.ann1.g10635.t1.CDS7;Parent=medtr.HM078.gnm1.ann1.g10635.t1;
MtHM078_Chr_3	AUGUSTUS	exon	12044079	12044117	.	-	.	ID=medtr.HM078.gnm1.ann1.g10635.t1.exon7;Parent=medtr.HM078.gnm1.ann1.g10635.t1;
MtHM078_Chr_3	AUGUSTUS	intron	12044118	12044201	1	-	.	Parent=medtr.HM078.gnm1.ann1.g10635.t1;
MtHM078_Chr_3	AUGUSTUS	CDS	12044202	12044528	0.98	-	0	ID=medtr.HM078.gnm1.ann1.g10635.t1.CDS8;Parent=medtr.HM078.gnm1.ann1.g10635.t1;
MtHM078_Chr_3	AUGUSTUS	exon	12044202	12044528	.	-	.	ID=medtr.HM078.gnm1.ann1.g10635.t1.exon8;Parent=medtr.HM078.gnm1.ann1.g10635.t1;
MtHM078_Chr_3	AUGUSTUS	start_codon	12044526	12044528	.	-	0	Parent=medtr.HM078.gnm1.ann1.g10635.t1;
MtHM078_Chr_3	AUGUSTUS	gene	12452709	12453097	.	+	.	ID=medtr.HM078.gnm1.ann1.g10657;
MtHM078_Chr_3	AUGUSTUS	mRNA	12452709	12453097	0.86	+	.	ID=medtr.HM078.gnm1.ann1.g10657.t1;Parent=medtr.HM078.gnm1.ann1.g10657;product=Disease resistance protein (TIR-NBS-LRR class)
MtHM078_Chr_3	AUGUSTUS	start_codon	12452709	12452711	.	+	0	Parent=medtr.HM078.gnm1.ann1.g10657.t1;
MtHM078_Chr_3	AUGUSTUS	CDS	12452709	12452761	0.86	+	0	ID=medtr.HM078.gnm1.ann1.g10657.t1.CDS1;Parent=medtr.HM078.gnm1.ann1.g10657.t1;
MtHM078_Chr_3	AUGUSTUS	exon	12452709	12452761	.	+	.	ID=medtr.HM078.gnm1.ann1.g10657.t1.exon1;Parent=medtr.HM078.gnm1.ann1.g10657.t1;
MtHM078_Chr_3	AUGUSTUS	intron	12452762	12452859	1	+	.	Parent=medtr.HM078.gnm1.ann1.g10657.t1;
MtHM078_Chr_3	AUGUSTUS	CDS	12452860	12453097	1	+	1	ID=medtr.HM078.gnm1.ann1.g10657.t1.CDS2;Parent=medtr.HM078.gnm1.ann1.g10657.t1;
MtHM078_Chr_3	AUGUSTUS	exon	12452860	12453097	.	+	.	ID=medtr.HM078.gnm1.ann1.g10657.t1.exon2;Parent=medtr.HM078.gnm1.ann1.g10657.t1;
MtHM078_Chr_3	AUGUSTUS	stop_codon	12453095	12453097	.	+	0	Parent=medtr.HM078.gnm1.ann1.g10657.t1;
MtHM078_Chr_3	AUGUSTUS	gene	12863832	12869464	.	-	.	ID=medtr.HM078.gnm1.ann1.g10689;
MtHM078_Chr_3	AUGUSTUS	mRNA	12863832	12869464	0.3	-	.	ID=medtr.HM078.gnm1.ann1.g10689.t1;Parent=medtr.HM078.gnm1.ann1.g10689;product=LRR and NB-ARC domain disease resistance protein
MtHM078_Chr_3	AUGUSTUS	stop_codon	12863832	12863834	.	-	0	Parent=medtr.HM078.gnm1.ann1.g10689.t1;
MtHM078_Chr_3	AUGUSTUS	CDS	12863832	12863922	0.56	-	1	ID=medtr.HM078.gnm1.ann1.g10689.t1.CDS1;Parent=medtr.HM078.gnm1.ann1.g10689.t1;
MtHM078_Chr_3	AUGUSTUS	exon	12863832	12863922	.	-	.	ID=medtr.HM078.gnm1.ann1.g10689.t1.exon1;Parent=medtr.HM078.gnm1.ann1.g10689.t1;
MtHM078_Chr_3	AUGUSTUS	intron	12863923	12864957	0.99	-	.	Parent=medtr.HM078.gnm1.ann1.g10689.t1;
MtHM078_Chr_3	AUGUSTUS	CDS	12864958	12865006	0.52	-	2	ID=medtr.HM078.gnm1.ann1.g10689.t1.CDS2;Parent=medtr.HM078.gnm1.ann1.g10689.t1;
MtHM078_Chr_3	AUGUSTUS	exon	12864958	12865006	.	-	.	ID=medtr.HM078.gnm1.ann1.g10689.t1.exon2;Parent=medtr.HM078.gnm1.ann1.g10689.t1;
MtHM078_Chr_3	AUGUSTUS	intron	12865007	12865929	0.52	-	.	Parent=medtr.HM078.gnm1.ann1.g10689.t1;
MtHM078_Chr_3	AUGUSTUS	CDS	12865930	12869464	0.52	-	0	ID=medtr.HM078.gnm1.ann1.g10689.t1.CDS3;Parent=medtr.HM078.gnm1.ann1.g10689.t1;
MtHM078_Chr_3	AUGUSTUS	exon	12865930	12869464	.	-	.	ID=medtr.HM078.gnm1.ann1.g10689.t1.exon3;Parent=medtr.HM078.gnm1.ann1.g10689.t1;
MtHM078_Chr_3	AUGUSTUS	start_codon	12869462	12869464	.	-	0	Parent=medtr.HM078.gnm1.ann1.g10689.t1;
MtHM078_Chr_3	AUGUSTUS	gene	13151092	13154901	.	+	.	ID=medtr.HM078.gnm1.ann1.g10708;
MtHM078_Chr_3	AUGUSTUS	mRNA	13151092	13154901	.	+	.	ID=medtr.HM078.gnm1.ann1.g10708.t1;Parent=medtr.HM078.gnm1.ann1.g10708;product=LRR and NB-ARC domain disease resistance protein
MtHM078_Chr_3	AUGUSTUS	start_codon	13151092	13151094	.	+	0	Parent=medtr.HM078.gnm1.ann1.g10708.t1;
MtHM078_Chr_3	AUGUSTUS	CDS	13151092	13154898	0.89	+	0	ID=medtr.HM078.gnm1.ann1.g10708.t1.CDS1;Parent=medtr.HM078.gnm1.ann1.g10708.t1;
MtHM078_Chr_3	AUGUSTUS	exon	13151092	13154901	.	+	.	ID=medtr.HM078.gnm1.ann1.g10708.t1.exon1;Parent=medtr.HM078.gnm1.ann1.g10708.t1;
MtHM078_Chr_3	AUGUSTUS	stop_codon	13154899	13154901	.	+	0	Parent=medtr.HM078.gnm1.ann1.g10708.t1;
MtHM078_Chr_3	AUGUSTUS	gene	16374448	16377297	.	+	.	ID=medtr.HM078.gnm1.ann1.g10856;
MtHM078_Chr_3	AUGUSTUS	mRNA	16374448	16377297	.	+	.	ID=medtr.HM078.gnm1.ann1.g10856.t1;Parent=medtr.HM078.gnm1.ann1.g10856;product=NB-ARC domain disease resistance protein
MtHM078_Chr_3	AUGUSTUS	start_codon	16374448	16374450	.	+	0	Parent=medtr.HM078.gnm1.ann1.g10856.t1;
MtHM078_Chr_3	AUGUSTUS	CDS	16374448	16377294	0.61	+	0	ID=medtr.HM078.gnm1.ann1.g10856.t1.CDS1;Parent=medtr.HM078.gnm1.ann1.g10856.t1;
MtHM078_Chr_3	AUGUSTUS	exon	16374448	16377297	.	+	.	ID=medtr.HM078.gnm1.ann1.g10856.t1.exon1;Parent=medtr.HM078.gnm1.ann1.g10856.t1;
MtHM078_Chr_3	AUGUSTUS	stop_codon	16377295	16377297	.	+	0	Parent=medtr.HM078.gnm1.ann1.g10856.t1;
MtHM078_Chr_3	AUGUSTUS	gene	23173797	23175917	.	-	.	ID=medtr.HM078.gnm1.ann1.g10938;
MtHM078_Chr_3	AUGUSTUS	mRNA	23173797	23175917	.	-	.	ID=medtr.HM078.gnm1.ann1.g10938.t1;Parent=medtr.HM078.gnm1.ann1.g10938;product=NBS-LRR type disease resistance protein
MtHM078_Chr_3	AUGUSTUS	stop_codon	23173797	23173799	.	-	0	Parent=medtr.HM078.gnm1.ann1.g10938.t1;
MtHM078_Chr_3	AUGUSTUS	exon	23173797	23175917	.	-	.	ID=medtr.HM078.gnm1.ann1.g10938.t1.exon1;Parent=medtr.HM078.gnm1.ann1.g10938.t1;
MtHM078_Chr_3	AUGUSTUS	CDS	23173800	23175917	0.8	-	0	ID=medtr.HM078.gnm1.ann1.g10938.t1.CDS1;Parent=medtr.HM078.gnm1.ann1.g10938.t1;
MtHM078_Chr_3	AUGUSTUS	start_codon	23175915	23175917	.	-	0	Parent=medtr.HM078.gnm1.ann1.g10938.t1;
MtHM078_Chr_3	AUGUSTUS	gene	23642699	23643913	.	+	.	ID=medtr.HM078.gnm1.ann1.g10961;
MtHM078_Chr_3	AUGUSTUS	mRNA	23642699	23643913	0.87	+	.	ID=medtr.HM078.gnm1.ann1.g10961.t1;Parent=medtr.HM078.gnm1.ann1.g10961;product=NB-ARC domain disease resistance protein
MtHM078_Chr_3	AUGUSTUS	start_codon	23642699	23642701	.	+	0	Parent=medtr.HM078.gnm1.ann1.g10961.t1;
MtHM078_Chr_3	AUGUSTUS	CDS	23642699	23643541	0.87	+	0	ID=medtr.HM078.gnm1.ann1.g10961.t1.CDS1;Parent=medtr.HM078.gnm1.ann1.g10961.t1;
MtHM078_Chr_3	AUGUSTUS	exon	23642699	23643541	.	+	.	ID=medtr.HM078.gnm1.ann1.g10961.t1.exon1;Parent=medtr.HM078.gnm1.ann1.g10961.t1;
MtHM078_Chr_3	AUGUSTUS	intron	23643542	23643673	1	+	.	Parent=medtr.HM078.gnm1.ann1.g10961.t1;
MtHM078_Chr_3	AUGUSTUS	CDS	23643674	23643913	0.99	+	0	ID=medtr.HM078.gnm1.ann1.g10961.t1.CDS2;Parent=medtr.HM078.gnm1.ann1.g10961.t1;
MtHM078_Chr_3	AUGUSTUS	exon	23643674	23643913	.	+	.	ID=medtr.HM078.gnm1.ann1.g10961.t1.exon2;Parent=medtr.HM078.gnm1.ann1.g10961.t1;
MtHM078_Chr_3	AUGUSTUS	stop_codon	23643911	23643913	.	+	0	Parent=medtr.HM078.gnm1.ann1.g10961.t1;
MtHM078_Chr_3	AUGUSTUS	gene	23646571	23651707	.	+	.	ID=medtr.HM078.gnm1.ann1.g10963;
MtHM078_Chr_3	AUGUSTUS	mRNA	23646571	23651707	0.46	+	.	ID=medtr.HM078.gnm1.ann1.g10963.t1;Parent=medtr.HM078.gnm1.ann1.g10963;product=NB-ARC domain disease resistance protein
MtHM078_Chr_3	AUGUSTUS	start_codon	23646571	23646573	.	+	0	Parent=medtr.HM078.gnm1.ann1.g10963.t1;
MtHM078_Chr_3	AUGUSTUS	CDS	23646571	23646633	0.46	+	0	ID=medtr.HM078.gnm1.ann1.g10963.t1.CDS1;Parent=medtr.HM078.gnm1.ann1.g10963.t1;
MtHM078_Chr_3	AUGUSTUS	exon	23646571	23646633	.	+	.	ID=medtr.HM078.gnm1.ann1.g10963.t1.exon1;Parent=medtr.HM078.gnm1.ann1.g10963.t1;
MtHM078_Chr_3	AUGUSTUS	intron	23646634	23646717	1	+	.	Parent=medtr.HM078.gnm1.ann1.g10963.t1;
MtHM078_Chr_3	AUGUSTUS	CDS	23646718	23646822	1	+	0	ID=medtr.HM078.gnm1.ann1.g10963.t1.CDS2;Parent=medtr.HM078.gnm1.ann1.g10963.t1;
MtHM078_Chr_3	AUGUSTUS	exon	23646718	23646822	.	+	.	ID=medtr.HM078.gnm1.ann1.g10963.t1.exon2;Parent=medtr.HM078.gnm1.ann1.g10963.t1;
MtHM078_Chr_3	AUGUSTUS	intron	23646823	23646925	1	+	.	Parent=medtr.HM078.gnm1.ann1.g10963.t1;
MtHM078_Chr_3	AUGUSTUS	CDS	23646926	23646992	1	+	0	ID=medtr.HM078.gnm1.ann1.g10963.t1.CDS3;Parent=medtr.HM078.gnm1.ann1.g10963.t1;
MtHM078_Chr_3	AUGUSTUS	exon	23646926	23646992	.	+	.	ID=medtr.HM078.gnm1.ann1.g10963.t1.exon3;Parent=medtr.HM078.gnm1.ann1.g10963.t1;
MtHM078_Chr_3	AUGUSTUS	intron	23646993	23649252	1	+	.	Parent=medtr.HM078.gnm1.ann1.g10963.t1;
MtHM078_Chr_3	AUGUSTUS	CDS	23649253	23649329	1	+	2	ID=medtr.HM078.gnm1.ann1.g10963.t1.CDS4;Parent=medtr.HM078.gnm1.ann1.g10963.t1;
MtHM078_Chr_3	AUGUSTUS	exon	23649253	23649329	.	+	.	ID=medtr.HM078.gnm1.ann1.g10963.t1.exon4;Parent=medtr.HM078.gnm1.ann1.g10963.t1;
MtHM078_Chr_3	AUGUSTUS	intron	23649330	23649523	1	+	.	Parent=medtr.HM078.gnm1.ann1.g10963.t1;
MtHM078_Chr_3	AUGUSTUS	CDS	23649524	23649625	1	+	0	ID=medtr.HM078.gnm1.ann1.g10963.t1.CDS5;Parent=medtr.HM078.gnm1.ann1.g10963.t1;
MtHM078_Chr_3	AUGUSTUS	exon	23649524	23649625	.	+	.	ID=medtr.HM078.gnm1.ann1.g10963.t1.exon5;Parent=medtr.HM078.gnm1.ann1.g10963.t1;
MtHM078_Chr_3	AUGUSTUS	intron	23649626	23650014	1	+	.	Parent=medtr.HM078.gnm1.ann1.g10963.t1;
MtHM078_Chr_3	AUGUSTUS	CDS	23650015	23650092	1	+	0	ID=medtr.HM078.gnm1.ann1.g10963.t1.CDS6;Parent=medtr.HM078.gnm1.ann1.g10963.t1;
MtHM078_Chr_3	AUGUSTUS	exon	23650015	23650092	.	+	.	ID=medtr.HM078.gnm1.ann1.g10963.t1.exon6;Parent=medtr.HM078.gnm1.ann1.g10963.t1;
MtHM078_Chr_3	AUGUSTUS	intron	23650093	23650184	1	+	.	Parent=medtr.HM078.gnm1.ann1.g10963.t1;
MtHM078_Chr_3	AUGUSTUS	CDS	23650185	23650316	1	+	0	ID=medtr.HM078.gnm1.ann1.g10963.t1.CDS7;Parent=medtr.HM078.gnm1.ann1.g10963.t1;
MtHM078_Chr_3	AUGUSTUS	exon	23650185	23650316	.	+	.	ID=medtr.HM078.gnm1.ann1.g10963.t1.exon7;Parent=medtr.HM078.gnm1.ann1.g10963.t1;
MtHM078_Chr_3	AUGUSTUS	intron	23650317	23650739	1	+	.	Parent=medtr.HM078.gnm1.ann1.g10963.t1;
MtHM078_Chr_3	AUGUSTUS	CDS	23650740	23650806	1	+	0	ID=medtr.HM078.gnm1.ann1.g10963.t1.CDS8;Parent=medtr.HM078.gnm1.ann1.g10963.t1;
MtHM078_Chr_3	AUGUSTUS	exon	23650740	23650806	.	+	.	ID=medtr.HM078.gnm1.ann1.g10963.t1.exon8;Parent=medtr.HM078.gnm1.ann1.g10963.t1;
MtHM078_Chr_3	AUGUSTUS	intron	23650807	23650908	1	+	.	Parent=medtr.HM078.gnm1.ann1.g10963.t1;
MtHM078_Chr_3	AUGUSTUS	CDS	23650909	23651058	1	+	2	ID=medtr.HM078.gnm1.ann1.g10963.t1.CDS9;Parent=medtr.HM078.gnm1.ann1.g10963.t1;
MtHM078_Chr_3	AUGUSTUS	exon	23650909	23651058	.	+	.	ID=medtr.HM078.gnm1.ann1.g10963.t1.exon9;Parent=medtr.HM078.gnm1.ann1.g10963.t1;
MtHM078_Chr_3	AUGUSTUS	intron	23651059	23651138	1	+	.	Parent=medtr.HM078.gnm1.ann1.g10963.t1;
MtHM078_Chr_3	AUGUSTUS	CDS	23651139	23651707	1	+	2	ID=medtr.HM078.gnm1.ann1.g10963.t1.CDS10;Parent=medtr.HM078.gnm1.ann1.g10963.t1;
MtHM078_Chr_3	AUGUSTUS	exon	23651139	23651707	.	+	.	ID=medtr.HM078.gnm1.ann1.g10963.t1.exon10;Parent=medtr.HM078.gnm1.ann1.g10963.t1;
MtHM078_Chr_3	AUGUSTUS	stop_codon	23651705	23651707	.	+	0	Parent=medtr.HM078.gnm1.ann1.g10963.t1;
MtHM078_Chr_3	AUGUSTUS	gene	23668731	23678818	.	+	.	ID=medtr.HM078.gnm1.ann1.g10967;
MtHM078_Chr_3	AUGUSTUS	mRNA	23668731	23678818	0.9	+	.	ID=medtr.HM078.gnm1.ann1.g10967.t1;Parent=medtr.HM078.gnm1.ann1.g10967;product=NB-ARC domain disease resistance protein
MtHM078_Chr_3	AUGUSTUS	start_codon	23668731	23668733	.	+	0	Parent=medtr.HM078.gnm1.ann1.g10967.t1;
MtHM078_Chr_3	AUGUSTUS	CDS	23668731	23671736	0.96	+	0	ID=medtr.HM078.gnm1.ann1.g10967.t1.CDS1;Parent=medtr.HM078.gnm1.ann1.g10967.t1;
MtHM078_Chr_3	AUGUSTUS	exon	23668731	23671736	.	+	.	ID=medtr.HM078.gnm1.ann1.g10967.t1.exon1;Parent=medtr.HM078.gnm1.ann1.g10967.t1;
MtHM078_Chr_3	AUGUSTUS	intron	23671737	23672165	1	+	.	Parent=medtr.HM078.gnm1.ann1.g10967.t1;
MtHM078_Chr_3	AUGUSTUS	CDS	23672166	23672513	1	+	0	ID=medtr.HM078.gnm1.ann1.g10967.t1.CDS2;Parent=medtr.HM078.gnm1.ann1.g10967.t1;
MtHM078_Chr_3	AUGUSTUS	exon	23672166	23672513	.	+	.	ID=medtr.HM078.gnm1.ann1.g10967.t1.exon2;Parent=medtr.HM078.gnm1.ann1.g10967.t1;
MtHM078_Chr_3	AUGUSTUS	intron	23672514	23672851	1	+	.	Parent=medtr.HM078.gnm1.ann1.g10967.t1;
MtHM078_Chr_3	AUGUSTUS	CDS	23672852	23673500	0.94	+	0	ID=medtr.HM078.gnm1.ann1.g10967.t1.CDS3;Parent=medtr.HM078.gnm1.ann1.g10967.t1;
MtHM078_Chr_3	AUGUSTUS	exon	23672852	23673500	.	+	.	ID=medtr.HM078.gnm1.ann1.g10967.t1.exon3;Parent=medtr.HM078.gnm1.ann1.g10967.t1;
MtHM078_Chr_3	AUGUSTUS	intron	23673501	23674032	1	+	.	Parent=medtr.HM078.gnm1.ann1.g10967.t1;
MtHM078_Chr_3	AUGUSTUS	CDS	23674033	23674136	1	+	2	ID=medtr.HM078.gnm1.ann1.g10967.t1.CDS4;Parent=medtr.HM078.gnm1.ann1.g10967.t1;
MtHM078_Chr_3	AUGUSTUS	exon	23674033	23674136	.	+	.	ID=medtr.HM078.gnm1.ann1.g10967.t1.exon4;Parent=medtr.HM078.gnm1.ann1.g10967.t1;
MtHM078_Chr_3	AUGUSTUS	intron	23674137	23674738	1	+	.	Parent=medtr.HM078.gnm1.ann1.g10967.t1;
MtHM078_Chr_3	AUGUSTUS	CDS	23674739	23674837	1	+	0	ID=medtr.HM078.gnm1.ann1.g10967.t1.CDS5;Parent=medtr.HM078.gnm1.ann1.g10967.t1;
MtHM078_Chr_3	AUGUSTUS	exon	23674739	23674837	.	+	.	ID=medtr.HM078.gnm1.ann1.g10967.t1.exon5;Parent=medtr.HM078.gnm1.ann1.g10967.t1;
MtHM078_Chr_3	AUGUSTUS	intron	23674838	23674932	1	+	.	Parent=medtr.HM078.gnm1.ann1.g10967.t1;
MtHM078_Chr_3	AUGUSTUS	CDS	23674933	23675064	1	+	0	ID=medtr.HM078.gnm1.ann1.g10967.t1.CDS6;Parent=medtr.HM078.gnm1.ann1.g10967.t1;
MtHM078_Chr_3	AUGUSTUS	exon	23674933	23675064	.	+	.	ID=medtr.HM078.gnm1.ann1.g10967.t1.exon6;Parent=medtr.HM078.gnm1.ann1.g10967.t1;
MtHM078_Chr_3	AUGUSTUS	intron	23675065	23675555	1	+	.	Parent=medtr.HM078.gnm1.ann1.g10967.t1;
MtHM078_Chr_3	AUGUSTUS	CDS	23675556	23675622	1	+	0	ID=medtr.HM078.gnm1.ann1.g10967.t1.CDS7;Parent=medtr.HM078.gnm1.ann1.g10967.t1;
MtHM078_Chr_3	AUGUSTUS	exon	23675556	23675622	.	+	.	ID=medtr.HM078.gnm1.ann1.g10967.t1.exon7;Parent=medtr.HM078.gnm1.ann1.g10967.t1;
MtHM078_Chr_3	AUGUSTUS	intron	23675623	23675721	1	+	.	Parent=medtr.HM078.gnm1.ann1.g10967.t1;
MtHM078_Chr_3	AUGUSTUS	CDS	23675722	23675844	1	+	2	ID=medtr.HM078.gnm1.ann1.g10967.t1.CDS8;Parent=medtr.HM078.gnm1.ann1.g10967.t1;
MtHM078_Chr_3	AUGUSTUS	exon	23675722	23675844	.	+	.	ID=medtr.HM078.gnm1.ann1.g10967.t1.exon8;Parent=medtr.HM078.gnm1.ann1.g10967.t1;
MtHM078_Chr_3	AUGUSTUS	intron	23675845	23676412	1	+	.	Parent=medtr.HM078.gnm1.ann1.g10967.t1;
MtHM078_Chr_3	AUGUSTUS	CDS	23676413	23676531	1	+	2	ID=medtr.HM078.gnm1.ann1.g10967.t1.CDS9;Parent=medtr.HM078.gnm1.ann1.g10967.t1;
MtHM078_Chr_3	AUGUSTUS	exon	23676413	23676531	.	+	.	ID=medtr.HM078.gnm1.ann1.g10967.t1.exon9;Parent=medtr.HM078.gnm1.ann1.g10967.t1;
MtHM078_Chr_3	AUGUSTUS	intron	23676532	23676722	1	+	.	Parent=medtr.HM078.gnm1.ann1.g10967.t1;
MtHM078_Chr_3	AUGUSTUS	CDS	23676723	23676824	1	+	0	ID=medtr.HM078.gnm1.ann1.g10967.t1.CDS10;Parent=medtr.HM078.gnm1.ann1.g10967.t1;
MtHM078_Chr_3	AUGUSTUS	exon	23676723	23676824	.	+	.	ID=medtr.HM078.gnm1.ann1.g10967.t1.exon10;Parent=medtr.HM078.gnm1.ann1.g10967.t1;
MtHM078_Chr_3	AUGUSTUS	intron	23676825	23677248	1	+	.	Parent=medtr.HM078.gnm1.ann1.g10967.t1;
MtHM078_Chr_3	AUGUSTUS	CDS	23677249	23677326	1	+	0	ID=medtr.HM078.gnm1.ann1.g10967.t1.CDS11;Parent=medtr.HM078.gnm1.ann1.g10967.t1;
MtHM078_Chr_3	AUGUSTUS	exon	23677249	23677326	.	+	.	ID=medtr.HM078.gnm1.ann1.g10967.t1.exon11;Parent=medtr.HM078.gnm1.ann1.g10967.t1;
MtHM078_Chr_3	AUGUSTUS	intron	23677327	23677418	1	+	.	Parent=medtr.HM078.gnm1.ann1.g10967.t1;
MtHM078_Chr_3	AUGUSTUS	CDS	23677419	23677550	1	+	0	ID=medtr.HM078.gnm1.ann1.g10967.t1.CDS12;Parent=medtr.HM078.gnm1.ann1.g10967.t1;
MtHM078_Chr_3	AUGUSTUS	exon	23677419	23677550	.	+	.	ID=medtr.HM078.gnm1.ann1.g10967.t1.exon12;Parent=medtr.HM078.gnm1.ann1.g10967.t1;
MtHM078_Chr_3	AUGUSTUS	intron	23677551	23677970	1	+	.	Parent=medtr.HM078.gnm1.ann1.g10967.t1;
MtHM078_Chr_3	AUGUSTUS	CDS	23677971	23678037	1	+	0	ID=medtr.HM078.gnm1.ann1.g10967.t1.CDS13;Parent=medtr.HM078.gnm1.ann1.g10967.t1;
MtHM078_Chr_3	AUGUSTUS	exon	23677971	23678037	.	+	.	ID=medtr.HM078.gnm1.ann1.g10967.t1.exon13;Parent=medtr.HM078.gnm1.ann1.g10967.t1;
MtHM078_Chr_3	AUGUSTUS	intron	23678038	23678291	1	+	.	Parent=medtr.HM078.gnm1.ann1.g10967.t1;
MtHM078_Chr_3	AUGUSTUS	CDS	23678292	23678818	0.99	+	2	ID=medtr.HM078.gnm1.ann1.g10967.t1.CDS14;Parent=medtr.HM078.gnm1.ann1.g10967.t1;
MtHM078_Chr_3	AUGUSTUS	exon	23678292	23678818	.	+	.	ID=medtr.HM078.gnm1.ann1.g10967.t1.exon14;Parent=medtr.HM078.gnm1.ann1.g10967.t1;
MtHM078_Chr_3	AUGUSTUS	stop_codon	23678816	23678818	.	+	0	Parent=medtr.HM078.gnm1.ann1.g10967.t1;
MtHM078_Chr_3	AUGUSTUS	gene	25860340	25869847	.	-	.	ID=medtr.HM078.gnm1.ann1.g11063;
MtHM078_Chr_3	AUGUSTUS	mRNA	25860340	25869847	0.17	-	.	ID=medtr.HM078.gnm1.ann1.g11063.t1;Parent=medtr.HM078.gnm1.ann1.g11063;product=LRR and NB-ARC domain disease resistance protein
MtHM078_Chr_3	AUGUSTUS	stop_codon	25860340	25860342	.	-	0	Parent=medtr.HM078.gnm1.ann1.g11063.t1;
MtHM078_Chr_3	AUGUSTUS	CDS	25860340	25860480	0.99	-	0	ID=medtr.HM078.gnm1.ann1.g11063.t1.CDS1;Parent=medtr.HM078.gnm1.ann1.g11063.t1;
MtHM078_Chr_3	AUGUSTUS	exon	25860340	25860480	.	-	.	ID=medtr.HM078.gnm1.ann1.g11063.t1.exon1;Parent=medtr.HM078.gnm1.ann1.g11063.t1;
MtHM078_Chr_3	AUGUSTUS	intron	25860481	25860817	1	-	.	Parent=medtr.HM078.gnm1.ann1.g11063.t1;
MtHM078_Chr_3	AUGUSTUS	CDS	25860818	25860942	0.42	-	2	ID=medtr.HM078.gnm1.ann1.g11063.t1.CDS2;Parent=medtr.HM078.gnm1.ann1.g11063.t1;
MtHM078_Chr_3	AUGUSTUS	exon	25860818	25860942	.	-	.	ID=medtr.HM078.gnm1.ann1.g11063.t1.exon2;Parent=medtr.HM078.gnm1.ann1.g11063.t1;
MtHM078_Chr_3	AUGUSTUS	intron	25860943	25862776	0.42	-	.	Parent=medtr.HM078.gnm1.ann1.g11063.t1;
MtHM078_Chr_3	AUGUSTUS	CDS	25862777	25863283	0.98	-	2	ID=medtr.HM078.gnm1.ann1.g11063.t1.CDS3;Parent=medtr.HM078.gnm1.ann1.g11063.t1;
MtHM078_Chr_3	AUGUSTUS	exon	25862777	25863283	.	-	.	ID=medtr.HM078.gnm1.ann1.g11063.t1.exon3;Parent=medtr.HM078.gnm1.ann1.g11063.t1;
MtHM078_Chr_3	AUGUSTUS	intron	25863284	25863360	1	-	.	Parent=medtr.HM078.gnm1.ann1.g11063.t1;
MtHM078_Chr_3	AUGUSTUS	CDS	25863361	25863495	1	-	2	ID=medtr.HM078.gnm1.ann1.g11063.t1.CDS4;Parent=medtr.HM078.gnm1.ann1.g11063.t1;
MtHM078_Chr_3	AUGUSTUS	exon	25863361	25863495	.	-	.	ID=medtr.HM078.gnm1.ann1.g11063.t1.exon4;Parent=medtr.HM078.gnm1.ann1.g11063.t1;
MtHM078_Chr_3	AUGUSTUS	intron	25863496	25863590	1	-	.	Parent=medtr.HM078.gnm1.ann1.g11063.t1;
MtHM078_Chr_3	AUGUSTUS	CDS	25863591	25863693	1	-	0	ID=medtr.HM078.gnm1.ann1.g11063.t1.CDS5;Parent=medtr.HM078.gnm1.ann1.g11063.t1;
MtHM078_Chr_3	AUGUSTUS	exon	25863591	25863693	.	-	.	ID=medtr.HM078.gnm1.ann1.g11063.t1.exon5;Parent=medtr.HM078.gnm1.ann1.g11063.t1;
MtHM078_Chr_3	AUGUSTUS	intron	25863694	25863979	0.92	-	.	Parent=medtr.HM078.gnm1.ann1.g11063.t1;
MtHM078_Chr_3	AUGUSTUS	CDS	25863980	25864057	0.92	-	0	ID=medtr.HM078.gnm1.ann1.g11063.t1.CDS6;Parent=medtr.HM078.gnm1.ann1.g11063.t1;
MtHM078_Chr_3	AUGUSTUS	exon	25863980	25864057	.	-	.	ID=medtr.HM078.gnm1.ann1.g11063.t1.exon6;Parent=medtr.HM078.gnm1.ann1.g11063.t1;
MtHM078_Chr_3	AUGUSTUS	intron	25864058	25864135	0.99	-	.	Parent=medtr.HM078.gnm1.ann1.g11063.t1;
MtHM078_Chr_3	AUGUSTUS	CDS	25864136	25864225	0.99	-	0	ID=medtr.HM078.gnm1.ann1.g11063.t1.CDS7;Parent=medtr.HM078.gnm1.ann1.g11063.t1;
MtHM078_Chr_3	AUGUSTUS	exon	25864136	25864225	.	-	.	ID=medtr.HM078.gnm1.ann1.g11063.t1.exon7;Parent=medtr.HM078.gnm1.ann1.g11063.t1;
MtHM078_Chr_3	AUGUSTUS	intron	25864226	25864341	1	-	.	Parent=medtr.HM078.gnm1.ann1.g11063.t1;
MtHM078_Chr_3	AUGUSTUS	CDS	25864342	25864416	1	-	0	ID=medtr.HM078.gnm1.ann1.g11063.t1.CDS8;Parent=medtr.HM078.gnm1.ann1.g11063.t1;
MtHM078_Chr_3	AUGUSTUS	exon	25864342	25864416	.	-	.	ID=medtr.HM078.gnm1.ann1.g11063.t1.exon8;Parent=medtr.HM078.gnm1.ann1.g11063.t1;
MtHM078_Chr_3	AUGUSTUS	intron	25864417	25864527	1	-	.	Parent=medtr.HM078.gnm1.ann1.g11063.t1;
MtHM078_Chr_3	AUGUSTUS	CDS	25864528	25864626	1	-	0	ID=medtr.HM078.gnm1.ann1.g11063.t1.CDS9;Parent=medtr.HM078.gnm1.ann1.g11063.t1;
MtHM078_Chr_3	AUGUSTUS	exon	25864528	25864626	.	-	.	ID=medtr.HM078.gnm1.ann1.g11063.t1.exon9;Parent=medtr.HM078.gnm1.ann1.g11063.t1;
MtHM078_Chr_3	AUGUSTUS	intron	25864627	25864703	1	-	.	Parent=medtr.HM078.gnm1.ann1.g11063.t1;
MtHM078_Chr_3	AUGUSTUS	CDS	25864704	25864831	1	-	2	ID=medtr.HM078.gnm1.ann1.g11063.t1.CDS10;Parent=medtr.HM078.gnm1.ann1.g11063.t1;
MtHM078_Chr_3	AUGUSTUS	exon	25864704	25864831	.	-	.	ID=medtr.HM078.gnm1.ann1.g11063.t1.exon10;Parent=medtr.HM078.gnm1.ann1.g11063.t1;
MtHM078_Chr_3	AUGUSTUS	intron	25864832	25864971	1	-	.	Parent=medtr.HM078.gnm1.ann1.g11063.t1;
MtHM078_Chr_3	AUGUSTUS	CDS	25864972	25865692	1	-	0	ID=medtr.HM078.gnm1.ann1.g11063.t1.CDS11;Parent=medtr.HM078.gnm1.ann1.g11063.t1;
MtHM078_Chr_3	AUGUSTUS	exon	25864972	25865692	.	-	.	ID=medtr.HM078.gnm1.ann1.g11063.t1.exon11;Parent=medtr.HM078.gnm1.ann1.g11063.t1;
MtHM078_Chr_3	AUGUSTUS	intron	25865693	25866196	1	-	.	Parent=medtr.HM078.gnm1.ann1.g11063.t1;
MtHM078_Chr_3	AUGUSTUS	CDS	25866197	25866727	1	-	0	ID=medtr.HM078.gnm1.ann1.g11063.t1.CDS12;Parent=medtr.HM078.gnm1.ann1.g11063.t1;
MtHM078_Chr_3	AUGUSTUS	exon	25866197	25866727	.	-	.	ID=medtr.HM078.gnm1.ann1.g11063.t1.exon12;Parent=medtr.HM078.gnm1.ann1.g11063.t1;
MtHM078_Chr_3	AUGUSTUS	intron	25866728	25867609	1	-	.	Parent=medtr.HM078.gnm1.ann1.g11063.t1;
MtHM078_Chr_3	AUGUSTUS	CDS	25867610	25868601	0.6	-	2	ID=medtr.HM078.gnm1.ann1.g11063.t1.CDS13;Parent=medtr.HM078.gnm1.ann1.g11063.t1;
MtHM078_Chr_3	AUGUSTUS	exon	25867610	25868601	.	-	.	ID=medtr.HM078.gnm1.ann1.g11063.t1.exon13;Parent=medtr.HM078.gnm1.ann1.g11063.t1;
MtHM078_Chr_3	AUGUSTUS	intron	25868602	25868715	0.6	-	.	Parent=medtr.HM078.gnm1.ann1.g11063.t1;
MtHM078_Chr_3	AUGUSTUS	CDS	25868716	25869847	0.36	-	0	ID=medtr.HM078.gnm1.ann1.g11063.t1.CDS14;Parent=medtr.HM078.gnm1.ann1.g11063.t1;
MtHM078_Chr_3	AUGUSTUS	exon	25868716	25869847	.	-	.	ID=medtr.HM078.gnm1.ann1.g11063.t1.exon14;Parent=medtr.HM078.gnm1.ann1.g11063.t1;
MtHM078_Chr_3	AUGUSTUS	start_codon	25869845	25869847	.	-	0	Parent=medtr.HM078.gnm1.ann1.g11063.t1;
MtHM078_Chr_3	AUGUSTUS	gene	25869980	25870848	.	-	.	ID=medtr.HM078.gnm1.ann1.g11064;
MtHM078_Chr_3	AUGUSTUS	mRNA	25869980	25870848	0.83	-	.	ID=medtr.HM078.gnm1.ann1.g11064.t1;Parent=medtr.HM078.gnm1.ann1.g11064;product=LRR and NB-ARC domain disease resistance protein
MtHM078_Chr_3	AUGUSTUS	stop_codon	25869980	25869982	.	-	0	Parent=medtr.HM078.gnm1.ann1.g11064.t1;
MtHM078_Chr_3	AUGUSTUS	CDS	25869980	25870693	0.83	-	0	ID=medtr.HM078.gnm1.ann1.g11064.t1.CDS1;Parent=medtr.HM078.gnm1.ann1.g11064.t1;
MtHM078_Chr_3	AUGUSTUS	exon	25869980	25870693	.	-	.	ID=medtr.HM078.gnm1.ann1.g11064.t1.exon1;Parent=medtr.HM078.gnm1.ann1.g11064.t1;
MtHM078_Chr_3	AUGUSTUS	intron	25870694	25870845	0.99	-	.	Parent=medtr.HM078.gnm1.ann1.g11064.t1;
MtHM078_Chr_3	AUGUSTUS	CDS	25870846	25870848	0.99	-	0	ID=medtr.HM078.gnm1.ann1.g11064.t1.CDS2;Parent=medtr.HM078.gnm1.ann1.g11064.t1;
MtHM078_Chr_3	AUGUSTUS	exon	25870846	25870848	.	-	.	ID=medtr.HM078.gnm1.ann1.g11064.t1.exon2;Parent=medtr.HM078.gnm1.ann1.g11064.t1;
MtHM078_Chr_3	AUGUSTUS	start_codon	25870846	25870848	.	-	0	Parent=medtr.HM078.gnm1.ann1.g11064.t1;
MtHM078_Chr_3	AUGUSTUS	gene	26697592	26700447	.	+	.	ID=medtr.HM078.gnm1.ann1.g11134;
MtHM078_Chr_3	AUGUSTUS	mRNA	26697592	26700447	.	+	.	ID=medtr.HM078.gnm1.ann1.g11134.t1;Parent=medtr.HM078.gnm1.ann1.g11134;product=Disease resistance protein (CC-NBS-LRR class) family protein
MtHM078_Chr_3	AUGUSTUS	start_codon	26697592	26697594	.	+	0	Parent=medtr.HM078.gnm1.ann1.g11134.t1;
MtHM078_Chr_3	AUGUSTUS	CDS	26697592	26700444	0.61	+	0	ID=medtr.HM078.gnm1.ann1.g11134.t1.CDS1;Parent=medtr.HM078.gnm1.ann1.g11134.t1;
MtHM078_Chr_3	AUGUSTUS	exon	26697592	26700447	.	+	.	ID=medtr.HM078.gnm1.ann1.g11134.t1.exon1;Parent=medtr.HM078.gnm1.ann1.g11134.t1;
MtHM078_Chr_3	AUGUSTUS	stop_codon	26700445	26700447	.	+	0	Parent=medtr.HM078.gnm1.ann1.g11134.t1;
MtHM078_Chr_3	AUGUSTUS	gene	28042831	28047584	.	-	.	ID=medtr.HM078.gnm1.ann1.g11227;
MtHM078_Chr_3	AUGUSTUS	mRNA	28042831	28047584	0.87	-	.	ID=medtr.HM078.gnm1.ann1.g11227.t1;Parent=medtr.HM078.gnm1.ann1.g11227;product=Disease resistance protein (TIR-NBS-LRR class), putative
MtHM078_Chr_3	AUGUSTUS	stop_codon	28042831	28042833	.	-	0	Parent=medtr.HM078.gnm1.ann1.g11227.t1;
MtHM078_Chr_3	AUGUSTUS	CDS	28042831	28042901	1	-	2	ID=medtr.HM078.gnm1.ann1.g11227.t1.CDS1;Parent=medtr.HM078.gnm1.ann1.g11227.t1;
MtHM078_Chr_3	AUGUSTUS	exon	28042831	28042901	.	-	.	ID=medtr.HM078.gnm1.ann1.g11227.t1.exon1;Parent=medtr.HM078.gnm1.ann1.g11227.t1;
MtHM078_Chr_3	AUGUSTUS	intron	28042902	28043000	1	-	.	Parent=medtr.HM078.gnm1.ann1.g11227.t1;
MtHM078_Chr_3	AUGUSTUS	CDS	28043001	28044453	1	-	0	ID=medtr.HM078.gnm1.ann1.g11227.t1.CDS2;Parent=medtr.HM078.gnm1.ann1.g11227.t1;
MtHM078_Chr_3	AUGUSTUS	exon	28043001	28044453	.	-	.	ID=medtr.HM078.gnm1.ann1.g11227.t1.exon2;Parent=medtr.HM078.gnm1.ann1.g11227.t1;
MtHM078_Chr_3	AUGUSTUS	intron	28044454	28044688	1	-	.	Parent=medtr.HM078.gnm1.ann1.g11227.t1;
MtHM078_Chr_3	AUGUSTUS	CDS	28044689	28044997	1	-	0	ID=medtr.HM078.gnm1.ann1.g11227.t1.CDS3;Parent=medtr.HM078.gnm1.ann1.g11227.t1;
MtHM078_Chr_3	AUGUSTUS	exon	28044689	28044997	.	-	.	ID=medtr.HM078.gnm1.ann1.g11227.t1.exon3;Parent=medtr.HM078.gnm1.ann1.g11227.t1;
MtHM078_Chr_3	AUGUSTUS	intron	28044998	28045101	1	-	.	Parent=medtr.HM078.gnm1.ann1.g11227.t1;
MtHM078_Chr_3	AUGUSTUS	CDS	28045102	28046200	1	-	1	ID=medtr.HM078.gnm1.ann1.g11227.t1.CDS4;Parent=medtr.HM078.gnm1.ann1.g11227.t1;
MtHM078_Chr_3	AUGUSTUS	exon	28045102	28046200	.	-	.	ID=medtr.HM078.gnm1.ann1.g11227.t1.exon4;Parent=medtr.HM078.gnm1.ann1.g11227.t1;
MtHM078_Chr_3	AUGUSTUS	intron	28046201	28047075	1	-	.	Parent=medtr.HM078.gnm1.ann1.g11227.t1;
MtHM078_Chr_3	AUGUSTUS	CDS	28047076	28047584	0.87	-	0	ID=medtr.HM078.gnm1.ann1.g11227.t1.CDS5;Parent=medtr.HM078.gnm1.ann1.g11227.t1;
MtHM078_Chr_3	AUGUSTUS	exon	28047076	28047584	.	-	.	ID=medtr.HM078.gnm1.ann1.g11227.t1.exon5;Parent=medtr.HM078.gnm1.ann1.g11227.t1;
MtHM078_Chr_3	AUGUSTUS	start_codon	28047582	28047584	.	-	0	Parent=medtr.HM078.gnm1.ann1.g11227.t1;
MtHM078_Chr_3	AUGUSTUS	gene	28433811	28437412	.	+	.	ID=medtr.HM078.gnm1.ann1.g11260;
MtHM078_Chr_3	AUGUSTUS	mRNA	28433811	28437412	0.98	+	.	ID=medtr.HM078.gnm1.ann1.g11260.t1;Parent=medtr.HM078.gnm1.ann1.g11260;product=Disease resistance protein (CC-NBS-LRR class) family protein
MtHM078_Chr_3	AUGUSTUS	start_codon	28433811	28433813	.	+	0	Parent=medtr.HM078.gnm1.ann1.g11260.t1;
MtHM078_Chr_3	AUGUSTUS	CDS	28433811	28435982	1	+	0	ID=medtr.HM078.gnm1.ann1.g11260.t1.CDS1;Parent=medtr.HM078.gnm1.ann1.g11260.t1;
MtHM078_Chr_3	AUGUSTUS	exon	28433811	28435982	.	+	.	ID=medtr.HM078.gnm1.ann1.g11260.t1.exon1;Parent=medtr.HM078.gnm1.ann1.g11260.t1;
MtHM078_Chr_3	AUGUSTUS	intron	28435983	28436104	1	+	.	Parent=medtr.HM078.gnm1.ann1.g11260.t1;
MtHM078_Chr_3	AUGUSTUS	CDS	28436105	28436704	1	+	0	ID=medtr.HM078.gnm1.ann1.g11260.t1.CDS2;Parent=medtr.HM078.gnm1.ann1.g11260.t1;
MtHM078_Chr_3	AUGUSTUS	exon	28436105	28436704	.	+	.	ID=medtr.HM078.gnm1.ann1.g11260.t1.exon2;Parent=medtr.HM078.gnm1.ann1.g11260.t1;
MtHM078_Chr_3	AUGUSTUS	intron	28436705	28437127	1	+	.	Parent=medtr.HM078.gnm1.ann1.g11260.t1;
MtHM078_Chr_3	AUGUSTUS	CDS	28437128	28437412	0.98	+	0	ID=medtr.HM078.gnm1.ann1.g11260.t1.CDS3;Parent=medtr.HM078.gnm1.ann1.g11260.t1;
MtHM078_Chr_3	AUGUSTUS	exon	28437128	28437412	.	+	.	ID=medtr.HM078.gnm1.ann1.g11260.t1.exon3;Parent=medtr.HM078.gnm1.ann1.g11260.t1;
MtHM078_Chr_3	AUGUSTUS	stop_codon	28437410	28437412	.	+	0	Parent=medtr.HM078.gnm1.ann1.g11260.t1;
MtHM078_Chr_3	AUGUSTUS	gene	28437775	28444880	.	+	.	ID=medtr.HM078.gnm1.ann1.g11261;
MtHM078_Chr_3	AUGUSTUS	mRNA	28437775	28444880	0.69	+	.	ID=medtr.HM078.gnm1.ann1.g11261.t1;Parent=medtr.HM078.gnm1.ann1.g11261;product=Disease resistance protein (CC-NBS-LRR class) family protein
MtHM078_Chr_3	AUGUSTUS	start_codon	28437775	28437777	.	+	0	Parent=medtr.HM078.gnm1.ann1.g11261.t1;
MtHM078_Chr_3	AUGUSTUS	CDS	28437775	28437813	0.97	+	0	ID=medtr.HM078.gnm1.ann1.g11261.t1.CDS1;Parent=medtr.HM078.gnm1.ann1.g11261.t1;
MtHM078_Chr_3	AUGUSTUS	exon	28437775	28437813	.	+	.	ID=medtr.HM078.gnm1.ann1.g11261.t1.exon1;Parent=medtr.HM078.gnm1.ann1.g11261.t1;
MtHM078_Chr_3	AUGUSTUS	intron	28437814	28438321	1	+	.	Parent=medtr.HM078.gnm1.ann1.g11261.t1;
MtHM078_Chr_3	AUGUSTUS	CDS	28438322	28438391	0.71	+	0	ID=medtr.HM078.gnm1.ann1.g11261.t1.CDS2;Parent=medtr.HM078.gnm1.ann1.g11261.t1;
MtHM078_Chr_3	AUGUSTUS	exon	28438322	28438391	.	+	.	ID=medtr.HM078.gnm1.ann1.g11261.t1.exon2;Parent=medtr.HM078.gnm1.ann1.g11261.t1;
MtHM078_Chr_3	AUGUSTUS	intron	28438392	28439751	0.69	+	.	Parent=medtr.HM078.gnm1.ann1.g11261.t1;
MtHM078_Chr_3	AUGUSTUS	CDS	28439752	28439769	0.93	+	2	ID=medtr.HM078.gnm1.ann1.g11261.t1.CDS3;Parent=medtr.HM078.gnm1.ann1.g11261.t1;
MtHM078_Chr_3	AUGUSTUS	exon	28439752	28439769	.	+	.	ID=medtr.HM078.gnm1.ann1.g11261.t1.exon3;Parent=medtr.HM078.gnm1.ann1.g11261.t1;
MtHM078_Chr_3	AUGUSTUS	intron	28439770	28440330	0.93	+	.	Parent=medtr.HM078.gnm1.ann1.g11261.t1;
MtHM078_Chr_3	AUGUSTUS	CDS	28440331	28443398	0.97	+	2	ID=medtr.HM078.gnm1.ann1.g11261.t1.CDS4;Parent=medtr.HM078.gnm1.ann1.g11261.t1;
MtHM078_Chr_3	AUGUSTUS	exon	28440331	28443398	.	+	.	ID=medtr.HM078.gnm1.ann1.g11261.t1.exon4;Parent=medtr.HM078.gnm1.ann1.g11261.t1;
MtHM078_Chr_3	AUGUSTUS	intron	28443399	28443520	1	+	.	Parent=medtr.HM078.gnm1.ann1.g11261.t1;
MtHM078_Chr_3	AUGUSTUS	CDS	28443521	28444120	1	+	0	ID=medtr.HM078.gnm1.ann1.g11261.t1.CDS5;Parent=medtr.HM078.gnm1.ann1.g11261.t1;
MtHM078_Chr_3	AUGUSTUS	exon	28443521	28444120	.	+	.	ID=medtr.HM078.gnm1.ann1.g11261.t1.exon5;Parent=medtr.HM078.gnm1.ann1.g11261.t1;
MtHM078_Chr_3	AUGUSTUS	intron	28444121	28444550	1	+	.	Parent=medtr.HM078.gnm1.ann1.g11261.t1;
MtHM078_Chr_3	AUGUSTUS	CDS	28444551	28444880	1	+	0	ID=medtr.HM078.gnm1.ann1.g11261.t1.CDS6;Parent=medtr.HM078.gnm1.ann1.g11261.t1;
MtHM078_Chr_3	AUGUSTUS	exon	28444551	28444880	.	+	.	ID=medtr.HM078.gnm1.ann1.g11261.t1.exon6;Parent=medtr.HM078.gnm1.ann1.g11261.t1;
MtHM078_Chr_3	AUGUSTUS	stop_codon	28444878	28444880	.	+	0	Parent=medtr.HM078.gnm1.ann1.g11261.t1;
MtHM078_Chr_3	AUGUSTUS	gene	29096580	29100392	.	+	.	ID=medtr.HM078.gnm1.ann1.g11318;
MtHM078_Chr_3	AUGUSTUS	mRNA	29096580	29100392	0.95	+	.	ID=medtr.HM078.gnm1.ann1.g11318.t1;Parent=medtr.HM078.gnm1.ann1.g11318;product=NB-ARC domain disease resistance protein
MtHM078_Chr_3	AUGUSTUS	start_codon	29096580	29096582	.	+	0	Parent=medtr.HM078.gnm1.ann1.g11318.t1;
MtHM078_Chr_3	AUGUSTUS	CDS	29096580	29099675	0.98	+	0	ID=medtr.HM078.gnm1.ann1.g11318.t1.CDS1;Parent=medtr.HM078.gnm1.ann1.g11318.t1;
MtHM078_Chr_3	AUGUSTUS	exon	29096580	29099675	.	+	.	ID=medtr.HM078.gnm1.ann1.g11318.t1.exon1;Parent=medtr.HM078.gnm1.ann1.g11318.t1;
MtHM078_Chr_3	AUGUSTUS	intron	29099676	29099756	1	+	.	Parent=medtr.HM078.gnm1.ann1.g11318.t1;
MtHM078_Chr_3	AUGUSTUS	CDS	29099757	29100392	0.97	+	0	ID=medtr.HM078.gnm1.ann1.g11318.t1.CDS2;Parent=medtr.HM078.gnm1.ann1.g11318.t1;
MtHM078_Chr_3	AUGUSTUS	exon	29099757	29100392	.	+	.	ID=medtr.HM078.gnm1.ann1.g11318.t1.exon2;Parent=medtr.HM078.gnm1.ann1.g11318.t1;
MtHM078_Chr_3	AUGUSTUS	stop_codon	29100390	29100392	.	+	0	Parent=medtr.HM078.gnm1.ann1.g11318.t1;
MtHM078_Chr_3	AUGUSTUS	gene	29107929	29111830	.	+	.	ID=medtr.HM078.gnm1.ann1.g11319;
MtHM078_Chr_3	AUGUSTUS	mRNA	29107929	29111830	0.88	+	.	ID=medtr.HM078.gnm1.ann1.g11319.t1;Parent=medtr.HM078.gnm1.ann1.g11319;product=NB-ARC domain disease resistance protein
MtHM078_Chr_3	AUGUSTUS	start_codon	29107929	29107931	.	+	0	Parent=medtr.HM078.gnm1.ann1.g11319.t1;
MtHM078_Chr_3	AUGUSTUS	CDS	29107929	29111012	0.88	+	0	ID=medtr.HM078.gnm1.ann1.g11319.t1.CDS1;Parent=medtr.HM078.gnm1.ann1.g11319.t1;
MtHM078_Chr_3	AUGUSTUS	exon	29107929	29111012	.	+	.	ID=medtr.HM078.gnm1.ann1.g11319.t1.exon1;Parent=medtr.HM078.gnm1.ann1.g11319.t1;
MtHM078_Chr_3	AUGUSTUS	intron	29111013	29111093	1	+	.	Parent=medtr.HM078.gnm1.ann1.g11319.t1;
[truncated: 7,479 more rows]

## Sheet: Table S5
Table S5. Predicted TIR-NBS-LRR proteins in rnpm1 and putative homologs identified between MtHM078 v1.0 and Mt5.0.
Gene (HM078)	Gene location (HM078)	InterProScan Domains	Amino acid length	Gene (A17)	Gene location (A17)	InterProScan Domains	Amino acid length	EMBOSS Needle Alignment Identity	EMBOSS Needle Alignment Similarity	EMBOSS Needle Alignment Gaps
medtr.HM078.gnm1.ann1.g15640	Chr4:8034265-8040928	TIR, NB-ARC, TIR, NB-ARC, LRR	1561	MtrunA17_Chr4g0009301	Chr4:7284017-7291555	TIR, NB-ARC, TIR, NB-ARC	1739	1161/1739 (66.8%)	1316/1739 (75.7%)	188/1739 (10.8%)
medtr.HM078.gnm1.ann1.g15641	Chr4:8044138-8051881	TIR, NB-ARC, TIR, NB-ARC, LRR	1579	MtrunA17_Chr4g0009241	Chr4:7239379-7248100	TIR, NB-ARC, TIR, NB-ARC, LRR	1727	1125/1727 (65.1%)	1294/1727 (74.9%)	180/1727 (10.4%)
medtr.HM078.gnm1.ann1.g15643	Chr4:8056191-8064834	TIR, NB-ARC, TIR, NB-ARC, LRR	1745	MtrunA17_Chr4g0009141	Chr4:7138420-7148982	TIR, NB-ARC, TIR, NB-ARC, LRR	1775	1230/1775 (69.3%)	1425/1775 (80.3%)	70/1775 (3.9%)
medtr.HM078.gnm1.ann1.g15645	Chr4:8072680-8080299	TIR, NB-ARC, TIR, NB-ARC, LRR	1707	MtrunA17_Chr4g0009041	Chr4:7078769-7087185	TIR, NB-ARC, TIR, NB-ARC, LRR	1720	1482/1720 (86.2%)	1541/1720 (89.6%)	49/1720 (2.8%)
medtr.HM078.gnm1.ann1.g15647	Chr4:8113544-8122192	TIR, NB-ARC, TIR, NB-ARC, LRR	1772	MtrunA17_Chr4g0009101	Chr4:7110028-7120903	TIR, NB-ARC, TIR, NB-ARC, LRR	1772	1757/1772 (99.2%)	1761/1772 (99.4%)	1/1772 (0.1%)
medtr.HM078.gnm1.ann1.g15649	Chr4:8138124-8146348	TIR, NB-ARC, TIR, NB-ARC, LRR	1752	MtrunA17_Chr4g0009141	Chr4:7138420-7148982	TIR, NB-ARC, TIR, NB-ARC, LRR	1752	1689/1752 (96.4%)	1711/1752 (97.7%)	17/1752 (1.0%)
medtr.HM078.gnm1.ann1.g15653	Chr4:8176337-8188253	TIR, NB-ARC, LRR, TIR, NB-ARC, LRR	1908	MtrunA17_Chr4g0009171	Chr4:7205140-7225080	TIR, NB-ARC, LRR, TIR, NB-ARC, LRR	2000	1383/2000 (69.2%)	1544/2000 (77.2%)	194/2000 (9.7%)
medtr.HM078.gnm1.ann1.g15655	Chr4:8211428-8217030	NB-ARC, LRR, LRR	1060	MtrunA17_Chr4g0009171	Chr4:7205140-7225080	TIR, NB-ARC, LRR, TIR, NB-ARC, LRR	1985	863/1985 (43.5%)	905/1985 (45.6%)	1012/1985 (51.0%)
medtr.HM078.gnm1.ann1.g15660	Chr4:8256869-8261039	TIR, NB-ARC, TIR	714	MtrunA17_Chr4g0009401	Chr4:7322655-7332554	TIR, NB-ARC, LRR, TIR, NB-ARC, LRR	1673	702/1673 (42.0%)	703/1673 (42.0%)	959/1673 (57.3%)
medtr.HM078.gnm1.ann1.g15661	Chr4:8261092-8266405	NB-ARC, LRR	952	MtrunA17_Chr4g0009401	Chr4:7322655-7332554	TIR, NB-ARC, LRR, TIR, NB-ARC, LRR	1673	937/1673 (56.0%)	939/1673 (56.1%)	732/1673 (43.8%)

## Sheet: Table S6
Table S6. Genomic locations of putative transcription factors annotated in the MtHM078 v1.0 genome.
Seqname	Source	Feature	Start	Stop	Score	Strand	Frame	Attribute
MtHM078_Chr_1	AUGUSTUS	gene	62882	65097	.	-	.	ID=medtr.HM078.gnm1.ann1.g11;
MtHM078_Chr_1	AUGUSTUS	mRNA	62882	65097	0.94	-	.	ID=medtr.HM078.gnm1.ann1.g11.t1;Parent=medtr.HM078.gnm1.ann1.g11;product=Putative transcription factor C2H2 family
MtHM078_Chr_1	AUGUSTUS	stop_codon	62882	62884	.	-	0	Parent=medtr.HM078.gnm1.ann1.g11.t1;
MtHM078_Chr_1	AUGUSTUS	CDS	62882	63409	0.94	-	0	ID=medtr.HM078.gnm1.ann1.g11.t1.CDS1;Parent=medtr.HM078.gnm1.ann1.g11.t1;
MtHM078_Chr_1	AUGUSTUS	exon	62882	63409	.	-	.	ID=medtr.HM078.gnm1.ann1.g11.t1.exon1;Parent=medtr.HM078.gnm1.ann1.g11.t1;
MtHM078_Chr_1	AUGUSTUS	intron	63410	63965	1	-	.	Parent=medtr.HM078.gnm1.ann1.g11.t1;
MtHM078_Chr_1	AUGUSTUS	CDS	63966	64282	1	-	2	ID=medtr.HM078.gnm1.ann1.g11.t1.CDS2;Parent=medtr.HM078.gnm1.ann1.g11.t1;
MtHM078_Chr_1	AUGUSTUS	exon	63966	64282	.	-	.	ID=medtr.HM078.gnm1.ann1.g11.t1.exon2;Parent=medtr.HM078.gnm1.ann1.g11.t1;
MtHM078_Chr_1	AUGUSTUS	intron	64283	64754	1	-	.	Parent=medtr.HM078.gnm1.ann1.g11.t1;
MtHM078_Chr_1	AUGUSTUS	CDS	64755	64855	1	-	1	ID=medtr.HM078.gnm1.ann1.g11.t1.CDS3;Parent=medtr.HM078.gnm1.ann1.g11.t1;
MtHM078_Chr_1	AUGUSTUS	exon	64755	64855	.	-	.	ID=medtr.HM078.gnm1.ann1.g11.t1.exon3;Parent=medtr.HM078.gnm1.ann1.g11.t1;
MtHM078_Chr_1	AUGUSTUS	intron	64856	65023	1	-	.	Parent=medtr.HM078.gnm1.ann1.g11.t1;
MtHM078_Chr_1	AUGUSTUS	CDS	65024	65097	1	-	0	ID=medtr.HM078.gnm1.ann1.g11.t1.CDS4;Parent=medtr.HM078.gnm1.ann1.g11.t1;
MtHM078_Chr_1	AUGUSTUS	exon	65024	65097	.	-	.	ID=medtr.HM078.gnm1.ann1.g11.t1.exon4;Parent=medtr.HM078.gnm1.ann1.g11.t1;
MtHM078_Chr_1	AUGUSTUS	start_codon	65095	65097	.	-	0	Parent=medtr.HM078.gnm1.ann1.g11.t1;
MtHM078_Chr_1	AUGUSTUS	gene	114334	115670	.	-	.	ID=medtr.HM078.gnm1.ann1.g17;
MtHM078_Chr_1	AUGUSTUS	mRNA	114334	115670	1	-	.	ID=medtr.HM078.gnm1.ann1.g17.t1;Parent=medtr.HM078.gnm1.ann1.g17;product=Putative transcription factor Homobox-WOX family
MtHM078_Chr_1	AUGUSTUS	stop_codon	114334	114336	.	-	0	Parent=medtr.HM078.gnm1.ann1.g17.t1;
MtHM078_Chr_1	AUGUSTUS	CDS	114334	114486	1	-	0	ID=medtr.HM078.gnm1.ann1.g17.t1.CDS1;Parent=medtr.HM078.gnm1.ann1.g17.t1;
MtHM078_Chr_1	AUGUSTUS	exon	114334	114486	.	-	.	ID=medtr.HM078.gnm1.ann1.g17.t1.exon1;Parent=medtr.HM078.gnm1.ann1.g17.t1;
MtHM078_Chr_1	AUGUSTUS	intron	114487	114701	1	-	.	Parent=medtr.HM078.gnm1.ann1.g17.t1;
MtHM078_Chr_1	AUGUSTUS	CDS	114702	115019	1	-	0	ID=medtr.HM078.gnm1.ann1.g17.t1.CDS2;Parent=medtr.HM078.gnm1.ann1.g17.t1;
MtHM078_Chr_1	AUGUSTUS	exon	114702	115019	.	-	.	ID=medtr.HM078.gnm1.ann1.g17.t1.exon2;Parent=medtr.HM078.gnm1.ann1.g17.t1;
MtHM078_Chr_1	AUGUSTUS	intron	115020	115430	1	-	.	Parent=medtr.HM078.gnm1.ann1.g17.t1;
MtHM078_Chr_1	AUGUSTUS	CDS	115431	115670	1	-	0	ID=medtr.HM078.gnm1.ann1.g17.t1.CDS3;Parent=medtr.HM078.gnm1.ann1.g17.t1;
MtHM078_Chr_1	AUGUSTUS	exon	115431	115670	.	-	.	ID=medtr.HM078.gnm1.ann1.g17.t1.exon3;Parent=medtr.HM078.gnm1.ann1.g17.t1;
MtHM078_Chr_1	AUGUSTUS	start_codon	115668	115670	.	-	0	Parent=medtr.HM078.gnm1.ann1.g17.t1;
MtHM078_Chr_1	AUGUSTUS	gene	128128	132861	.	+	.	ID=medtr.HM078.gnm1.ann1.g18;
MtHM078_Chr_1	AUGUSTUS	mRNA	128128	132861	0.82	+	.	ID=medtr.HM078.gnm1.ann1.g18.t1;Parent=medtr.HM078.gnm1.ann1.g18;product=Putative transcription factor C3H family
MtHM078_Chr_1	AUGUSTUS	start_codon	128128	128130	.	+	0	Parent=medtr.HM078.gnm1.ann1.g18.t1;
MtHM078_Chr_1	AUGUSTUS	CDS	128128	128187	1	+	0	ID=medtr.HM078.gnm1.ann1.g18.t1.CDS1;Parent=medtr.HM078.gnm1.ann1.g18.t1;
MtHM078_Chr_1	AUGUSTUS	exon	128128	128187	.	+	.	ID=medtr.HM078.gnm1.ann1.g18.t1.exon1;Parent=medtr.HM078.gnm1.ann1.g18.t1;
MtHM078_Chr_1	AUGUSTUS	intron	128188	131232	1	+	.	Parent=medtr.HM078.gnm1.ann1.g18.t1;
MtHM078_Chr_1	AUGUSTUS	CDS	131233	131442	1	+	0	ID=medtr.HM078.gnm1.ann1.g18.t1.CDS2;Parent=medtr.HM078.gnm1.ann1.g18.t1;
MtHM078_Chr_1	AUGUSTUS	exon	131233	131442	.	+	.	ID=medtr.HM078.gnm1.ann1.g18.t1.exon2;Parent=medtr.HM078.gnm1.ann1.g18.t1;
MtHM078_Chr_1	AUGUSTUS	intron	131443	131798	1	+	.	Parent=medtr.HM078.gnm1.ann1.g18.t1;
MtHM078_Chr_1	AUGUSTUS	CDS	131799	131923	1	+	0	ID=medtr.HM078.gnm1.ann1.g18.t1.CDS3;Parent=medtr.HM078.gnm1.ann1.g18.t1;
MtHM078_Chr_1	AUGUSTUS	exon	131799	131923	.	+	.	ID=medtr.HM078.gnm1.ann1.g18.t1.exon3;Parent=medtr.HM078.gnm1.ann1.g18.t1;
MtHM078_Chr_1	AUGUSTUS	intron	131924	132017	1	+	.	Parent=medtr.HM078.gnm1.ann1.g18.t1;
MtHM078_Chr_1	AUGUSTUS	CDS	132018	132861	0.82	+	1	ID=medtr.HM078.gnm1.ann1.g18.t1.CDS4;Parent=medtr.HM078.gnm1.ann1.g18.t1;
MtHM078_Chr_1	AUGUSTUS	exon	132018	132861	.	+	.	ID=medtr.HM078.gnm1.ann1.g18.t1.exon4;Parent=medtr.HM078.gnm1.ann1.g18.t1;
MtHM078_Chr_1	AUGUSTUS	stop_codon	132859	132861	.	+	0	Parent=medtr.HM078.gnm1.ann1.g18.t1;
MtHM078_Chr_1	AUGUSTUS	gene	267621	269997	.	-	.	ID=medtr.HM078.gnm1.ann1.g31;
MtHM078_Chr_1	AUGUSTUS	mRNA	267621	269997	0.99	-	.	ID=medtr.HM078.gnm1.ann1.g31.t1;Parent=medtr.HM078.gnm1.ann1.g31;product=Putative transcription factor MYC/MYB
MtHM078_Chr_1	AUGUSTUS	stop_codon	267621	267623	.	-	0	Parent=medtr.HM078.gnm1.ann1.g31.t1;
MtHM078_Chr_1	AUGUSTUS	CDS	267621	268049	0.99	-	0	ID=medtr.HM078.gnm1.ann1.g31.t1.CDS1;Parent=medtr.HM078.gnm1.ann1.g31.t1;
MtHM078_Chr_1	AUGUSTUS	exon	267621	268049	.	-	.	ID=medtr.HM078.gnm1.ann1.g31.t1.exon1;Parent=medtr.HM078.gnm1.ann1.g31.t1;
MtHM078_Chr_1	AUGUSTUS	intron	268050	268724	1	-	.	Parent=medtr.HM078.gnm1.ann1.g31.t1;
MtHM078_Chr_1	AUGUSTUS	CDS	268725	268781	1	-	0	ID=medtr.HM078.gnm1.ann1.g31.t1.CDS2;Parent=medtr.HM078.gnm1.ann1.g31.t1;
MtHM078_Chr_1	AUGUSTUS	exon	268725	268781	.	-	.	ID=medtr.HM078.gnm1.ann1.g31.t1.exon2;Parent=medtr.HM078.gnm1.ann1.g31.t1;
MtHM078_Chr_1	AUGUSTUS	intron	268782	268954	1	-	.	Parent=medtr.HM078.gnm1.ann1.g31.t1;
MtHM078_Chr_1	AUGUSTUS	CDS	268955	268996	1	-	0	ID=medtr.HM078.gnm1.ann1.g31.t1.CDS3;Parent=medtr.HM078.gnm1.ann1.g31.t1;
MtHM078_Chr_1	AUGUSTUS	exon	268955	268996	.	-	.	ID=medtr.HM078.gnm1.ann1.g31.t1.exon3;Parent=medtr.HM078.gnm1.ann1.g31.t1;
MtHM078_Chr_1	AUGUSTUS	intron	268997	269121	1	-	.	Parent=medtr.HM078.gnm1.ann1.g31.t1;
MtHM078_Chr_1	AUGUSTUS	CDS	269122	269230	1	-	1	ID=medtr.HM078.gnm1.ann1.g31.t1.CDS4;Parent=medtr.HM078.gnm1.ann1.g31.t1;
MtHM078_Chr_1	AUGUSTUS	exon	269122	269230	.	-	.	ID=medtr.HM078.gnm1.ann1.g31.t1.exon4;Parent=medtr.HM078.gnm1.ann1.g31.t1;
MtHM078_Chr_1	AUGUSTUS	intron	269231	269361	1	-	.	Parent=medtr.HM078.gnm1.ann1.g31.t1;
MtHM078_Chr_1	AUGUSTUS	CDS	269362	269493	1	-	1	ID=medtr.HM078.gnm1.ann1.g31.t1.CDS5;Parent=medtr.HM078.gnm1.ann1.g31.t1;
MtHM078_Chr_1	AUGUSTUS	exon	269362	269493	.	-	.	ID=medtr.HM078.gnm1.ann1.g31.t1.exon5;Parent=medtr.HM078.gnm1.ann1.g31.t1;
MtHM078_Chr_1	AUGUSTUS	intron	269494	269665	1	-	.	Parent=medtr.HM078.gnm1.ann1.g31.t1;
MtHM078_Chr_1	AUGUSTUS	CDS	269666	269719	1	-	1	ID=medtr.HM078.gnm1.ann1.g31.t1.CDS6;Parent=medtr.HM078.gnm1.ann1.g31.t1;
MtHM078_Chr_1	AUGUSTUS	exon	269666	269719	.	-	.	ID=medtr.HM078.gnm1.ann1.g31.t1.exon6;Parent=medtr.HM078.gnm1.ann1.g31.t1;
MtHM078_Chr_1	AUGUSTUS	intron	269720	269854	1	-	.	Parent=medtr.HM078.gnm1.ann1.g31.t1;
MtHM078_Chr_1	AUGUSTUS	CDS	269855	269997	1	-	0	ID=medtr.HM078.gnm1.ann1.g31.t1.CDS7;Parent=medtr.HM078.gnm1.ann1.g31.t1;
MtHM078_Chr_1	AUGUSTUS	exon	269855	269997	.	-	.	ID=medtr.HM078.gnm1.ann1.g31.t1.exon7;Parent=medtr.HM078.gnm1.ann1.g31.t1;
MtHM078_Chr_1	AUGUSTUS	start_codon	269995	269997	.	-	0	Parent=medtr.HM078.gnm1.ann1.g31.t1;
MtHM078_Chr_1	AUGUSTUS	gene	379233	381712	.	+	.	ID=medtr.HM078.gnm1.ann1.g41;
MtHM078_Chr_1	AUGUSTUS	mRNA	379233	381712	0.94	+	.	ID=medtr.HM078.gnm1.ann1.g41.t1;Parent=medtr.HM078.gnm1.ann1.g41;product=Putative transcription factor C2H2 family
MtHM078_Chr_1	AUGUSTUS	start_codon	379233	379235	.	+	0	Parent=medtr.HM078.gnm1.ann1.g41.t1;
MtHM078_Chr_1	AUGUSTUS	CDS	379233	379377	0.95	+	0	ID=medtr.HM078.gnm1.ann1.g41.t1.CDS1;Parent=medtr.HM078.gnm1.ann1.g41.t1;
MtHM078_Chr_1	AUGUSTUS	exon	379233	379377	.	+	.	ID=medtr.HM078.gnm1.ann1.g41.t1.exon1;Parent=medtr.HM078.gnm1.ann1.g41.t1;
MtHM078_Chr_1	AUGUSTUS	intron	379378	379465	1	+	.	Parent=medtr.HM078.gnm1.ann1.g41.t1;
MtHM078_Chr_1	AUGUSTUS	CDS	379466	379701	1	+	2	ID=medtr.HM078.gnm1.ann1.g41.t1.CDS2;Parent=medtr.HM078.gnm1.ann1.g41.t1;
MtHM078_Chr_1	AUGUSTUS	exon	379466	379701	.	+	.	ID=medtr.HM078.gnm1.ann1.g41.t1.exon2;Parent=medtr.HM078.gnm1.ann1.g41.t1;
MtHM078_Chr_1	AUGUSTUS	intron	379702	379783	1	+	.	Parent=medtr.HM078.gnm1.ann1.g41.t1;
MtHM078_Chr_1	AUGUSTUS	CDS	379784	379880	1	+	0	ID=medtr.HM078.gnm1.ann1.g41.t1.CDS3;Parent=medtr.HM078.gnm1.ann1.g41.t1;
MtHM078_Chr_1	AUGUSTUS	exon	379784	379880	.	+	.	ID=medtr.HM078.gnm1.ann1.g41.t1.exon3;Parent=medtr.HM078.gnm1.ann1.g41.t1;
MtHM078_Chr_1	AUGUSTUS	intron	379881	379973	1	+	.	Parent=medtr.HM078.gnm1.ann1.g41.t1;
MtHM078_Chr_1	AUGUSTUS	CDS	379974	380009	1	+	2	ID=medtr.HM078.gnm1.ann1.g41.t1.CDS4;Parent=medtr.HM078.gnm1.ann1.g41.t1;
MtHM078_Chr_1	AUGUSTUS	exon	379974	380009	.	+	.	ID=medtr.HM078.gnm1.ann1.g41.t1.exon4;Parent=medtr.HM078.gnm1.ann1.g41.t1;
MtHM078_Chr_1	AUGUSTUS	intron	380010	380636	1	+	.	Parent=medtr.HM078.gnm1.ann1.g41.t1;
MtHM078_Chr_1	AUGUSTUS	CDS	380637	380857	1	+	2	ID=medtr.HM078.gnm1.ann1.g41.t1.CDS5;Parent=medtr.HM078.gnm1.ann1.g41.t1;
MtHM078_Chr_1	AUGUSTUS	exon	380637	380857	.	+	.	ID=medtr.HM078.gnm1.ann1.g41.t1.exon5;Parent=medtr.HM078.gnm1.ann1.g41.t1;
MtHM078_Chr_1	AUGUSTUS	intron	380858	380950	1	+	.	Parent=medtr.HM078.gnm1.ann1.g41.t1;
MtHM078_Chr_1	AUGUSTUS	CDS	380951	381026	1	+	0	ID=medtr.HM078.gnm1.ann1.g41.t1.CDS6;Parent=medtr.HM078.gnm1.ann1.g41.t1;
MtHM078_Chr_1	AUGUSTUS	exon	380951	381026	.	+	.	ID=medtr.HM078.gnm1.ann1.g41.t1.exon6;Parent=medtr.HM078.gnm1.ann1.g41.t1;
MtHM078_Chr_1	AUGUSTUS	intron	381027	381125	1	+	.	Parent=medtr.HM078.gnm1.ann1.g41.t1;
MtHM078_Chr_1	AUGUSTUS	CDS	381126	381411	1	+	2	ID=medtr.HM078.gnm1.ann1.g41.t1.CDS7;Parent=medtr.HM078.gnm1.ann1.g41.t1;
MtHM078_Chr_1	AUGUSTUS	exon	381126	381411	.	+	.	ID=medtr.HM078.gnm1.ann1.g41.t1.exon7;Parent=medtr.HM078.gnm1.ann1.g41.t1;
MtHM078_Chr_1	AUGUSTUS	intron	381412	381600	1	+	.	Parent=medtr.HM078.gnm1.ann1.g41.t1;
MtHM078_Chr_1	AUGUSTUS	CDS	381601	381712	0.99	+	1	ID=medtr.HM078.gnm1.ann1.g41.t1.CDS8;Parent=medtr.HM078.gnm1.ann1.g41.t1;
MtHM078_Chr_1	AUGUSTUS	exon	381601	381712	.	+	.	ID=medtr.HM078.gnm1.ann1.g41.t1.exon8;Parent=medtr.HM078.gnm1.ann1.g41.t1;
MtHM078_Chr_1	AUGUSTUS	stop_codon	381710	381712	.	+	0	Parent=medtr.HM078.gnm1.ann1.g41.t1;
MtHM078_Chr_1	AUGUSTUS	gene	663130	664567	.	+	.	ID=medtr.HM078.gnm1.ann1.g69;
MtHM078_Chr_1	AUGUSTUS	mRNA	663130	664567	0.99	+	.	ID=medtr.HM078.gnm1.ann1.g69.t1;Parent=medtr.HM078.gnm1.ann1.g69;product=GATA type zinc finger transcription factor family protein
MtHM078_Chr_1	AUGUSTUS	start_codon	663130	663132	.	+	0	Parent=medtr.HM078.gnm1.ann1.g69.t1;
MtHM078_Chr_1	AUGUSTUS	CDS	663130	663264	0.99	+	0	ID=medtr.HM078.gnm1.ann1.g69.t1.CDS1;Parent=medtr.HM078.gnm1.ann1.g69.t1;
MtHM078_Chr_1	AUGUSTUS	exon	663130	663264	.	+	.	ID=medtr.HM078.gnm1.ann1.g69.t1.exon1;Parent=medtr.HM078.gnm1.ann1.g69.t1;
MtHM078_Chr_1	AUGUSTUS	intron	663265	663653	1	+	.	Parent=medtr.HM078.gnm1.ann1.g69.t1;
MtHM078_Chr_1	AUGUSTUS	CDS	663654	663750	1	+	0	ID=medtr.HM078.gnm1.ann1.g69.t1.CDS2;Parent=medtr.HM078.gnm1.ann1.g69.t1;
MtHM078_Chr_1	AUGUSTUS	exon	663654	663750	.	+	.	ID=medtr.HM078.gnm1.ann1.g69.t1.exon2;Parent=medtr.HM078.gnm1.ann1.g69.t1;
MtHM078_Chr_1	AUGUSTUS	intron	663751	663844	1	+	.	Parent=medtr.HM078.gnm1.ann1.g69.t1;
MtHM078_Chr_1	AUGUSTUS	CDS	663845	663888	1	+	2	ID=medtr.HM078.gnm1.ann1.g69.t1.CDS3;Parent=medtr.HM078.gnm1.ann1.g69.t1;
MtHM078_Chr_1	AUGUSTUS	exon	663845	663888	.	+	.	ID=medtr.HM078.gnm1.ann1.g69.t1.exon3;Parent=medtr.HM078.gnm1.ann1.g69.t1;
MtHM078_Chr_1	AUGUSTUS	intron	663889	663978	1	+	.	Parent=medtr.HM078.gnm1.ann1.g69.t1;
MtHM078_Chr_1	AUGUSTUS	CDS	663979	664068	1	+	0	ID=medtr.HM078.gnm1.ann1.g69.t1.CDS4;Parent=medtr.HM078.gnm1.ann1.g69.t1;
MtHM078_Chr_1	AUGUSTUS	exon	663979	664068	.	+	.	ID=medtr.HM078.gnm1.ann1.g69.t1.exon4;Parent=medtr.HM078.gnm1.ann1.g69.t1;
MtHM078_Chr_1	AUGUSTUS	intron	664069	664345	1	+	.	Parent=medtr.HM078.gnm1.ann1.g69.t1;
MtHM078_Chr_1	AUGUSTUS	CDS	664346	664567	1	+	0	ID=medtr.HM078.gnm1.ann1.g69.t1.CDS5;Parent=medtr.HM078.gnm1.ann1.g69.t1;
MtHM078_Chr_1	AUGUSTUS	exon	664346	664567	.	+	.	ID=medtr.HM078.gnm1.ann1.g69.t1.exon5;Parent=medtr.HM078.gnm1.ann1.g69.t1;
MtHM078_Chr_1	AUGUSTUS	stop_codon	664565	664567	.	+	0	Parent=medtr.HM078.gnm1.ann1.g69.t1;
MtHM078_Chr_1	AUGUSTUS	gene	690399	697518	.	-	.	ID=medtr.HM078.gnm1.ann1.g75;
MtHM078_Chr_1	AUGUSTUS	mRNA	690399	697518	0.71	-	.	ID=medtr.HM078.gnm1.ann1.g75.t1;Parent=medtr.HM078.gnm1.ann1.g75;product=Putative transcription factor WD40-like family
MtHM078_Chr_1	AUGUSTUS	stop_codon	690399	690401	.	-	0	Parent=medtr.HM078.gnm1.ann1.g75.t1;
MtHM078_Chr_1	AUGUSTUS	CDS	690399	690738	0.99	-	1	ID=medtr.HM078.gnm1.ann1.g75.t1.CDS1;Parent=medtr.HM078.gnm1.ann1.g75.t1;
MtHM078_Chr_1	AUGUSTUS	exon	690399	690738	.	-	.	ID=medtr.HM078.gnm1.ann1.g75.t1.exon1;Parent=medtr.HM078.gnm1.ann1.g75.t1;
MtHM078_Chr_1	AUGUSTUS	intron	690739	691853	1	-	.	Parent=medtr.HM078.gnm1.ann1.g75.t1;
MtHM078_Chr_1	AUGUSTUS	CDS	691854	692114	1	-	1	ID=medtr.HM078.gnm1.ann1.g75.t1.CDS2;Parent=medtr.HM078.gnm1.ann1.g75.t1;
MtHM078_Chr_1	AUGUSTUS	exon	691854	692114	.	-	.	ID=medtr.HM078.gnm1.ann1.g75.t1.exon2;Parent=medtr.HM078.gnm1.ann1.g75.t1;
MtHM078_Chr_1	AUGUSTUS	intron	692115	692388	1	-	.	Parent=medtr.HM078.gnm1.ann1.g75.t1;
MtHM078_Chr_1	AUGUSTUS	CDS	692389	692570	1	-	0	ID=medtr.HM078.gnm1.ann1.g75.t1.CDS3;Parent=medtr.HM078.gnm1.ann1.g75.t1;
MtHM078_Chr_1	AUGUSTUS	exon	692389	692570	.	-	.	ID=medtr.HM078.gnm1.ann1.g75.t1.exon3;Parent=medtr.HM078.gnm1.ann1.g75.t1;
MtHM078_Chr_1	AUGUSTUS	intron	692571	692976	1	-	.	Parent=medtr.HM078.gnm1.ann1.g75.t1;
MtHM078_Chr_1	AUGUSTUS	CDS	692977	693554	1	-	2	ID=medtr.HM078.gnm1.ann1.g75.t1.CDS4;Parent=medtr.HM078.gnm1.ann1.g75.t1;
MtHM078_Chr_1	AUGUSTUS	exon	692977	693554	.	-	.	ID=medtr.HM078.gnm1.ann1.g75.t1.exon4;Parent=medtr.HM078.gnm1.ann1.g75.t1;
MtHM078_Chr_1	AUGUSTUS	intron	693555	693878	1	-	.	Parent=medtr.HM078.gnm1.ann1.g75.t1;
MtHM078_Chr_1	AUGUSTUS	CDS	693879	694002	1	-	0	ID=medtr.HM078.gnm1.ann1.g75.t1.CDS5;Parent=medtr.HM078.gnm1.ann1.g75.t1;
MtHM078_Chr_1	AUGUSTUS	exon	693879	694002	.	-	.	ID=medtr.HM078.gnm1.ann1.g75.t1.exon5;Parent=medtr.HM078.gnm1.ann1.g75.t1;
MtHM078_Chr_1	AUGUSTUS	intron	694003	695028	1	-	.	Parent=medtr.HM078.gnm1.ann1.g75.t1;
MtHM078_Chr_1	AUGUSTUS	CDS	695029	695194	1	-	1	ID=medtr.HM078.gnm1.ann1.g75.t1.CDS6;Parent=medtr.HM078.gnm1.ann1.g75.t1;
MtHM078_Chr_1	AUGUSTUS	exon	695029	695194	.	-	.	ID=medtr.HM078.gnm1.ann1.g75.t1.exon6;Parent=medtr.HM078.gnm1.ann1.g75.t1;
MtHM078_Chr_1	AUGUSTUS	intron	695195	695338	1	-	.	Parent=medtr.HM078.gnm1.ann1.g75.t1;
MtHM078_Chr_1	AUGUSTUS	CDS	695339	695449	1	-	1	ID=medtr.HM078.gnm1.ann1.g75.t1.CDS7;Parent=medtr.HM078.gnm1.ann1.g75.t1;
MtHM078_Chr_1	AUGUSTUS	exon	695339	695449	.	-	.	ID=medtr.HM078.gnm1.ann1.g75.t1.exon7;Parent=medtr.HM078.gnm1.ann1.g75.t1;
MtHM078_Chr_1	AUGUSTUS	intron	695450	695838	1	-	.	Parent=medtr.HM078.gnm1.ann1.g75.t1;
MtHM078_Chr_1	AUGUSTUS	CDS	695839	695902	1	-	2	ID=medtr.HM078.gnm1.ann1.g75.t1.CDS8;Parent=medtr.HM078.gnm1.ann1.g75.t1;
MtHM078_Chr_1	AUGUSTUS	exon	695839	695902	.	-	.	ID=medtr.HM078.gnm1.ann1.g75.t1.exon8;Parent=medtr.HM078.gnm1.ann1.g75.t1;
MtHM078_Chr_1	AUGUSTUS	intron	695903	695982	1	-	.	Parent=medtr.HM078.gnm1.ann1.g75.t1;
MtHM078_Chr_1	AUGUSTUS	CDS	695983	696280	1	-	0	ID=medtr.HM078.gnm1.ann1.g75.t1.CDS9;Parent=medtr.HM078.gnm1.ann1.g75.t1;
MtHM078_Chr_1	AUGUSTUS	exon	695983	696280	.	-	.	ID=medtr.HM078.gnm1.ann1.g75.t1.exon9;Parent=medtr.HM078.gnm1.ann1.g75.t1;
MtHM078_Chr_1	AUGUSTUS	intron	696281	697093	1	-	.	Parent=medtr.HM078.gnm1.ann1.g75.t1;
MtHM078_Chr_1	AUGUSTUS	CDS	697094	697231	1	-	0	ID=medtr.HM078.gnm1.ann1.g75.t1.CDS10;Parent=medtr.HM078.gnm1.ann1.g75.t1;
MtHM078_Chr_1	AUGUSTUS	exon	697094	697231	.	-	.	ID=medtr.HM078.gnm1.ann1.g75.t1.exon10;Parent=medtr.HM078.gnm1.ann1.g75.t1;
MtHM078_Chr_1	AUGUSTUS	intron	697232	697335	1	-	.	Parent=medtr.HM078.gnm1.ann1.g75.t1;
MtHM078_Chr_1	AUGUSTUS	CDS	697336	697518	0.72	-	0	ID=medtr.HM078.gnm1.ann1.g75.t1.CDS11;Parent=medtr.HM078.gnm1.ann1.g75.t1;
MtHM078_Chr_1	AUGUSTUS	exon	697336	697518	.	-	.	ID=medtr.HM078.gnm1.ann1.g75.t1.exon11;Parent=medtr.HM078.gnm1.ann1.g75.t1;
MtHM078_Chr_1	AUGUSTUS	start_codon	697516	697518	.	-	0	Parent=medtr.HM078.gnm1.ann1.g75.t1;
MtHM078_Chr_1	AUGUSTUS	gene	775667	776104	.	+	.	ID=medtr.HM078.gnm1.ann1.g82;
MtHM078_Chr_1	AUGUSTUS	mRNA	775667	776104	.	+	.	ID=medtr.HM078.gnm1.ann1.g82.t1;Parent=medtr.HM078.gnm1.ann1.g82;product=Basic leucine zipper transcription factor
MtHM078_Chr_1	AUGUSTUS	start_codon	775667	775669	.	+	0	Parent=medtr.HM078.gnm1.ann1.g82.t1;
MtHM078_Chr_1	AUGUSTUS	CDS	775667	776101	1	+	0	ID=medtr.HM078.gnm1.ann1.g82.t1.CDS1;Parent=medtr.HM078.gnm1.ann1.g82.t1;
MtHM078_Chr_1	AUGUSTUS	exon	775667	776104	.	+	.	ID=medtr.HM078.gnm1.ann1.g82.t1.exon1;Parent=medtr.HM078.gnm1.ann1.g82.t1;
MtHM078_Chr_1	AUGUSTUS	stop_codon	776102	776104	.	+	0	Parent=medtr.HM078.gnm1.ann1.g82.t1;
MtHM078_Chr_1	AUGUSTUS	gene	886505	891391	.	+	.	ID=medtr.HM078.gnm1.ann1.g91;
MtHM078_Chr_1	AUGUSTUS	mRNA	886505	891391	0.78	+	.	ID=medtr.HM078.gnm1.ann1.g91.t1;Parent=medtr.HM078.gnm1.ann1.g91;product=AP2-like ethylene-responsive transcription factor
MtHM078_Chr_1	AUGUSTUS	start_codon	886505	886507	.	+	0	Parent=medtr.HM078.gnm1.ann1.g91.t1;
MtHM078_Chr_1	AUGUSTUS	CDS	886505	886531	0.78	+	0	ID=medtr.HM078.gnm1.ann1.g91.t1.CDS1;Parent=medtr.HM078.gnm1.ann1.g91.t1;
MtHM078_Chr_1	AUGUSTUS	exon	886505	886531	.	+	.	ID=medtr.HM078.gnm1.ann1.g91.t1.exon1;Parent=medtr.HM078.gnm1.ann1.g91.t1;
MtHM078_Chr_1	AUGUSTUS	intron	886532	887259	0.78	+	.	Parent=medtr.HM078.gnm1.ann1.g91.t1;
MtHM078_Chr_1	AUGUSTUS	CDS	887260	887320	0.8	+	0	ID=medtr.HM078.gnm1.ann1.g91.t1.CDS2;Parent=medtr.HM078.gnm1.ann1.g91.t1;
MtHM078_Chr_1	AUGUSTUS	exon	887260	887320	.	+	.	ID=medtr.HM078.gnm1.ann1.g91.t1.exon2;Parent=medtr.HM078.gnm1.ann1.g91.t1;
MtHM078_Chr_1	AUGUSTUS	intron	887321	887457	0.8	+	.	Parent=medtr.HM078.gnm1.ann1.g91.t1;
MtHM078_Chr_1	AUGUSTUS	CDS	887458	887859	0.8	+	2	ID=medtr.HM078.gnm1.ann1.g91.t1.CDS3;Parent=medtr.HM078.gnm1.ann1.g91.t1;
MtHM078_Chr_1	AUGUSTUS	exon	887458	887859	.	+	.	ID=medtr.HM078.gnm1.ann1.g91.t1.exon3;Parent=medtr.HM078.gnm1.ann1.g91.t1;
MtHM078_Chr_1	AUGUSTUS	intron	887860	888170	1	+	.	Parent=medtr.HM078.gnm1.ann1.g91.t1;
MtHM078_Chr_1	AUGUSTUS	CDS	888171	888768	1	+	2	ID=medtr.HM078.gnm1.ann1.g91.t1.CDS4;Parent=medtr.HM078.gnm1.ann1.g91.t1;
MtHM078_Chr_1	AUGUSTUS	exon	888171	888768	.	+	.	ID=medtr.HM078.gnm1.ann1.g91.t1.exon4;Parent=medtr.HM078.gnm1.ann1.g91.t1;
MtHM078_Chr_1	AUGUSTUS	intron	888769	889202	1	+	.	Parent=medtr.HM078.gnm1.ann1.g91.t1;
MtHM078_Chr_1	AUGUSTUS	CDS	889203	889285	1	+	1	ID=medtr.HM078.gnm1.ann1.g91.t1.CDS5;Parent=medtr.HM078.gnm1.ann1.g91.t1;
MtHM078_Chr_1	AUGUSTUS	exon	889203	889285	.	+	.	ID=medtr.HM078.gnm1.ann1.g91.t1.exon5;Parent=medtr.HM078.gnm1.ann1.g91.t1;
MtHM078_Chr_1	AUGUSTUS	intron	889286	889443	1	+	.	Parent=medtr.HM078.gnm1.ann1.g91.t1;
MtHM078_Chr_1	AUGUSTUS	CDS	889444	889452	1	+	2	ID=medtr.HM078.gnm1.ann1.g91.t1.CDS6;Parent=medtr.HM078.gnm1.ann1.g91.t1;
MtHM078_Chr_1	AUGUSTUS	exon	889444	889452	.	+	.	ID=medtr.HM078.gnm1.ann1.g91.t1.exon6;Parent=medtr.HM078.gnm1.ann1.g91.t1;
MtHM078_Chr_1	AUGUSTUS	intron	889453	889558	1	+	.	Parent=medtr.HM078.gnm1.ann1.g91.t1;
MtHM078_Chr_1	AUGUSTUS	CDS	889559	889647	1	+	2	ID=medtr.HM078.gnm1.ann1.g91.t1.CDS7;Parent=medtr.HM078.gnm1.ann1.g91.t1;
MtHM078_Chr_1	AUGUSTUS	exon	889559	889647	.	+	.	ID=medtr.HM078.gnm1.ann1.g91.t1.exon7;Parent=medtr.HM078.gnm1.ann1.g91.t1;
MtHM078_Chr_1	AUGUSTUS	intron	889648	889839	1	+	.	Parent=medtr.HM078.gnm1.ann1.g91.t1;
MtHM078_Chr_1	AUGUSTUS	CDS	889840	889913	1	+	0	ID=medtr.HM078.gnm1.ann1.g91.t1.CDS8;Parent=medtr.HM078.gnm1.ann1.g91.t1;
MtHM078_Chr_1	AUGUSTUS	exon	889840	889913	.	+	.	ID=medtr.HM078.gnm1.ann1.g91.t1.exon8;Parent=medtr.HM078.gnm1.ann1.g91.t1;
MtHM078_Chr_1	AUGUSTUS	intron	889914	890290	1	+	.	Parent=medtr.HM078.gnm1.ann1.g91.t1;
MtHM078_Chr_1	AUGUSTUS	CDS	890291	890341	1	+	1	ID=medtr.HM078.gnm1.ann1.g91.t1.CDS9;Parent=medtr.HM078.gnm1.ann1.g91.t1;
MtHM078_Chr_1	AUGUSTUS	exon	890291	890341	.	+	.	ID=medtr.HM078.gnm1.ann1.g91.t1.exon9;Parent=medtr.HM078.gnm1.ann1.g91.t1;
MtHM078_Chr_1	AUGUSTUS	intron	890342	890430	1	+	.	Parent=medtr.HM078.gnm1.ann1.g91.t1;
MtHM078_Chr_1	AUGUSTUS	CDS	890431	890507	1	+	1	ID=medtr.HM078.gnm1.ann1.g91.t1.CDS10;Parent=medtr.HM078.gnm1.ann1.g91.t1;
MtHM078_Chr_1	AUGUSTUS	exon	890431	890507	.	+	.	ID=medtr.HM078.gnm1.ann1.g91.t1.exon10;Parent=medtr.HM078.gnm1.ann1.g91.t1;
MtHM078_Chr_1	AUGUSTUS	intron	890508	890744	1	+	.	Parent=medtr.HM078.gnm1.ann1.g91.t1;
MtHM078_Chr_1	AUGUSTUS	CDS	890745	891391	1	+	2	ID=medtr.HM078.gnm1.ann1.g91.t1.CDS11;Parent=medtr.HM078.gnm1.ann1.g91.t1;
MtHM078_Chr_1	AUGUSTUS	exon	890745	891391	.	+	.	ID=medtr.HM078.gnm1.ann1.g91.t1.exon11;Parent=medtr.HM078.gnm1.ann1.g91.t1;
MtHM078_Chr_1	AUGUSTUS	stop_codon	891389	891391	.	+	0	Parent=medtr.HM078.gnm1.ann1.g91.t1;
MtHM078_Chr_1	AUGUSTUS	gene	920316	921611	.	-	.	ID=medtr.HM078.gnm1.ann1.g94;
MtHM078_Chr_1	AUGUSTUS	mRNA	920316	921611	.	-	.	ID=medtr.HM078.gnm1.ann1.g94.t1;Parent=medtr.HM078.gnm1.ann1.g94;product=Putative transcription factor and/or regulators TTF-type(Zn) family
MtHM078_Chr_1	AUGUSTUS	stop_codon	920316	920318	.	-	0	Parent=medtr.HM078.gnm1.ann1.g94.t1;
MtHM078_Chr_1	AUGUSTUS	exon	920316	921611	.	-	.	ID=medtr.HM078.gnm1.ann1.g94.t1.exon1;Parent=medtr.HM078.gnm1.ann1.g94.t1;
MtHM078_Chr_1	AUGUSTUS	CDS	920319	921611	0.95	-	0	ID=medtr.HM078.gnm1.ann1.g94.t1.CDS1;Parent=medtr.HM078.gnm1.ann1.g94.t1;
MtHM078_Chr_1	AUGUSTUS	start_codon	921609	921611	.	-	0	Parent=medtr.HM078.gnm1.ann1.g94.t1;
MtHM078_Chr_1	AUGUSTUS	gene	931576	934552	.	+	.	ID=medtr.HM078.gnm1.ann1.g95;
MtHM078_Chr_1	AUGUSTUS	mRNA	931576	934552	1	+	.	ID=medtr.HM078.gnm1.ann1.g95.t1;Parent=medtr.HM078.gnm1.ann1.g95;product=Putative transcription factor bHLH family
MtHM078_Chr_1	AUGUSTUS	start_codon	931576	931578	.	+	0	Parent=medtr.HM078.gnm1.ann1.g95.t1;
MtHM078_Chr_1	AUGUSTUS	CDS	931576	932202	1	+	0	ID=medtr.HM078.gnm1.ann1.g95.t1.CDS1;Parent=medtr.HM078.gnm1.ann1.g95.t1;
MtHM078_Chr_1	AUGUSTUS	exon	931576	932202	.	+	.	ID=medtr.HM078.gnm1.ann1.g95.t1.exon1;Parent=medtr.HM078.gnm1.ann1.g95.t1;
MtHM078_Chr_1	AUGUSTUS	intron	932203	932607	1	+	.	Parent=medtr.HM078.gnm1.ann1.g95.t1;
MtHM078_Chr_1	AUGUSTUS	CDS	932608	932808	1	+	0	ID=medtr.HM078.gnm1.ann1.g95.t1.CDS2;Parent=medtr.HM078.gnm1.ann1.g95.t1;
MtHM078_Chr_1	AUGUSTUS	exon	932608	932808	.	+	.	ID=medtr.HM078.gnm1.ann1.g95.t1.exon2;Parent=medtr.HM078.gnm1.ann1.g95.t1;
MtHM078_Chr_1	AUGUSTUS	intron	932809	932915	1	+	.	Parent=medtr.HM078.gnm1.ann1.g95.t1;
MtHM078_Chr_1	AUGUSTUS	CDS	932916	932981	1	+	0	ID=medtr.HM078.gnm1.ann1.g95.t1.CDS3;Parent=medtr.HM078.gnm1.ann1.g95.t1;
MtHM078_Chr_1	AUGUSTUS	exon	932916	932981	.	+	.	ID=medtr.HM078.gnm1.ann1.g95.t1.exon3;Parent=medtr.HM078.gnm1.ann1.g95.t1;
MtHM078_Chr_1	AUGUSTUS	intron	932982	933146	1	+	.	Parent=medtr.HM078.gnm1.ann1.g95.t1;
MtHM078_Chr_1	AUGUSTUS	CDS	933147	933215	1	+	0	ID=medtr.HM078.gnm1.ann1.g95.t1.CDS4;Parent=medtr.HM078.gnm1.ann1.g95.t1;
MtHM078_Chr_1	AUGUSTUS	exon	933147	933215	.	+	.	ID=medtr.HM078.gnm1.ann1.g95.t1.exon4;Parent=medtr.HM078.gnm1.ann1.g95.t1;
MtHM078_Chr_1	AUGUSTUS	intron	933216	933471	1	+	.	Parent=medtr.HM078.gnm1.ann1.g95.t1;
MtHM078_Chr_1	AUGUSTUS	CDS	933472	933543	1	+	0	ID=medtr.HM078.gnm1.ann1.g95.t1.CDS5;Parent=medtr.HM078.gnm1.ann1.g95.t1;
MtHM078_Chr_1	AUGUSTUS	exon	933472	933543	.	+	.	ID=medtr.HM078.gnm1.ann1.g95.t1.exon5;Parent=medtr.HM078.gnm1.ann1.g95.t1;
MtHM078_Chr_1	AUGUSTUS	intron	933544	933848	1	+	.	Parent=medtr.HM078.gnm1.ann1.g95.t1;
MtHM078_Chr_1	AUGUSTUS	CDS	933849	933989	1	+	0	ID=medtr.HM078.gnm1.ann1.g95.t1.CDS6;Parent=medtr.HM078.gnm1.ann1.g95.t1;
MtHM078_Chr_1	AUGUSTUS	exon	933849	933989	.	+	.	ID=medtr.HM078.gnm1.ann1.g95.t1.exon6;Parent=medtr.HM078.gnm1.ann1.g95.t1;
MtHM078_Chr_1	AUGUSTUS	intron	933990	934077	1	+	.	Parent=medtr.HM078.gnm1.ann1.g95.t1;
MtHM078_Chr_1	AUGUSTUS	CDS	934078	934159	1	+	0	ID=medtr.HM078.gnm1.ann1.g95.t1.CDS7;Parent=medtr.HM078.gnm1.ann1.g95.t1;
MtHM078_Chr_1	AUGUSTUS	exon	934078	934159	.	+	.	ID=medtr.HM078.gnm1.ann1.g95.t1.exon7;Parent=medtr.HM078.gnm1.ann1.g95.t1;
MtHM078_Chr_1	AUGUSTUS	intron	934160	934529	1	+	.	Parent=medtr.HM078.gnm1.ann1.g95.t1;
MtHM078_Chr_1	AUGUSTUS	CDS	934530	934552	1	+	2	ID=medtr.HM078.gnm1.ann1.g95.t1.CDS8;Parent=medtr.HM078.gnm1.ann1.g95.t1;
MtHM078_Chr_1	AUGUSTUS	exon	934530	934552	.	+	.	ID=medtr.HM078.gnm1.ann1.g95.t1.exon8;Parent=medtr.HM078.gnm1.ann1.g95.t1;
MtHM078_Chr_1	AUGUSTUS	stop_codon	934550	934552	.	+	0	Parent=medtr.HM078.gnm1.ann1.g95.t1;
MtHM078_Chr_1	AUGUSTUS	gene	1030116	1031616	.	-	.	ID=medtr.HM078.gnm1.ann1.g104;
MtHM078_Chr_1	AUGUSTUS	mRNA	1030116	1031616	1	-	.	ID=medtr.HM078.gnm1.ann1.g104.t1;Parent=medtr.HM078.gnm1.ann1.g104;product=Myb transcription factor
MtHM078_Chr_1	AUGUSTUS	stop_codon	1030116	1030118	.	-	0	Parent=medtr.HM078.gnm1.ann1.g104.t1;
MtHM078_Chr_1	AUGUSTUS	CDS	1030116	1030875	1	-	1	ID=medtr.HM078.gnm1.ann1.g104.t1.CDS1;Parent=medtr.HM078.gnm1.ann1.g104.t1;
MtHM078_Chr_1	AUGUSTUS	exon	1030116	1030875	.	-	.	ID=medtr.HM078.gnm1.ann1.g104.t1.exon1;Parent=medtr.HM078.gnm1.ann1.g104.t1;
MtHM078_Chr_1	AUGUSTUS	intron	1030876	1031184	1	-	.	Parent=medtr.HM078.gnm1.ann1.g104.t1;
MtHM078_Chr_1	AUGUSTUS	CDS	1031185	1031314	1	-	2	ID=medtr.HM078.gnm1.ann1.g104.t1.CDS2;Parent=medtr.HM078.gnm1.ann1.g104.t1;
MtHM078_Chr_1	AUGUSTUS	exon	1031185	1031314	.	-	.	ID=medtr.HM078.gnm1.ann1.g104.t1.exon2;Parent=medtr.HM078.gnm1.ann1.g104.t1;
MtHM078_Chr_1	AUGUSTUS	intron	1031315	1031480	1	-	.	Parent=medtr.HM078.gnm1.ann1.g104.t1;
MtHM078_Chr_1	AUGUSTUS	CDS	1031481	1031616	1	-	0	ID=medtr.HM078.gnm1.ann1.g104.t1.CDS3;Parent=medtr.HM078.gnm1.ann1.g104.t1;
MtHM078_Chr_1	AUGUSTUS	exon	1031481	1031616	.	-	.	ID=medtr.HM078.gnm1.ann1.g104.t1.exon3;Parent=medtr.HM078.gnm1.ann1.g104.t1;
MtHM078_Chr_1	AUGUSTUS	start_codon	1031614	1031616	.	-	0	Parent=medtr.HM078.gnm1.ann1.g104.t1;
MtHM078_Chr_1	AUGUSTUS	gene	1105489	1108137	.	+	.	ID=medtr.HM078.gnm1.ann1.g111;
MtHM078_Chr_1	AUGUSTUS	mRNA	1105489	1108137	1	+	.	ID=medtr.HM078.gnm1.ann1.g111.t1;Parent=medtr.HM078.gnm1.ann1.g111;product=Myb transcription factor
MtHM078_Chr_1	AUGUSTUS	start_codon	1105489	1105491	.	+	0	Parent=medtr.HM078.gnm1.ann1.g111.t1;
MtHM078_Chr_1	AUGUSTUS	CDS	1105489	1105624	1	+	0	ID=medtr.HM078.gnm1.ann1.g111.t1.CDS1;Parent=medtr.HM078.gnm1.ann1.g111.t1;
MtHM078_Chr_1	AUGUSTUS	exon	1105489	1105624	.	+	.	ID=medtr.HM078.gnm1.ann1.g111.t1.exon1;Parent=medtr.HM078.gnm1.ann1.g111.t1;
MtHM078_Chr_1	AUGUSTUS	intron	1105625	1106619	1	+	.	Parent=medtr.HM078.gnm1.ann1.g111.t1;
MtHM078_Chr_1	AUGUSTUS	CDS	1106620	1106749	1	+	2	ID=medtr.HM078.gnm1.ann1.g111.t1.CDS2;Parent=medtr.HM078.gnm1.ann1.g111.t1;
MtHM078_Chr_1	AUGUSTUS	exon	1106620	1106749	.	+	.	ID=medtr.HM078.gnm1.ann1.g111.t1.exon2;Parent=medtr.HM078.gnm1.ann1.g111.t1;
MtHM078_Chr_1	AUGUSTUS	intron	1106750	1107641	1	+	.	Parent=medtr.HM078.gnm1.ann1.g111.t1;
MtHM078_Chr_1	AUGUSTUS	CDS	1107642	1108137	1	+	1	ID=medtr.HM078.gnm1.ann1.g111.t1.CDS3;Parent=medtr.HM078.gnm1.ann1.g111.t1;
MtHM078_Chr_1	AUGUSTUS	exon	1107642	1108137	.	+	.	ID=medtr.HM078.gnm1.ann1.g111.t1.exon3;Parent=medtr.HM078.gnm1.ann1.g111.t1;
MtHM078_Chr_1	AUGUSTUS	stop_codon	1108135	1108137	.	+	0	Parent=medtr.HM078.gnm1.ann1.g111.t1;
MtHM078_Chr_1	AUGUSTUS	gene	1465997	1466348	.	+	.	ID=medtr.HM078.gnm1.ann1.g148;
MtHM078_Chr_1	AUGUSTUS	mRNA	1465997	1466348	0.94	+	.	ID=medtr.HM078.gnm1.ann1.g148.t1;Parent=medtr.HM078.gnm1.ann1.g148;product=GATA type zinc finger transcription factor family protein
MtHM078_Chr_1	AUGUSTUS	start_codon	1465997	1465999	.	+	0	Parent=medtr.HM078.gnm1.ann1.g148.t1;
MtHM078_Chr_1	AUGUSTUS	CDS	1465997	1466092	0.95	+	0	ID=medtr.HM078.gnm1.ann1.g148.t1.CDS1;Parent=medtr.HM078.gnm1.ann1.g148.t1;
MtHM078_Chr_1	AUGUSTUS	exon	1465997	1466092	.	+	.	ID=medtr.HM078.gnm1.ann1.g148.t1.exon1;Parent=medtr.HM078.gnm1.ann1.g148.t1;
MtHM078_Chr_1	AUGUSTUS	intron	1466093	1466222	0.97	+	.	Parent=medtr.HM078.gnm1.ann1.g148.t1;
MtHM078_Chr_1	AUGUSTUS	CDS	1466223	1466348	0.96	+	0	ID=medtr.HM078.gnm1.ann1.g148.t1.CDS2;Parent=medtr.HM078.gnm1.ann1.g148.t1;
MtHM078_Chr_1	AUGUSTUS	exon	1466223	1466348	.	+	.	ID=medtr.HM078.gnm1.ann1.g148.t1.exon2;Parent=medtr.HM078.gnm1.ann1.g148.t1;
MtHM078_Chr_1	AUGUSTUS	stop_codon	1466346	1466348	.	+	0	Parent=medtr.HM078.gnm1.ann1.g148.t1;
MtHM078_Chr_1	AUGUSTUS	gene	1968051	1968769	.	+	.	ID=medtr.HM078.gnm1.ann1.g194;
MtHM078_Chr_1	AUGUSTUS	mRNA	1968051	1968769	1	+	.	ID=medtr.HM078.gnm1.ann1.g194.t1;Parent=medtr.HM078.gnm1.ann1.g194;product=Putative transcription factor WRKY family
MtHM078_Chr_1	AUGUSTUS	start_codon	1968051	1968053	.	+	0	Parent=medtr.HM078.gnm1.ann1.g194.t1;
MtHM078_Chr_1	AUGUSTUS	CDS	1968051	1968255	1	+	0	ID=medtr.HM078.gnm1.ann1.g194.t1.CDS1;Parent=medtr.HM078.gnm1.ann1.g194.t1;
MtHM078_Chr_1	AUGUSTUS	exon	1968051	1968255	.	+	.	ID=medtr.HM078.gnm1.ann1.g194.t1.exon1;Parent=medtr.HM078.gnm1.ann1.g194.t1;
MtHM078_Chr_1	AUGUSTUS	intron	1968256	1968396	1	+	.	Parent=medtr.HM078.gnm1.ann1.g194.t1;
MtHM078_Chr_1	AUGUSTUS	CDS	1968397	1968556	1	+	2	ID=medtr.HM078.gnm1.ann1.g194.t1.CDS2;Parent=medtr.HM078.gnm1.ann1.g194.t1;
MtHM078_Chr_1	AUGUSTUS	exon	1968397	1968556	.	+	.	ID=medtr.HM078.gnm1.ann1.g194.t1.exon2;Parent=medtr.HM078.gnm1.ann1.g194.t1;
MtHM078_Chr_1	AUGUSTUS	intron	1968557	1968645	1	+	.	Parent=medtr.HM078.gnm1.ann1.g194.t1;
MtHM078_Chr_1	AUGUSTUS	CDS	1968646	1968769	1	+	1	ID=medtr.HM078.gnm1.ann1.g194.t1.CDS3;Parent=medtr.HM078.gnm1.ann1.g194.t1;
MtHM078_Chr_1	AUGUSTUS	exon	1968646	1968769	.	+	.	ID=medtr.HM078.gnm1.ann1.g194.t1.exon3;Parent=medtr.HM078.gnm1.ann1.g194.t1;
MtHM078_Chr_1	AUGUSTUS	stop_codon	1968767	1968769	.	+	0	Parent=medtr.HM078.gnm1.ann1.g194.t1;
MtHM078_Chr_1	AUGUSTUS	gene	2094425	2095084	.	-	.	ID=medtr.HM078.gnm1.ann1.g206;
MtHM078_Chr_1	AUGUSTUS	mRNA	2094425	2095084	.	-	.	ID=medtr.HM078.gnm1.ann1.g206.t1;Parent=medtr.HM078.gnm1.ann1.g206;product=Ethylene-responsive transcription factor ERF018
MtHM078_Chr_1	AUGUSTUS	stop_codon	2094425	2094427	.	-	0	Parent=medtr.HM078.gnm1.ann1.g206.t1;
MtHM078_Chr_1	AUGUSTUS	exon	2094425	2095084	.	-	.	ID=medtr.HM078.gnm1.ann1.g206.t1.exon1;Parent=medtr.HM078.gnm1.ann1.g206.t1;
MtHM078_Chr_1	AUGUSTUS	CDS	2094428	2095084	1	-	0	ID=medtr.HM078.gnm1.ann1.g206.t1.CDS1;Parent=medtr.HM078.gnm1.ann1.g206.t1;
MtHM078_Chr_1	AUGUSTUS	start_codon	2095082	2095084	.	-	0	Parent=medtr.HM078.gnm1.ann1.g206.t1;
MtHM078_Chr_1	AUGUSTUS	gene	2110549	2111415	.	-	.	ID=medtr.HM078.gnm1.ann1.g208;
MtHM078_Chr_1	AUGUSTUS	mRNA	2110549	2111415	.	-	.	ID=medtr.HM078.gnm1.ann1.g208.t1;Parent=medtr.HM078.gnm1.ann1.g208;product=Putative transcription factor AP2-EREBP family
MtHM078_Chr_1	AUGUSTUS	stop_codon	2110549	2110551	.	-	0	Parent=medtr.HM078.gnm1.ann1.g208.t1;
MtHM078_Chr_1	AUGUSTUS	exon	2110549	2111415	.	-	.	ID=medtr.HM078.gnm1.ann1.g208.t1.exon1;Parent=medtr.HM078.gnm1.ann1.g208.t1;
MtHM078_Chr_1	AUGUSTUS	CDS	2110552	2111415	1	-	0	ID=medtr.HM078.gnm1.ann1.g208.t1.CDS1;Parent=medtr.HM078.gnm1.ann1.g208.t1;
MtHM078_Chr_1	AUGUSTUS	start_codon	2111413	2111415	.	-	0	Parent=medtr.HM078.gnm1.ann1.g208.t1;
MtHM078_Chr_1	AUGUSTUS	gene	2121521	2122192	.	-	.	ID=medtr.HM078.gnm1.ann1.g209;
MtHM078_Chr_1	AUGUSTUS	mRNA	2121521	2122192	.	-	.	ID=medtr.HM078.gnm1.ann1.g209.t1;Parent=medtr.HM078.gnm1.ann1.g209;product=Putative transcription factor AP2-EREBP family
MtHM078_Chr_1	AUGUSTUS	stop_codon	2121521	2121523	.	-	0	Parent=medtr.HM078.gnm1.ann1.g209.t1;
MtHM078_Chr_1	AUGUSTUS	exon	2121521	2122192	.	-	.	ID=medtr.HM078.gnm1.ann1.g209.t1.exon1;Parent=medtr.HM078.gnm1.ann1.g209.t1;
MtHM078_Chr_1	AUGUSTUS	CDS	2121524	2122192	0.83	-	0	ID=medtr.HM078.gnm1.ann1.g209.t1.CDS1;Parent=medtr.HM078.gnm1.ann1.g209.t1;
MtHM078_Chr_1	AUGUSTUS	start_codon	2122190	2122192	.	-	0	Parent=medtr.HM078.gnm1.ann1.g209.t1;
MtHM078_Chr_1	AUGUSTUS	gene	2138870	2139565	.	-	.	ID=medtr.HM078.gnm1.ann1.g211;
MtHM078_Chr_1	AUGUSTUS	mRNA	2138870	2139565	.	-	.	ID=medtr.HM078.gnm1.ann1.g211.t1;Parent=medtr.HM078.gnm1.ann1.g211;product=Ethylene-responsive transcription factor ERF018
MtHM078_Chr_1	AUGUSTUS	stop_codon	2138870	2138872	.	-	0	Parent=medtr.HM078.gnm1.ann1.g211.t1;
MtHM078_Chr_1	AUGUSTUS	exon	2138870	2139565	.	-	.	ID=medtr.HM078.gnm1.ann1.g211.t1.exon1;Parent=medtr.HM078.gnm1.ann1.g211.t1;
MtHM078_Chr_1	AUGUSTUS	CDS	2138873	2139565	1	-	0	ID=medtr.HM078.gnm1.ann1.g211.t1.CDS1;Parent=medtr.HM078.gnm1.ann1.g211.t1;
MtHM078_Chr_1	AUGUSTUS	start_codon	2139563	2139565	.	-	0	Parent=medtr.HM078.gnm1.ann1.g211.t1;
MtHM078_Chr_1	AUGUSTUS	gene	2262187	2263240	.	+	.	ID=medtr.HM078.gnm1.ann1.g224;
MtHM078_Chr_1	AUGUSTUS	mRNA	2262187	2263240	1	+	.	ID=medtr.HM078.gnm1.ann1.g224.t1;Parent=medtr.HM078.gnm1.ann1.g224;product=Putative transcription factor C2C2-CO-like family
MtHM078_Chr_1	AUGUSTUS	start_codon	2262187	2262189	.	+	0	Parent=medtr.HM078.gnm1.ann1.g224.t1;
MtHM078_Chr_1	AUGUSTUS	CDS	2262187	2262813	1	+	0	ID=medtr.HM078.gnm1.ann1.g224.t1.CDS1;Parent=medtr.HM078.gnm1.ann1.g224.t1;
MtHM078_Chr_1	AUGUSTUS	exon	2262187	2262813	.	+	.	ID=medtr.HM078.gnm1.ann1.g224.t1.exon1;Parent=medtr.HM078.gnm1.ann1.g224.t1;
MtHM078_Chr_1	AUGUSTUS	intron	2262814	2262916	1	+	.	Parent=medtr.HM078.gnm1.ann1.g224.t1;
MtHM078_Chr_1	AUGUSTUS	CDS	2262917	2263240	1	+	0	ID=medtr.HM078.gnm1.ann1.g224.t1.CDS2;Parent=medtr.HM078.gnm1.ann1.g224.t1;
MtHM078_Chr_1	AUGUSTUS	exon	2262917	2263240	.	+	.	ID=medtr.HM078.gnm1.ann1.g224.t1.exon2;Parent=medtr.HM078.gnm1.ann1.g224.t1;
MtHM078_Chr_1	AUGUSTUS	stop_codon	2263238	2263240	.	+	0	Parent=medtr.HM078.gnm1.ann1.g224.t1;
MtHM078_Chr_1	AUGUSTUS	gene	2407787	2409546	.	+	.	ID=medtr.HM078.gnm1.ann1.g238;
MtHM078_Chr_1	AUGUSTUS	mRNA	2407787	2409546	1	+	.	ID=medtr.HM078.gnm1.ann1.g238.t1;Parent=medtr.HM078.gnm1.ann1.g238;product=Putative transcription factor WRKY family
MtHM078_Chr_1	AUGUSTUS	start_codon	2407787	2407789	.	+	0	Parent=medtr.HM078.gnm1.ann1.g238.t1;
MtHM078_Chr_1	AUGUSTUS	CDS	2407787	2407849	1	+	0	ID=medtr.HM078.gnm1.ann1.g238.t1.CDS1;Parent=medtr.HM078.gnm1.ann1.g238.t1;
MtHM078_Chr_1	AUGUSTUS	exon	2407787	2407849	.	+	.	ID=medtr.HM078.gnm1.ann1.g238.t1.exon1;Parent=medtr.HM078.gnm1.ann1.g238.t1;
MtHM078_Chr_1	AUGUSTUS	intron	2407850	2408083	1	+	.	Parent=medtr.HM078.gnm1.ann1.g238.t1;
MtHM078_Chr_1	AUGUSTUS	CDS	2408084	2408431	1	+	0	ID=medtr.HM078.gnm1.ann1.g238.t1.CDS2;Parent=medtr.HM078.gnm1.ann1.g238.t1;
MtHM078_Chr_1	AUGUSTUS	exon	2408084	2408431	.	+	.	ID=medtr.HM078.gnm1.ann1.g238.t1.exon2;Parent=medtr.HM078.gnm1.ann1.g238.t1;
MtHM078_Chr_1	AUGUSTUS	intron	2408432	2408569	1	+	.	Parent=medtr.HM078.gnm1.ann1.g238.t1;
MtHM078_Chr_1	AUGUSTUS	CDS	2408570	2408686	1	+	0	ID=medtr.HM078.gnm1.ann1.g238.t1.CDS3;Parent=medtr.HM078.gnm1.ann1.g238.t1;
MtHM078_Chr_1	AUGUSTUS	exon	2408570	2408686	.	+	.	ID=medtr.HM078.gnm1.ann1.g238.t1.exon3;Parent=medtr.HM078.gnm1.ann1.g238.t1;
MtHM078_Chr_1	AUGUSTUS	intron	2408687	2409216	1	+	.	Parent=medtr.HM078.gnm1.ann1.g238.t1;
MtHM078_Chr_1	AUGUSTUS	CDS	2409217	2409546	1	+	0	ID=medtr.HM078.gnm1.ann1.g238.t1.CDS4;Parent=medtr.HM078.gnm1.ann1.g238.t1;
MtHM078_Chr_1	AUGUSTUS	exon	2409217	2409546	.	+	.	ID=medtr.HM078.gnm1.ann1.g238.t1.exon4;Parent=medtr.HM078.gnm1.ann1.g238.t1;
MtHM078_Chr_1	AUGUSTUS	stop_codon	2409544	2409546	.	+	0	Parent=medtr.HM078.gnm1.ann1.g238.t1;
MtHM078_Chr_1	AUGUSTUS	gene	2420917	2422170	.	+	.	ID=medtr.HM078.gnm1.ann1.g239;
MtHM078_Chr_1	AUGUSTUS	mRNA	2420917	2422170	0.71	+	.	ID=medtr.HM078.gnm1.ann1.g239.t1;Parent=medtr.HM078.gnm1.ann1.g239;product=Putative transcription factor WRKY family
MtHM078_Chr_1	AUGUSTUS	start_codon	2420917	2420919	.	+	0	Parent=medtr.HM078.gnm1.ann1.g239.t1;
MtHM078_Chr_1	AUGUSTUS	CDS	2420917	2420940	0.71	+	0	ID=medtr.HM078.gnm1.ann1.g239.t1.CDS1;Parent=medtr.HM078.gnm1.ann1.g239.t1;
MtHM078_Chr_1	AUGUSTUS	exon	2420917	2420940	.	+	.	ID=medtr.HM078.gnm1.ann1.g239.t1.exon1;Parent=medtr.HM078.gnm1.ann1.g239.t1;
MtHM078_Chr_1	AUGUSTUS	intron	2420941	2421076	1	+	.	Parent=medtr.HM078.gnm1.ann1.g239.t1;
MtHM078_Chr_1	AUGUSTUS	CDS	2421077	2421346	1	+	0	ID=medtr.HM078.gnm1.ann1.g239.t1.CDS2;Parent=medtr.HM078.gnm1.ann1.g239.t1;
MtHM078_Chr_1	AUGUSTUS	exon	2421077	2421346	.	+	.	ID=medtr.HM078.gnm1.ann1.g239.t1.exon2;Parent=medtr.HM078.gnm1.ann1.g239.t1;
MtHM078_Chr_1	AUGUSTUS	intron	2421347	2421543	1	+	.	Parent=medtr.HM078.gnm1.ann1.g239.t1;
MtHM078_Chr_1	AUGUSTUS	CDS	2421544	2421660	1	+	0	ID=medtr.HM078.gnm1.ann1.g239.t1.CDS3;Parent=medtr.HM078.gnm1.ann1.g239.t1;
MtHM078_Chr_1	AUGUSTUS	exon	2421544	2421660	.	+	.	ID=medtr.HM078.gnm1.ann1.g239.t1.exon3;Parent=medtr.HM078.gnm1.ann1.g239.t1;
MtHM078_Chr_1	AUGUSTUS	intron	2421661	2421813	1	+	.	Parent=medtr.HM078.gnm1.ann1.g239.t1;
MtHM078_Chr_1	AUGUSTUS	CDS	2421814	2422170	1	+	0	ID=medtr.HM078.gnm1.ann1.g239.t1.CDS4;Parent=medtr.HM078.gnm1.ann1.g239.t1;
MtHM078_Chr_1	AUGUSTUS	exon	2421814	2422170	.	+	.	ID=medtr.HM078.gnm1.ann1.g239.t1.exon4;Parent=medtr.HM078.gnm1.ann1.g239.t1;
MtHM078_Chr_1	AUGUSTUS	stop_codon	2422168	2422170	.	+	0	Parent=medtr.HM078.gnm1.ann1.g239.t1;
MtHM078_Chr_1	AUGUSTUS	gene	2742487	2743780	.	-	.	ID=medtr.HM078.gnm1.ann1.g273;
MtHM078_Chr_1	AUGUSTUS	mRNA	2742487	2743780	1	-	.	ID=medtr.HM078.gnm1.ann1.g273.t1;Parent=medtr.HM078.gnm1.ann1.g273;product=Putative response regulator and transcription factor RR-A-type family
MtHM078_Chr_1	AUGUSTUS	stop_codon	2742487	2742489	.	-	0	Parent=medtr.HM078.gnm1.ann1.g273.t1;
MtHM078_Chr_1	AUGUSTUS	CDS	2742487	2742657	1	-	0	ID=medtr.HM078.gnm1.ann1.g273.t1.CDS1;Parent=medtr.HM078.gnm1.ann1.g273.t1;
MtHM078_Chr_1	AUGUSTUS	exon	2742487	2742657	.	-	.	ID=medtr.HM078.gnm1.ann1.g273.t1.exon1;Parent=medtr.HM078.gnm1.ann1.g273.t1;
MtHM078_Chr_1	AUGUSTUS	intron	2742658	2742889	1	-	.	Parent=medtr.HM078.gnm1.ann1.g273.t1;
MtHM078_Chr_1	AUGUSTUS	CDS	2742890	2742966	1	-	2	ID=medtr.HM078.gnm1.ann1.g273.t1.CDS2;Parent=medtr.HM078.gnm1.ann1.g273.t1;
MtHM078_Chr_1	AUGUSTUS	exon	2742890	2742966	.	-	.	ID=medtr.HM078.gnm1.ann1.g273.t1.exon2;Parent=medtr.HM078.gnm1.ann1.g273.t1;
MtHM078_Chr_1	AUGUSTUS	intron	2742967	2743263	1	-	.	Parent=medtr.HM078.gnm1.ann1.g273.t1;
MtHM078_Chr_1	AUGUSTUS	CDS	2743264	2743620	1	-	2	ID=medtr.HM078.gnm1.ann1.g273.t1.CDS3;Parent=medtr.HM078.gnm1.ann1.g273.t1;
MtHM078_Chr_1	AUGUSTUS	exon	2743264	2743620	.	-	.	ID=medtr.HM078.gnm1.ann1.g273.t1.exon3;Parent=medtr.HM078.gnm1.ann1.g273.t1;
MtHM078_Chr_1	AUGUSTUS	intron	2743621	2743713	1	-	.	Parent=medtr.HM078.gnm1.ann1.g273.t1;
MtHM078_Chr_1	AUGUSTUS	CDS	2743714	2743780	1	-	0	ID=medtr.HM078.gnm1.ann1.g273.t1.CDS4;Parent=medtr.HM078.gnm1.ann1.g273.t1;
MtHM078_Chr_1	AUGUSTUS	exon	2743714	2743780	.	-	.	ID=medtr.HM078.gnm1.ann1.g273.t1.exon4;Parent=medtr.HM078.gnm1.ann1.g273.t1;
MtHM078_Chr_1	AUGUSTUS	start_codon	2743778	2743780	.	-	0	Parent=medtr.HM078.gnm1.ann1.g273.t1;
MtHM078_Chr_1	AUGUSTUS	gene	2764402	2765190	.	+	.	ID=medtr.HM078.gnm1.ann1.g275;
MtHM078_Chr_1	AUGUSTUS	mRNA	2764402	2765190	.	+	.	ID=medtr.HM078.gnm1.ann1.g275.t1;Parent=medtr.HM078.gnm1.ann1.g275;product=Putative transcription factor C2H2 family
MtHM078_Chr_1	AUGUSTUS	start_codon	2764402	2764404	.	+	0	Parent=medtr.HM078.gnm1.ann1.g275.t1;
MtHM078_Chr_1	AUGUSTUS	CDS	2764402	2765187	1	+	0	ID=medtr.HM078.gnm1.ann1.g275.t1.CDS1;Parent=medtr.HM078.gnm1.ann1.g275.t1;
MtHM078_Chr_1	AUGUSTUS	exon	2764402	2765190	.	+	.	ID=medtr.HM078.gnm1.ann1.g275.t1.exon1;Parent=medtr.HM078.gnm1.ann1.g275.t1;
MtHM078_Chr_1	AUGUSTUS	stop_codon	2765188	2765190	.	+	0	Parent=medtr.HM078.gnm1.ann1.g275.t1;
MtHM078_Chr_1	AUGUSTUS	gene	2928654	2931933	.	+	.	ID=medtr.HM078.gnm1.ann1.g290;
MtHM078_Chr_1	AUGUSTUS	mRNA	2928654	2931933	1	+	.	ID=medtr.HM078.gnm1.ann1.g290.t1;Parent=medtr.HM078.gnm1.ann1.g290;product=Putative transcription factor Homeodomain-TALE-KNOX family
MtHM078_Chr_1	AUGUSTUS	start_codon	2928654	2928656	.	+	0	Parent=medtr.HM078.gnm1.ann1.g290.t1;
MtHM078_Chr_1	AUGUSTUS	CDS	2928654	2929373	1	+	0	ID=medtr.HM078.gnm1.ann1.g290.t1.CDS1;Parent=medtr.HM078.gnm1.ann1.g290.t1;
MtHM078_Chr_1	AUGUSTUS	exon	2928654	2929373	.	+	.	ID=medtr.HM078.gnm1.ann1.g290.t1.exon1;Parent=medtr.HM078.gnm1.ann1.g290.t1;
MtHM078_Chr_1	AUGUSTUS	intron	2929374	2930323	1	+	.	Parent=medtr.HM078.gnm1.ann1.g290.t1;
MtHM078_Chr_1	AUGUSTUS	CDS	2930324	2930444	1	+	0	ID=medtr.HM078.gnm1.ann1.g290.t1.CDS2;Parent=medtr.HM078.gnm1.ann1.g290.t1;
MtHM078_Chr_1	AUGUSTUS	exon	2930324	2930444	.	+	.	ID=medtr.HM078.gnm1.ann1.g290.t1.exon2;Parent=medtr.HM078.gnm1.ann1.g290.t1;
MtHM078_Chr_1	AUGUSTUS	intron	2930445	2931041	1	+	.	Parent=medtr.HM078.gnm1.ann1.g290.t1;
MtHM078_Chr_1	AUGUSTUS	CDS	2931042	2931238	1	+	2	ID=medtr.HM078.gnm1.ann1.g290.t1.CDS3;Parent=medtr.HM078.gnm1.ann1.g290.t1;
MtHM078_Chr_1	AUGUSTUS	exon	2931042	2931238	.	+	.	ID=medtr.HM078.gnm1.ann1.g290.t1.exon3;Parent=medtr.HM078.gnm1.ann1.g290.t1;
MtHM078_Chr_1	AUGUSTUS	intron	2931239	2931329	1	+	.	Parent=medtr.HM078.gnm1.ann1.g290.t1;
MtHM078_Chr_1	AUGUSTUS	CDS	2931330	2931461	1	+	0	ID=medtr.HM078.gnm1.ann1.g290.t1.CDS4;Parent=medtr.HM078.gnm1.ann1.g290.t1;
MtHM078_Chr_1	AUGUSTUS	exon	2931330	2931461	.	+	.	ID=medtr.HM078.gnm1.ann1.g290.t1.exon4;Parent=medtr.HM078.gnm1.ann1.g290.t1;
MtHM078_Chr_1	AUGUSTUS	intron	2931462	2931659	1	+	.	Parent=medtr.HM078.gnm1.ann1.g290.t1;
MtHM078_Chr_1	AUGUSTUS	CDS	2931660	2931796	1	+	0	ID=medtr.HM078.gnm1.ann1.g290.t1.CDS5;Parent=medtr.HM078.gnm1.ann1.g290.t1;
MtHM078_Chr_1	AUGUSTUS	exon	2931660	2931796	.	+	.	ID=medtr.HM078.gnm1.ann1.g290.t1.exon5;Parent=medtr.HM078.gnm1.ann1.g290.t1;
MtHM078_Chr_1	AUGUSTUS	intron	2931797	2931923	1	+	.	Parent=medtr.HM078.gnm1.ann1.g290.t1;
MtHM078_Chr_1	AUGUSTUS	CDS	2931924	2931933	1	+	1	ID=medtr.HM078.gnm1.ann1.g290.t1.CDS6;Parent=medtr.HM078.gnm1.ann1.g290.t1;
MtHM078_Chr_1	AUGUSTUS	exon	2931924	2931933	.	+	.	ID=medtr.HM078.gnm1.ann1.g290.t1.exon6;Parent=medtr.HM078.gnm1.ann1.g290.t1;
MtHM078_Chr_1	AUGUSTUS	stop_codon	2931931	2931933	.	+	0	Parent=medtr.HM078.gnm1.ann1.g290.t1;
MtHM078_Chr_1	AUGUSTUS	gene	3137099	3137812	.	-	.	ID=medtr.HM078.gnm1.ann1.g314;
MtHM078_Chr_1	AUGUSTUS	mRNA	3137099	3137812	.	-	.	ID=medtr.HM078.gnm1.ann1.g314.t1;Parent=medtr.HM078.gnm1.ann1.g314;product=MADS-box transcription factor family protein
MtHM078_Chr_1	AUGUSTUS	stop_codon	3137099	3137101	.	-	0	Parent=medtr.HM078.gnm1.ann1.g314.t1;
MtHM078_Chr_1	AUGUSTUS	exon	3137099	3137812	.	-	.	ID=medtr.HM078.gnm1.ann1.g314.t1.exon1;Parent=medtr.HM078.gnm1.ann1.g314.t1;
MtHM078_Chr_1	AUGUSTUS	CDS	3137102	3137812	0.98	-	0	ID=medtr.HM078.gnm1.ann1.g314.t1.CDS1;Parent=medtr.HM078.gnm1.ann1.g314.t1;
MtHM078_Chr_1	AUGUSTUS	start_codon	3137810	3137812	.	-	0	Parent=medtr.HM078.gnm1.ann1.g314.t1;
MtHM078_Chr_1	AUGUSTUS	gene	3359244	3365097	.	+	.	ID=medtr.HM078.gnm1.ann1.g334;
MtHM078_Chr_1	AUGUSTUS	mRNA	3359244	3365097	1	+	.	ID=medtr.HM078.gnm1.ann1.g334.t1;Parent=medtr.HM078.gnm1.ann1.g334;product=Putative transcription factor Tesmin family
MtHM078_Chr_1	AUGUSTUS	start_codon	3359244	3359246	.	+	0	Parent=medtr.HM078.gnm1.ann1.g334.t1;
MtHM078_Chr_1	AUGUSTUS	CDS	3359244	3359345	1	+	0	ID=medtr.HM078.gnm1.ann1.g334.t1.CDS1;Parent=medtr.HM078.gnm1.ann1.g334.t1;
MtHM078_Chr_1	AUGUSTUS	exon	3359244	3359345	.	+	.	ID=medtr.HM078.gnm1.ann1.g334.t1.exon1;Parent=medtr.HM078.gnm1.ann1.g334.t1;
MtHM078_Chr_1	AUGUSTUS	intron	3359346	3360262	1	+	.	Parent=medtr.HM078.gnm1.ann1.g334.t1;
MtHM078_Chr_1	AUGUSTUS	CDS	3360263	3360420	1	+	0	ID=medtr.HM078.gnm1.ann1.g334.t1.CDS2;Parent=medtr.HM078.gnm1.ann1.g334.t1;
MtHM078_Chr_1	AUGUSTUS	exon	3360263	3360420	.	+	.	ID=medtr.HM078.gnm1.ann1.g334.t1.exon2;Parent=medtr.HM078.gnm1.ann1.g334.t1;
MtHM078_Chr_1	AUGUSTUS	intron	3360421	3360502	1	+	.	Parent=medtr.HM078.gnm1.ann1.g334.t1;
MtHM078_Chr_1	AUGUSTUS	CDS	3360503	3361046	1	+	1	ID=medtr.HM078.gnm1.ann1.g334.t1.CDS3;Parent=medtr.HM078.gnm1.ann1.g334.t1;
MtHM078_Chr_1	AUGUSTUS	exon	3360503	3361046	.	+	.	ID=medtr.HM078.gnm1.ann1.g334.t1.exon3;Parent=medtr.HM078.gnm1.ann1.g334.t1;
MtHM078_Chr_1	AUGUSTUS	intron	3361047	3361180	1	+	.	Parent=medtr.HM078.gnm1.ann1.g334.t1;
MtHM078_Chr_1	AUGUSTUS	CDS	3361181	3361330	1	+	0	ID=medtr.HM078.gnm1.ann1.g334.t1.CDS4;Parent=medtr.HM078.gnm1.ann1.g334.t1;
MtHM078_Chr_1	AUGUSTUS	exon	3361181	3361330	.	+	.	ID=medtr.HM078.gnm1.ann1.g334.t1.exon4;Parent=medtr.HM078.gnm1.ann1.g334.t1;
MtHM078_Chr_1	AUGUSTUS	intron	3361331	3362160	1	+	.	Parent=medtr.HM078.gnm1.ann1.g334.t1;
MtHM078_Chr_1	AUGUSTUS	CDS	3362161	3362672	1	+	0	ID=medtr.HM078.gnm1.ann1.g334.t1.CDS5;Parent=medtr.HM078.gnm1.ann1.g334.t1;
MtHM078_Chr_1	AUGUSTUS	exon	3362161	3362672	.	+	.	ID=medtr.HM078.gnm1.ann1.g334.t1.exon5;Parent=medtr.HM078.gnm1.ann1.g334.t1;
MtHM078_Chr_1	AUGUSTUS	intron	3362673	3362760	1	+	.	Parent=medtr.HM078.gnm1.ann1.g334.t1;
MtHM078_Chr_1	AUGUSTUS	CDS	3362761	3362832	1	+	1	ID=medtr.HM078.gnm1.ann1.g334.t1.CDS6;Parent=medtr.HM078.gnm1.ann1.g334.t1;
MtHM078_Chr_1	AUGUSTUS	exon	3362761	3362832	.	+	.	ID=medtr.HM078.gnm1.ann1.g334.t1.exon6;Parent=medtr.HM078.gnm1.ann1.g334.t1;
MtHM078_Chr_1	AUGUSTUS	intron	3362833	3362913	1	+	.	Parent=medtr.HM078.gnm1.ann1.g334.t1;
MtHM078_Chr_1	AUGUSTUS	CDS	3362914	3363097	1	+	1	ID=medtr.HM078.gnm1.ann1.g334.t1.CDS7;Parent=medtr.HM078.gnm1.ann1.g334.t1;
MtHM078_Chr_1	AUGUSTUS	exon	3362914	3363097	.	+	.	ID=medtr.HM078.gnm1.ann1.g334.t1.exon7;Parent=medtr.HM078.gnm1.ann1.g334.t1;
MtHM078_Chr_1	AUGUSTUS	intron	3363098	3363177	1	+	.	Parent=medtr.HM078.gnm1.ann1.g334.t1;
MtHM078_Chr_1	AUGUSTUS	CDS	3363178	3363276	1	+	0	ID=medtr.HM078.gnm1.ann1.g334.t1.CDS8;Parent=medtr.HM078.gnm1.ann1.g334.t1;
MtHM078_Chr_1	AUGUSTUS	exon	3363178	3363276	.	+	.	ID=medtr.HM078.gnm1.ann1.g334.t1.exon8;Parent=medtr.HM078.gnm1.ann1.g334.t1;
MtHM078_Chr_1	AUGUSTUS	intron	3363277	3363377	1	+	.	Parent=medtr.HM078.gnm1.ann1.g334.t1;
MtHM078_Chr_1	AUGUSTUS	CDS	3363378	3363444	1	+	0	ID=medtr.HM078.gnm1.ann1.g334.t1.CDS9;Parent=medtr.HM078.gnm1.ann1.g334.t1;
MtHM078_Chr_1	AUGUSTUS	exon	3363378	3363444	.	+	.	ID=medtr.HM078.gnm1.ann1.g334.t1.exon9;Parent=medtr.HM078.gnm1.ann1.g334.t1;
MtHM078_Chr_1	AUGUSTUS	intron	3363445	3364263	1	+	.	Parent=medtr.HM078.gnm1.ann1.g334.t1;
MtHM078_Chr_1	AUGUSTUS	CDS	3364264	3364432	1	+	2	ID=medtr.HM078.gnm1.ann1.g334.t1.CDS10;Parent=medtr.HM078.gnm1.ann1.g334.t1;
MtHM078_Chr_1	AUGUSTUS	exon	3364264	3364432	.	+	.	ID=medtr.HM078.gnm1.ann1.g334.t1.exon10;Parent=medtr.HM078.gnm1.ann1.g334.t1;
MtHM078_Chr_1	AUGUSTUS	intron	3364433	3364544	1	+	.	Parent=medtr.HM078.gnm1.ann1.g334.t1;
MtHM078_Chr_1	AUGUSTUS	CDS	3364545	3365097	1	+	1	ID=medtr.HM078.gnm1.ann1.g334.t1.CDS11;Parent=medtr.HM078.gnm1.ann1.g334.t1;
MtHM078_Chr_1	AUGUSTUS	exon	3364545	3365097	.	+	.	ID=medtr.HM078.gnm1.ann1.g334.t1.exon11;Parent=medtr.HM078.gnm1.ann1.g334.t1;
MtHM078_Chr_1	AUGUSTUS	stop_codon	3365095	3365097	.	+	0	Parent=medtr.HM078.gnm1.ann1.g334.t1;
MtHM078_Chr_1	AUGUSTUS	gene	3591316	3601407	.	+	.	ID=medtr.HM078.gnm1.ann1.g356;
MtHM078_Chr_1	AUGUSTUS	mRNA	3591316	3601407	0.93	+	.	ID=medtr.HM078.gnm1.ann1.g356.t1;Parent=medtr.HM078.gnm1.ann1.g356;product=Putative transcription factor WD40-like family
MtHM078_Chr_1	AUGUSTUS	start_codon	3591316	3591318	.	+	0	Parent=medtr.HM078.gnm1.ann1.g356.t1;
MtHM078_Chr_1	AUGUSTUS	CDS	3591316	3591347	1	+	0	ID=medtr.HM078.gnm1.ann1.g356.t1.CDS1;Parent=medtr.HM078.gnm1.ann1.g356.t1;
MtHM078_Chr_1	AUGUSTUS	exon	3591316	3591347	.	+	.	ID=medtr.HM078.gnm1.ann1.g356.t1.exon1;Parent=medtr.HM078.gnm1.ann1.g356.t1;
MtHM078_Chr_1	AUGUSTUS	intron	3591348	3591776	1	+	.	Parent=medtr.HM078.gnm1.ann1.g356.t1;
MtHM078_Chr_1	AUGUSTUS	CDS	3591777	3591874	1	+	1	ID=medtr.HM078.gnm1.ann1.g356.t1.CDS2;Parent=medtr.HM078.gnm1.ann1.g356.t1;
MtHM078_Chr_1	AUGUSTUS	exon	3591777	3591874	.	+	.	ID=medtr.HM078.gnm1.ann1.g356.t1.exon2;Parent=medtr.HM078.gnm1.ann1.g356.t1;
MtHM078_Chr_1	AUGUSTUS	intron	3591875	3591984	1	+	.	Parent=medtr.HM078.gnm1.ann1.g356.t1;
MtHM078_Chr_1	AUGUSTUS	CDS	3591985	3592094	1	+	2	ID=medtr.HM078.gnm1.ann1.g356.t1.CDS3;Parent=medtr.HM078.gnm1.ann1.g356.t1;
MtHM078_Chr_1	AUGUSTUS	exon	3591985	3592094	.	+	.	ID=medtr.HM078.gnm1.ann1.g356.t1.exon3;Parent=medtr.HM078.gnm1.ann1.g356.t1;
MtHM078_Chr_1	AUGUSTUS	intron	3592095	3592910	1	+	.	Parent=medtr.HM078.gnm1.ann1.g356.t1;
MtHM078_Chr_1	AUGUSTUS	CDS	3592911	3593309	1	+	0	ID=medtr.HM078.gnm1.ann1.g356.t1.CDS4;Parent=medtr.HM078.gnm1.ann1.g356.t1;
MtHM078_Chr_1	AUGUSTUS	exon	3592911	3593309	.	+	.	ID=medtr.HM078.gnm1.ann1.g356.t1.exon4;Parent=medtr.HM078.gnm1.ann1.g356.t1;
MtHM078_Chr_1	AUGUSTUS	intron	3593310	3593405	1	+	.	Parent=medtr.HM078.gnm1.ann1.g356.t1;
MtHM078_Chr_1	AUGUSTUS	CDS	3593406	3593485	1	+	0	ID=medtr.HM078.gnm1.ann1.g356.t1.CDS5;Parent=medtr.HM078.gnm1.ann1.g356.t1;
MtHM078_Chr_1	AUGUSTUS	exon	3593406	3593485	.	+	.	ID=medtr.HM078.gnm1.ann1.g356.t1.exon5;Parent=medtr.HM078.gnm1.ann1.g356.t1;
MtHM078_Chr_1	AUGUSTUS	intron	3593486	3594094	1	+	.	Parent=medtr.HM078.gnm1.ann1.g356.t1;
MtHM078_Chr_1	AUGUSTUS	CDS	3594095	3594173	1	+	1	ID=medtr.HM078.gnm1.ann1.g356.t1.CDS6;Parent=medtr.HM078.gnm1.ann1.g356.t1;
MtHM078_Chr_1	AUGUSTUS	exon	3594095	3594173	.	+	.	ID=medtr.HM078.gnm1.ann1.g356.t1.exon6;Parent=medtr.HM078.gnm1.ann1.g356.t1;
MtHM078_Chr_1	AUGUSTUS	intron	3594174	3594255	1	+	.	Parent=medtr.HM078.gnm1.ann1.g356.t1;
MtHM078_Chr_1	AUGUSTUS	CDS	3594256	3594331	1	+	0	ID=medtr.HM078.gnm1.ann1.g356.t1.CDS7;Parent=medtr.HM078.gnm1.ann1.g356.t1;
MtHM078_Chr_1	AUGUSTUS	exon	3594256	3594331	.	+	.	ID=medtr.HM078.gnm1.ann1.g356.t1.exon7;Parent=medtr.HM078.gnm1.ann1.g356.t1;
MtHM078_Chr_1	AUGUSTUS	intron	3594332	3594545	1	+	.	Parent=medtr.HM078.gnm1.ann1.g356.t1;
MtHM078_Chr_1	AUGUSTUS	CDS	3594546	3594595	1	+	2	ID=medtr.HM078.gnm1.ann1.g356.t1.CDS8;Parent=medtr.HM078.gnm1.ann1.g356.t1;
MtHM078_Chr_1	AUGUSTUS	exon	3594546	3594595	.	+	.	ID=medtr.HM078.gnm1.ann1.g356.t1.exon8;Parent=medtr.HM078.gnm1.ann1.g356.t1;
MtHM078_Chr_1	AUGUSTUS	intron	3594596	3595307	1	+	.	Parent=medtr.HM078.gnm1.ann1.g356.t1;
MtHM078_Chr_1	AUGUSTUS	CDS	3595308	3595619	1	+	0	ID=medtr.HM078.gnm1.ann1.g356.t1.CDS9;Parent=medtr.HM078.gnm1.ann1.g356.t1;
MtHM078_Chr_1	AUGUSTUS	exon	3595308	3595619	.	+	.	ID=medtr.HM078.gnm1.ann1.g356.t1.exon9;Parent=medtr.HM078.gnm1.ann1.g356.t1;
MtHM078_Chr_1	AUGUSTUS	intron	3595620	3595743	1	+	.	Parent=medtr.HM078.gnm1.ann1.g356.t1;
MtHM078_Chr_1	AUGUSTUS	CDS	3595744	3595947	1	+	0	ID=medtr.HM078.gnm1.ann1.g356.t1.CDS10;Parent=medtr.HM078.gnm1.ann1.g356.t1;
MtHM078_Chr_1	AUGUSTUS	exon	3595744	3595947	.	+	.	ID=medtr.HM078.gnm1.ann1.g356.t1.exon10;Parent=medtr.HM078.gnm1.ann1.g356.t1;
MtHM078_Chr_1	AUGUSTUS	intron	3595948	3596127	1	+	.	Parent=medtr.HM078.gnm1.ann1.g356.t1;
MtHM078_Chr_1	AUGUSTUS	CDS	3596128	3596370	1	+	0	ID=medtr.HM078.gnm1.ann1.g356.t1.CDS11;Parent=medtr.HM078.gnm1.ann1.g356.t1;
MtHM078_Chr_1	AUGUSTUS	exon	3596128	3596370	.	+	.	ID=medtr.HM078.gnm1.ann1.g356.t1.exon11;Parent=medtr.HM078.gnm1.ann1.g356.t1;
MtHM078_Chr_1	AUGUSTUS	intron	3596371	3596456	1	+	.	Parent=medtr.HM078.gnm1.ann1.g356.t1;
MtHM078_Chr_1	AUGUSTUS	CDS	3596457	3596598	1	+	0	ID=medtr.HM078.gnm1.ann1.g356.t1.CDS12;Parent=medtr.HM078.gnm1.ann1.g356.t1;
MtHM078_Chr_1	AUGUSTUS	exon	3596457	3596598	.	+	.	ID=medtr.HM078.gnm1.ann1.g356.t1.exon12;Parent=medtr.HM078.gnm1.ann1.g356.t1;
MtHM078_Chr_1	AUGUSTUS	intron	3596599	3598665	1	+	.	Parent=medtr.HM078.gnm1.ann1.g356.t1;
MtHM078_Chr_1	AUGUSTUS	CDS	3598666	3598775	1	+	2	ID=medtr.HM078.gnm1.ann1.g356.t1.CDS13;Parent=medtr.HM078.gnm1.ann1.g356.t1;
MtHM078_Chr_1	AUGUSTUS	exon	3598666	3598775	.	+	.	ID=medtr.HM078.gnm1.ann1.g356.t1.exon13;Parent=medtr.HM078.gnm1.ann1.g356.t1;
MtHM078_Chr_1	AUGUSTUS	intron	3598776	3598956	1	+	.	Parent=medtr.HM078.gnm1.ann1.g356.t1;
MtHM078_Chr_1	AUGUSTUS	CDS	3598957	3599106	1	+	0	ID=medtr.HM078.gnm1.ann1.g356.t1.CDS14;Parent=medtr.HM078.gnm1.ann1.g356.t1;
MtHM078_Chr_1	AUGUSTUS	exon	3598957	3599106	.	+	.	ID=medtr.HM078.gnm1.ann1.g356.t1.exon14;Parent=medtr.HM078.gnm1.ann1.g356.t1;
MtHM078_Chr_1	AUGUSTUS	intron	3599107	3599574	1	+	.	Parent=medtr.HM078.gnm1.ann1.g356.t1;
MtHM078_Chr_1	AUGUSTUS	CDS	3599575	3599730	1	+	0	ID=medtr.HM078.gnm1.ann1.g356.t1.CDS15;Parent=medtr.HM078.gnm1.ann1.g356.t1;
MtHM078_Chr_1	AUGUSTUS	exon	3599575	3599730	.	+	.	ID=medtr.HM078.gnm1.ann1.g356.t1.exon15;Parent=medtr.HM078.gnm1.ann1.g356.t1;
MtHM078_Chr_1	AUGUSTUS	intron	3599731	3599854	1	+	.	Parent=medtr.HM078.gnm1.ann1.g356.t1;
MtHM078_Chr_1	AUGUSTUS	CDS	3599855	3599971	1	+	0	ID=medtr.HM078.gnm1.ann1.g356.t1.CDS16;Parent=medtr.HM078.gnm1.ann1.g356.t1;
MtHM078_Chr_1	AUGUSTUS	exon	3599855	3599971	.	+	.	ID=medtr.HM078.gnm1.ann1.g356.t1.exon16;Parent=medtr.HM078.gnm1.ann1.g356.t1;
MtHM078_Chr_1	AUGUSTUS	intron	3599972	3600766	1	+	.	Parent=medtr.HM078.gnm1.ann1.g356.t1;
MtHM078_Chr_1	AUGUSTUS	CDS	3600767	3600973	1	+	0	ID=medtr.HM078.gnm1.ann1.g356.t1.CDS17;Parent=medtr.HM078.gnm1.ann1.g356.t1;
MtHM078_Chr_1	AUGUSTUS	exon	3600767	3600973	.	+	.	ID=medtr.HM078.gnm1.ann1.g356.t1.exon17;Parent=medtr.HM078.gnm1.ann1.g356.t1;
MtHM078_Chr_1	AUGUSTUS	intron	3600974	3601263	1	+	.	Parent=medtr.HM078.gnm1.ann1.g356.t1;
MtHM078_Chr_1	AUGUSTUS	CDS	3601264	3601407	0.93	+	0	ID=medtr.HM078.gnm1.ann1.g356.t1.CDS18;Parent=medtr.HM078.gnm1.ann1.g356.t1;
MtHM078_Chr_1	AUGUSTUS	exon	3601264	3601407	.	+	.	ID=medtr.HM078.gnm1.ann1.g356.t1.exon18;Parent=medtr.HM078.gnm1.ann1.g356.t1;
MtHM078_Chr_1	AUGUSTUS	stop_codon	3601405	3601407	.	+	0	Parent=medtr.HM078.gnm1.ann1.g356.t1;
MtHM078_Chr_1	AUGUSTUS	gene	3681740	3687370	.	+	.	ID=medtr.HM078.gnm1.ann1.g366;
MtHM078_Chr_1	AUGUSTUS	mRNA	3681740	3687370	0.27	+	.	ID=medtr.HM078.gnm1.ann1.g366.t1;Parent=medtr.HM078.gnm1.ann1.g366;product=Putative transcription factor C2H2 family
MtHM078_Chr_1	AUGUSTUS	start_codon	3681740	3681742	.	+	0	Parent=medtr.HM078.gnm1.ann1.g366.t1;
MtHM078_Chr_1	AUGUSTUS	CDS	3681740	3681893	0.66	+	0	ID=medtr.HM078.gnm1.ann1.g366.t1.CDS1;Parent=medtr.HM078.gnm1.ann1.g366.t1;
MtHM078_Chr_1	AUGUSTUS	exon	3681740	3681893	.	+	.	ID=medtr.HM078.gnm1.ann1.g366.t1.exon1;Parent=medtr.HM078.gnm1.ann1.g366.t1;
MtHM078_Chr_1	AUGUSTUS	intron	3681894	3682958	0.59	+	.	Parent=medtr.HM078.gnm1.ann1.g366.t1;
MtHM078_Chr_1	AUGUSTUS	CDS	3682959	3683070	0.87	+	2	ID=medtr.HM078.gnm1.ann1.g366.t1.CDS2;Parent=medtr.HM078.gnm1.ann1.g366.t1;
MtHM078_Chr_1	AUGUSTUS	exon	3682959	3683070	.	+	.	ID=medtr.HM078.gnm1.ann1.g366.t1.exon2;Parent=medtr.HM078.gnm1.ann1.g366.t1;
MtHM078_Chr_1	AUGUSTUS	intron	3683071	3684102	1	+	.	Parent=medtr.HM078.gnm1.ann1.g366.t1;
MtHM078_Chr_1	AUGUSTUS	CDS	3684103	3684121	1	+	1	ID=medtr.HM078.gnm1.ann1.g366.t1.CDS3;Parent=medtr.HM078.gnm1.ann1.g366.t1;
MtHM078_Chr_1	AUGUSTUS	exon	3684103	3684121	.	+	.	ID=medtr.HM078.gnm1.ann1.g366.t1.exon3;Parent=medtr.HM078.gnm1.ann1.g366.t1;
MtHM078_Chr_1	AUGUSTUS	intron	3684122	3684183	0.47	+	.	Parent=medtr.HM078.gnm1.ann1.g366.t1;
MtHM078_Chr_1	AUGUSTUS	CDS	3684184	3684232	0.47	+	0	ID=medtr.HM078.gnm1.ann1.g366.t1.CDS4;Parent=medtr.HM078.gnm1.ann1.g366.t1;
MtHM078_Chr_1	AUGUSTUS	exon	3684184	3684232	.	+	.	ID=medtr.HM078.gnm1.ann1.g366.t1.exon4;Parent=medtr.HM078.gnm1.ann1.g366.t1;
MtHM078_Chr_1	AUGUSTUS	intron	3684233	3684353	1	+	.	Parent=medtr.HM078.gnm1.ann1.g366.t1;
MtHM078_Chr_1	AUGUSTUS	CDS	3684354	3684981	1	+	2	ID=medtr.HM078.gnm1.ann1.g366.t1.CDS5;Parent=medtr.HM078.gnm1.ann1.g366.t1;
MtHM078_Chr_1	AUGUSTUS	exon	3684354	3684981	.	+	.	ID=medtr.HM078.gnm1.ann1.g366.t1.exon5;Parent=medtr.HM078.gnm1.ann1.g366.t1;
MtHM078_Chr_1	AUGUSTUS	intron	3684982	3686110	1	+	.	Parent=medtr.HM078.gnm1.ann1.g366.t1;
MtHM078_Chr_1	AUGUSTUS	CDS	3686111	3686236	1	+	1	ID=medtr.HM078.gnm1.ann1.g366.t1.CDS6;Parent=medtr.HM078.gnm1.ann1.g366.t1;
MtHM078_Chr_1	AUGUSTUS	exon	3686111	3686236	.	+	.	ID=medtr.HM078.gnm1.ann1.g366.t1.exon6;Parent=medtr.HM078.gnm1.ann1.g366.t1;
MtHM078_Chr_1	AUGUSTUS	intron	3686237	3686367	1	+	.	Parent=medtr.HM078.gnm1.ann1.g366.t1;
MtHM078_Chr_1	AUGUSTUS	CDS	3686368	3686653	1	+	1	ID=medtr.HM078.gnm1.ann1.g366.t1.CDS7;Parent=medtr.HM078.gnm1.ann1.g366.t1;
MtHM078_Chr_1	AUGUSTUS	exon	3686368	3686653	.	+	.	ID=medtr.HM078.gnm1.ann1.g366.t1.exon7;Parent=medtr.HM078.gnm1.ann1.g366.t1;
MtHM078_Chr_1	AUGUSTUS	intron	3686654	3687175	1	+	.	Parent=medtr.HM078.gnm1.ann1.g366.t1;
MtHM078_Chr_1	AUGUSTUS	CDS	3687176	3687370	1	+	0	ID=medtr.HM078.gnm1.ann1.g366.t1.CDS8;Parent=medtr.HM078.gnm1.ann1.g366.t1;
MtHM078_Chr_1	AUGUSTUS	exon	3687176	3687370	.	+	.	ID=medtr.HM078.gnm1.ann1.g366.t1.exon8;Parent=medtr.HM078.gnm1.ann1.g366.t1;
MtHM078_Chr_1	AUGUSTUS	stop_codon	3687368	3687370	.	+	0	Parent=medtr.HM078.gnm1.ann1.g366.t1;
MtHM078_Chr_1	AUGUSTUS	gene	3864596	3865465	.	-	.	ID=medtr.HM078.gnm1.ann1.g381;
MtHM078_Chr_1	AUGUSTUS	mRNA	3864596	3865465	.	-	.	ID=medtr.HM078.gnm1.ann1.g381.t1;Parent=medtr.HM078.gnm1.ann1.g381;product=Putative transcription factor C2H2 family
MtHM078_Chr_1	AUGUSTUS	stop_codon	3864596	3864598	.	-	0	Parent=medtr.HM078.gnm1.ann1.g381.t1;
MtHM078_Chr_1	AUGUSTUS	exon	3864596	3865465	.	-	.	ID=medtr.HM078.gnm1.ann1.g381.t1.exon1;Parent=medtr.HM078.gnm1.ann1.g381.t1;
MtHM078_Chr_1	AUGUSTUS	CDS	3864599	3865465	1	-	0	ID=medtr.HM078.gnm1.ann1.g381.t1.CDS1;Parent=medtr.HM078.gnm1.ann1.g381.t1;
MtHM078_Chr_1	AUGUSTUS	start_codon	3865463	3865465	.	-	0	Parent=medtr.HM078.gnm1.ann1.g381.t1;
MtHM078_Chr_1	AUGUSTUS	gene	4145932	4148716	.	-	.	ID=medtr.HM078.gnm1.ann1.g413;
MtHM078_Chr_1	AUGUSTUS	mRNA	4145932	4148716	0.99	-	.	ID=medtr.HM078.gnm1.ann1.g413.t1;Parent=medtr.HM078.gnm1.ann1.g413;product=Putative transcription factor C2H2 family
MtHM078_Chr_1	AUGUSTUS	stop_codon	4145932	4145934	.	-	0	Parent=medtr.HM078.gnm1.ann1.g413.t1;
MtHM078_Chr_1	AUGUSTUS	CDS	4145932	4146091	0.99	-	1	ID=medtr.HM078.gnm1.ann1.g413.t1.CDS1;Parent=medtr.HM078.gnm1.ann1.g413.t1;
MtHM078_Chr_1	AUGUSTUS	exon	4145932	4146091	.	-	.	ID=medtr.HM078.gnm1.ann1.g413.t1.exon1;Parent=medtr.HM078.gnm1.ann1.g413.t1;
MtHM078_Chr_1	AUGUSTUS	intron	4146092	4146211	1	-	.	Parent=medtr.HM078.gnm1.ann1.g413.t1;
MtHM078_Chr_1	AUGUSTUS	CDS	4146212	4146427	1	-	1	ID=medtr.HM078.gnm1.ann1.g413.t1.CDS2;Parent=medtr.HM078.gnm1.ann1.g413.t1;
MtHM078_Chr_1	AUGUSTUS	exon	4146212	4146427	.	-	.	ID=medtr.HM078.gnm1.ann1.g413.t1.exon2;Parent=medtr.HM078.gnm1.ann1.g413.t1;
MtHM078_Chr_1	AUGUSTUS	intron	4146428	4146548	1	-	.	Parent=medtr.HM078.gnm1.ann1.g413.t1;
MtHM078_Chr_1	AUGUSTUS	CDS	4146549	4146718	1	-	0	ID=medtr.HM078.gnm1.ann1.g413.t1.CDS3;Parent=medtr.HM078.gnm1.ann1.g413.t1;
MtHM078_Chr_1	AUGUSTUS	exon	4146549	4146718	.	-	.	ID=medtr.HM078.gnm1.ann1.g413.t1.exon3;Parent=medtr.HM078.gnm1.ann1.g413.t1;
MtHM078_Chr_1	AUGUSTUS	intron	4146719	4146799	1	-	.	Parent=medtr.HM078.gnm1.ann1.g413.t1;
MtHM078_Chr_1	AUGUSTUS	CDS	4146800	4147375	1	-	0	ID=medtr.HM078.gnm1.ann1.g413.t1.CDS4;Parent=medtr.HM078.gnm1.ann1.g413.t1;
MtHM078_Chr_1	AUGUSTUS	exon	4146800	4147375	.	-	.	ID=medtr.HM078.gnm1.ann1.g413.t1.exon4;Parent=medtr.HM078.gnm1.ann1.g413.t1;
MtHM078_Chr_1	AUGUSTUS	intron	4147376	4148611	1	-	.	Parent=medtr.HM078.gnm1.ann1.g413.t1;
MtHM078_Chr_1	AUGUSTUS	CDS	4148612	4148716	1	-	0	ID=medtr.HM078.gnm1.ann1.g413.t1.CDS5;Parent=medtr.HM078.gnm1.ann1.g413.t1;
MtHM078_Chr_1	AUGUSTUS	exon	4148612	4148716	.	-	.	ID=medtr.HM078.gnm1.ann1.g413.t1.exon5;Parent=medtr.HM078.gnm1.ann1.g413.t1;
MtHM078_Chr_1	AUGUSTUS	start_codon	4148714	4148716	.	-	0	Parent=medtr.HM078.gnm1.ann1.g413.t1;
MtHM078_Chr_1	AUGUSTUS	gene	4289627	4291583	.	-	.	ID=medtr.HM078.gnm1.ann1.g428;
MtHM078_Chr_1	AUGUSTUS	mRNA	4289627	4291583	0.97	-	.	ID=medtr.HM078.gnm1.ann1.g428.t1;Parent=medtr.HM078.gnm1.ann1.g428;product=Putative transcription factor WRKY family
MtHM078_Chr_1	AUGUSTUS	stop_codon	4289627	4289629	.	-	0	Parent=medtr.HM078.gnm1.ann1.g428.t1;
MtHM078_Chr_1	AUGUSTUS	CDS	4289627	4289804	0.99	-	1	ID=medtr.HM078.gnm1.ann1.g428.t1.CDS1;Parent=medtr.HM078.gnm1.ann1.g428.t1;
MtHM078_Chr_1	AUGUSTUS	exon	4289627	4289804	.	-	.	ID=medtr.HM078.gnm1.ann1.g428.t1.exon1;Parent=medtr.HM078.gnm1.ann1.g428.t1;
MtHM078_Chr_1	AUGUSTUS	intron	4289805	4289904	1	-	.	Parent=medtr.HM078.gnm1.ann1.g428.t1;
MtHM078_Chr_1	AUGUSTUS	CDS	4289905	4290030	1	-	1	ID=medtr.HM078.gnm1.ann1.g428.t1.CDS2;Parent=medtr.HM078.gnm1.ann1.g428.t1;
MtHM078_Chr_1	AUGUSTUS	exon	4289905	4290030	.	-	.	ID=medtr.HM078.gnm1.ann1.g428.t1.exon2;Parent=medtr.HM078.gnm1.ann1.g428.t1;
MtHM078_Chr_1	AUGUSTUS	intron	4290031	4290864	1	-	.	Parent=medtr.HM078.gnm1.ann1.g428.t1;
MtHM078_Chr_1	AUGUSTUS	CDS	4290865	4291583	0.98	-	0	ID=medtr.HM078.gnm1.ann1.g428.t1.CDS3;Parent=medtr.HM078.gnm1.ann1.g428.t1;
MtHM078_Chr_1	AUGUSTUS	exon	4290865	4291583	.	-	.	ID=medtr.HM078.gnm1.ann1.g428.t1.exon3;Parent=medtr.HM078.gnm1.ann1.g428.t1;
MtHM078_Chr_1	AUGUSTUS	start_codon	4291581	4291583	.	-	0	Parent=medtr.HM078.gnm1.ann1.g428.t1;
MtHM078_Chr_1	AUGUSTUS	gene	4328606	4332520	.	+	.	ID=medtr.HM078.gnm1.ann1.g431;
MtHM078_Chr_1	AUGUSTUS	mRNA	4328606	4332520	0.46	+	.	ID=medtr.HM078.gnm1.ann1.g431.t1;Parent=medtr.HM078.gnm1.ann1.g431;product=Putative transcription factor interactor and regulator CCHC(Zn) family
MtHM078_Chr_1	AUGUSTUS	CDS	4328606	4328608	0.46	+	0	ID=medtr.HM078.gnm1.ann1.g431.t1.CDS1;Parent=medtr.HM078.gnm1.ann1.g431.t1;
MtHM078_Chr_1	AUGUSTUS	exon	4328606	4328608	.	+	.	ID=medtr.HM078.gnm1.ann1.g431.t1.exon1;Parent=medtr.HM078.gnm1.ann1.g431.t1;
MtHM078_Chr_1	AUGUSTUS	start_codon	4328606	4328608	.	+	0	Parent=medtr.HM078.gnm1.ann1.g431.t1;
MtHM078_Chr_1	AUGUSTUS	intron	4328609	4328714	0.46	+	.	Parent=medtr.HM078.gnm1.ann1.g431.t1;
MtHM078_Chr_1	AUGUSTUS	CDS	4328715	4328730	0.83	+	0	ID=medtr.HM078.gnm1.ann1.g431.t1.CDS2;Parent=medtr.HM078.gnm1.ann1.g431.t1;
MtHM078_Chr_1	AUGUSTUS	exon	4328715	4328730	.	+	.	ID=medtr.HM078.gnm1.ann1.g431.t1.exon2;Parent=medtr.HM078.gnm1.ann1.g431.t1;
MtHM078_Chr_1	AUGUSTUS	intron	4328731	4328916	1	+	.	Parent=medtr.HM078.gnm1.ann1.g431.t1;
MtHM078_Chr_1	AUGUSTUS	CDS	4328917	4329028	1	+	2	ID=medtr.HM078.gnm1.ann1.g431.t1.CDS3;Parent=medtr.HM078.gnm1.ann1.g431.t1;
MtHM078_Chr_1	AUGUSTUS	exon	4328917	4329028	.	+	.	ID=medtr.HM078.gnm1.ann1.g431.t1.exon3;Parent=medtr.HM078.gnm1.ann1.g431.t1;
MtHM078_Chr_1	AUGUSTUS	intron	4329029	4329844	1	+	.	Parent=medtr.HM078.gnm1.ann1.g431.t1;
MtHM078_Chr_1	AUGUSTUS	CDS	4329845	4329933	1	+	1	ID=medtr.HM078.gnm1.ann1.g431.t1.CDS4;Parent=medtr.HM078.gnm1.ann1.g431.t1;
MtHM078_Chr_1	AUGUSTUS	exon	4329845	4329933	.	+	.	ID=medtr.HM078.gnm1.ann1.g431.t1.exon4;Parent=medtr.HM078.gnm1.ann1.g431.t1;
MtHM078_Chr_1	AUGUSTUS	intron	4329934	4331317	1	+	.	Parent=medtr.HM078.gnm1.ann1.g431.t1;
MtHM078_Chr_1	AUGUSTUS	CDS	4331318	4331558	1	+	2	ID=medtr.HM078.gnm1.ann1.g431.t1.CDS5;Parent=medtr.HM078.gnm1.ann1.g431.t1;
MtHM078_Chr_1	AUGUSTUS	exon	4331318	4331558	.	+	.	ID=medtr.HM078.gnm1.ann1.g431.t1.exon5;Parent=medtr.HM078.gnm1.ann1.g431.t1;
MtHM078_Chr_1	AUGUSTUS	intron	4331559	4331928	1	+	.	Parent=medtr.HM078.gnm1.ann1.g431.t1;
MtHM078_Chr_1	AUGUSTUS	CDS	4331929	4332045	1	+	1	ID=medtr.HM078.gnm1.ann1.g431.t1.CDS6;Parent=medtr.HM078.gnm1.ann1.g431.t1;
MtHM078_Chr_1	AUGUSTUS	exon	4331929	4332045	.	+	.	ID=medtr.HM078.gnm1.ann1.g431.t1.exon6;Parent=medtr.HM078.gnm1.ann1.g431.t1;
MtHM078_Chr_1	AUGUSTUS	intron	4332046	4332483	1	+	.	Parent=medtr.HM078.gnm1.ann1.g431.t1;
MtHM078_Chr_1	AUGUSTUS	CDS	4332484	4332520	1	+	1	ID=medtr.HM078.gnm1.ann1.g431.t1.CDS7;Parent=medtr.HM078.gnm1.ann1.g431.t1;
MtHM078_Chr_1	AUGUSTUS	exon	4332484	4332520	.	+	.	ID=medtr.HM078.gnm1.ann1.g431.t1.exon7;Parent=medtr.HM078.gnm1.ann1.g431.t1;
MtHM078_Chr_1	AUGUSTUS	stop_codon	4332518	4332520	.	+	0	Parent=medtr.HM078.gnm1.ann1.g431.t1;
MtHM078_Chr_1	AUGUSTUS	gene	4526274	4531359	.	+	.	ID=medtr.HM078.gnm1.ann1.g452;
MtHM078_Chr_1	AUGUSTUS	mRNA	4526274	4531359	1	+	.	ID=medtr.HM078.gnm1.ann1.g452.t1;Parent=medtr.HM078.gnm1.ann1.g452;product=BZIP transcription factor
MtHM078_Chr_1	AUGUSTUS	start_codon	4526274	4526276	.	+	0	Parent=medtr.HM078.gnm1.ann1.g452.t1;
MtHM078_Chr_1	AUGUSTUS	CDS	4526274	4526504	1	+	0	ID=medtr.HM078.gnm1.ann1.g452.t1.CDS1;Parent=medtr.HM078.gnm1.ann1.g452.t1;
MtHM078_Chr_1	AUGUSTUS	exon	4526274	4526504	.	+	.	ID=medtr.HM078.gnm1.ann1.g452.t1.exon1;Parent=medtr.HM078.gnm1.ann1.g452.t1;
MtHM078_Chr_1	AUGUSTUS	intron	4526505	4528833	1	+	.	Parent=medtr.HM078.gnm1.ann1.g452.t1;
MtHM078_Chr_1	AUGUSTUS	CDS	4528834	4528963	1	+	0	ID=medtr.HM078.gnm1.ann1.g452.t1.CDS2;Parent=medtr.HM078.gnm1.ann1.g452.t1;
MtHM078_Chr_1	AUGUSTUS	exon	4528834	4528963	.	+	.	ID=medtr.HM078.gnm1.ann1.g452.t1.exon2;Parent=medtr.HM078.gnm1.ann1.g452.t1;
MtHM078_Chr_1	AUGUSTUS	intron	4528964	4529661	1	+	.	Parent=medtr.HM078.gnm1.ann1.g452.t1;
MtHM078_Chr_1	AUGUSTUS	CDS	4529662	4529824	1	+	2	ID=medtr.HM078.gnm1.ann1.g452.t1.CDS3;Parent=medtr.HM078.gnm1.ann1.g452.t1;
MtHM078_Chr_1	AUGUSTUS	exon	4529662	4529824	.	+	.	ID=medtr.HM078.gnm1.ann1.g452.t1.exon3;Parent=medtr.HM078.gnm1.ann1.g452.t1;
MtHM078_Chr_1	AUGUSTUS	intron	4529825	4530465	1	+	.	Parent=medtr.HM078.gnm1.ann1.g452.t1;
MtHM078_Chr_1	AUGUSTUS	CDS	4530466	4530541	1	+	1	ID=medtr.HM078.gnm1.ann1.g452.t1.CDS4;Parent=medtr.HM078.gnm1.ann1.g452.t1;
MtHM078_Chr_1	AUGUSTUS	exon	4530466	4530541	.	+	.	ID=medtr.HM078.gnm1.ann1.g452.t1.exon4;Parent=medtr.HM078.gnm1.ann1.g452.t1;
MtHM078_Chr_1	AUGUSTUS	intron	4530542	4530674	1	+	.	Parent=medtr.HM078.gnm1.ann1.g452.t1;
MtHM078_Chr_1	AUGUSTUS	CDS	4530675	4530800	1	+	0	ID=medtr.HM078.gnm1.ann1.g452.t1.CDS5;Parent=medtr.HM078.gnm1.ann1.g452.t1;
MtHM078_Chr_1	AUGUSTUS	exon	4530675	4530800	.	+	.	ID=medtr.HM078.gnm1.ann1.g452.t1.exon5;Parent=medtr.HM078.gnm1.ann1.g452.t1;
MtHM078_Chr_1	AUGUSTUS	intron	4530801	4531065	1	+	.	Parent=medtr.HM078.gnm1.ann1.g452.t1;
MtHM078_Chr_1	AUGUSTUS	CDS	4531066	4531359	1	+	0	ID=medtr.HM078.gnm1.ann1.g452.t1.CDS6;Parent=medtr.HM078.gnm1.ann1.g452.t1;
MtHM078_Chr_1	AUGUSTUS	exon	4531066	4531359	.	+	.	ID=medtr.HM078.gnm1.ann1.g452.t1.exon6;Parent=medtr.HM078.gnm1.ann1.g452.t1;
MtHM078_Chr_1	AUGUSTUS	stop_codon	4531357	4531359	.	+	0	Parent=medtr.HM078.gnm1.ann1.g452.t1;
MtHM078_Chr_1	AUGUSTUS	gene	4658682	4661740	.	-	.	ID=medtr.HM078.gnm1.ann1.g464;
MtHM078_Chr_1	AUGUSTUS	mRNA	4658682	4661740	0.95	-	.	ID=medtr.HM078.gnm1.ann1.g464.t1;Parent=medtr.HM078.gnm1.ann1.g464;product=C transcription factor-like protein
MtHM078_Chr_1	AUGUSTUS	stop_codon	4658682	4658684	.	-	0	Parent=medtr.HM078.gnm1.ann1.g464.t1;
MtHM078_Chr_1	AUGUSTUS	CDS	4658682	4659275	0.99	-	0	ID=medtr.HM078.gnm1.ann1.g464.t1.CDS1;Parent=medtr.HM078.gnm1.ann1.g464.t1;
MtHM078_Chr_1	AUGUSTUS	exon	4658682	4659275	.	-	.	ID=medtr.HM078.gnm1.ann1.g464.t1.exon1;Parent=medtr.HM078.gnm1.ann1.g464.t1;
MtHM078_Chr_1	AUGUSTUS	intron	4659276	4660269	1	-	.	Parent=medtr.HM078.gnm1.ann1.g464.t1;
MtHM078_Chr_1	AUGUSTUS	CDS	4660270	4660541	1	-	2	ID=medtr.HM078.gnm1.ann1.g464.t1.CDS2;Parent=medtr.HM078.gnm1.ann1.g464.t1;
MtHM078_Chr_1	AUGUSTUS	exon	4660270	4660541	.	-	.	ID=medtr.HM078.gnm1.ann1.g464.t1.exon2;Parent=medtr.HM078.gnm1.ann1.g464.t1;
MtHM078_Chr_1	AUGUSTUS	intron	4660542	4661331	1	-	.	Parent=medtr.HM078.gnm1.ann1.g464.t1;
MtHM078_Chr_1	AUGUSTUS	CDS	4661332	4661548	0.96	-	0	ID=medtr.HM078.gnm1.ann1.g464.t1.CDS3;Parent=medtr.HM078.gnm1.ann1.g464.t1;
MtHM078_Chr_1	AUGUSTUS	exon	4661332	4661548	.	-	.	ID=medtr.HM078.gnm1.ann1.g464.t1.exon3;Parent=medtr.HM078.gnm1.ann1.g464.t1;
MtHM078_Chr_1	AUGUSTUS	intron	4661549	4661734	0.96	-	.	Parent=medtr.HM078.gnm1.ann1.g464.t1;
MtHM078_Chr_1	AUGUSTUS	CDS	4661735	4661740	0.96	-	0	ID=medtr.HM078.gnm1.ann1.g464.t1.CDS4;Parent=medtr.HM078.gnm1.ann1.g464.t1;
MtHM078_Chr_1	AUGUSTUS	exon	4661735	4661740	.	-	.	ID=medtr.HM078.gnm1.ann1.g464.t1.exon4;Parent=medtr.HM078.gnm1.ann1.g464.t1;
MtHM078_Chr_1	AUGUSTUS	start_codon	4661738	4661740	.	-	0	Parent=medtr.HM078.gnm1.ann1.g464.t1;
MtHM078_Chr_1	AUGUSTUS	gene	5621540	5623057	.	-	.	ID=medtr.HM078.gnm1.ann1.g560;
MtHM078_Chr_1	AUGUSTUS	mRNA	5621540	5623057	0.99	-	.	ID=medtr.HM078.gnm1.ann1.g560.t1;Parent=medtr.HM078.gnm1.ann1.g560;product=GATA transcription factor
MtHM078_Chr_1	AUGUSTUS	stop_codon	5621540	5621542	.	-	0	Parent=medtr.HM078.gnm1.ann1.g560.t1;
MtHM078_Chr_1	AUGUSTUS	CDS	5621540	5622265	0.99	-	0	ID=medtr.HM078.gnm1.ann1.g560.t1.CDS1;Parent=medtr.HM078.gnm1.ann1.g560.t1;
MtHM078_Chr_1	AUGUSTUS	exon	5621540	5622265	.	-	.	ID=medtr.HM078.gnm1.ann1.g560.t1.exon1;Parent=medtr.HM078.gnm1.ann1.g560.t1;
MtHM078_Chr_1	AUGUSTUS	intron	5622266	5622748	0.99	-	.	Parent=medtr.HM078.gnm1.ann1.g560.t1;
MtHM078_Chr_1	AUGUSTUS	CDS	5622749	5623057	1	-	0	ID=medtr.HM078.gnm1.ann1.g560.t1.CDS2;Parent=medtr.HM078.gnm1.ann1.g560.t1;
MtHM078_Chr_1	AUGUSTUS	exon	5622749	5623057	.	-	.	ID=medtr.HM078.gnm1.ann1.g560.t1.exon2;Parent=medtr.HM078.gnm1.ann1.g560.t1;
MtHM078_Chr_1	AUGUSTUS	start_codon	5623055	5623057	.	-	0	Parent=medtr.HM078.gnm1.ann1.g560.t1;
MtHM078_Chr_1	AUGUSTUS	gene	5671679	5672452	.	-	.	ID=medtr.HM078.gnm1.ann1.g563;
MtHM078_Chr_1	AUGUSTUS	mRNA	5671679	5672452	.	-	.	ID=medtr.HM078.gnm1.ann1.g563.t1;Parent=medtr.HM078.gnm1.ann1.g563;product=AP2 domain class transcription factor
MtHM078_Chr_1	AUGUSTUS	stop_codon	5671679	5671681	.	-	0	Parent=medtr.HM078.gnm1.ann1.g563.t1;
MtHM078_Chr_1	AUGUSTUS	exon	5671679	5672452	.	-	.	ID=medtr.HM078.gnm1.ann1.g563.t1.exon1;Parent=medtr.HM078.gnm1.ann1.g563.t1;
MtHM078_Chr_1	AUGUSTUS	CDS	5671682	5672452	1	-	0	ID=medtr.HM078.gnm1.ann1.g563.t1.CDS1;Parent=medtr.HM078.gnm1.ann1.g563.t1;
MtHM078_Chr_1	AUGUSTUS	start_codon	5672450	5672452	.	-	0	Parent=medtr.HM078.gnm1.ann1.g563.t1;
MtHM078_Chr_1	AUGUSTUS	gene	5816293	5823412	.	-	.	ID=medtr.HM078.gnm1.ann1.g574;
MtHM078_Chr_1	AUGUSTUS	mRNA	5816293	5823412	0.28	-	.	ID=medtr.HM078.gnm1.ann1.g574.t1;Parent=medtr.HM078.gnm1.ann1.g574;product=Putative transcription factor interactor and regulator LisH family
MtHM078_Chr_1	AUGUSTUS	stop_codon	5816293	5816295	.	-	0	Parent=medtr.HM078.gnm1.ann1.g574.t1;
MtHM078_Chr_1	AUGUSTUS	CDS	5816293	5816482	1	-	1	ID=medtr.HM078.gnm1.ann1.g574.t1.CDS1;Parent=medtr.HM078.gnm1.ann1.g574.t1;
MtHM078_Chr_1	AUGUSTUS	exon	5816293	5816482	.	-	.	ID=medtr.HM078.gnm1.ann1.g574.t1.exon1;Parent=medtr.HM078.gnm1.ann1.g574.t1;
MtHM078_Chr_1	AUGUSTUS	intron	5816483	5816568	1	-	.	Parent=medtr.HM078.gnm1.ann1.g574.t1;
MtHM078_Chr_1	AUGUSTUS	CDS	5816569	5816682	1	-	1	ID=medtr.HM078.gnm1.ann1.g574.t1.CDS2;Parent=medtr.HM078.gnm1.ann1.g574.t1;
MtHM078_Chr_1	AUGUSTUS	exon	5816569	5816682	.	-	.	ID=medtr.HM078.gnm1.ann1.g574.t1.exon2;Parent=medtr.HM078.gnm1.ann1.g574.t1;
MtHM078_Chr_1	AUGUSTUS	intron	5816683	5817009	1	-	.	Parent=medtr.HM078.gnm1.ann1.g574.t1;
MtHM078_Chr_1	AUGUSTUS	CDS	5817010	5817189	1	-	1	ID=medtr.HM078.gnm1.ann1.g574.t1.CDS3;Parent=medtr.HM078.gnm1.ann1.g574.t1;
MtHM078_Chr_1	AUGUSTUS	exon	5817010	5817189	.	-	.	ID=medtr.HM078.gnm1.ann1.g574.t1.exon3;Parent=medtr.HM078.gnm1.ann1.g574.t1;
MtHM078_Chr_1	AUGUSTUS	intron	5817190	5820218	0.43	-	.	Parent=medtr.HM078.gnm1.ann1.g574.t1;
MtHM078_Chr_1	AUGUSTUS	CDS	5820219	5820377	0.53	-	1	ID=medtr.HM078.gnm1.ann1.g574.t1.CDS4;Parent=medtr.HM078.gnm1.ann1.g574.t1;
MtHM078_Chr_1	AUGUSTUS	exon	5820219	5820377	.	-	.	ID=medtr.HM078.gnm1.ann1.g574.t1.exon4;Parent=medtr.HM078.gnm1.ann1.g574.t1;
MtHM078_Chr_1	AUGUSTUS	intron	5820378	5820460	0.86	-	.	Parent=medtr.HM078.gnm1.ann1.g574.t1;
MtHM078_Chr_1	AUGUSTUS	CDS	5820461	5820574	0.54	-	1	ID=medtr.HM078.gnm1.ann1.g574.t1.CDS5;Parent=medtr.HM078.gnm1.ann1.g574.t1;
MtHM078_Chr_1	AUGUSTUS	exon	5820461	5820574	.	-	.	ID=medtr.HM078.gnm1.ann1.g574.t1.exon5;Parent=medtr.HM078.gnm1.ann1.g574.t1;
MtHM078_Chr_1	AUGUSTUS	intron	5820575	5823323	0.54	-	.	Parent=medtr.HM078.gnm1.ann1.g574.t1;
MtHM078_Chr_1	AUGUSTUS	CDS	5823324	5823412	0.57	-	0	ID=medtr.HM078.gnm1.ann1.g574.t1.CDS6;Parent=medtr.HM078.gnm1.ann1.g574.t1;
MtHM078_Chr_1	AUGUSTUS	exon	5823324	5823412	.	-	.	ID=medtr.HM078.gnm1.ann1.g574.t1.exon6;Parent=medtr.HM078.gnm1.ann1.g574.t1;
MtHM078_Chr_1	AUGUSTUS	start_codon	5823410	5823412	.	-	0	Parent=medtr.HM078.gnm1.ann1.g574.t1;
MtHM078_Chr_1	AUGUSTUS	gene	6252015	6257009	.	+	.	ID=medtr.HM078.gnm1.ann1.g632;
MtHM078_Chr_1	AUGUSTUS	mRNA	6252015	6257009	0.77	+	.	ID=medtr.HM078.gnm1.ann1.g632.t1;Parent=medtr.HM078.gnm1.ann1.g632;product=Myb transcription factor
MtHM078_Chr_1	AUGUSTUS	start_codon	6252015	6252017	.	+	0	Parent=medtr.HM078.gnm1.ann1.g632.t1;
MtHM078_Chr_1	AUGUSTUS	CDS	6252015	6252491	0.84	+	0	ID=medtr.HM078.gnm1.ann1.g632.t1.CDS1;Parent=medtr.HM078.gnm1.ann1.g632.t1;
MtHM078_Chr_1	AUGUSTUS	exon	6252015	6252491	.	+	.	ID=medtr.HM078.gnm1.ann1.g632.t1.exon1;Parent=medtr.HM078.gnm1.ann1.g632.t1;
MtHM078_Chr_1	AUGUSTUS	intron	6252492	6253892	1	+	.	Parent=medtr.HM078.gnm1.ann1.g632.t1;
MtHM078_Chr_1	AUGUSTUS	CDS	6253893	6254661	1	+	0	ID=medtr.HM078.gnm1.ann1.g632.t1.CDS2;Parent=medtr.HM078.gnm1.ann1.g632.t1;
MtHM078_Chr_1	AUGUSTUS	exon	6253893	6254661	.	+	.	ID=medtr.HM078.gnm1.ann1.g632.t1.exon2;Parent=medtr.HM078.gnm1.ann1.g632.t1;
MtHM078_Chr_1	AUGUSTUS	intron	6254662	6254915	0.99	+	.	Parent=medtr.HM078.gnm1.ann1.g632.t1;
MtHM078_Chr_1	AUGUSTUS	CDS	6254916	6255042	0.96	+	2	ID=medtr.HM078.gnm1.ann1.g632.t1.CDS3;Parent=medtr.HM078.gnm1.ann1.g632.t1;
MtHM078_Chr_1	AUGUSTUS	exon	6254916	6255042	.	+	.	ID=medtr.HM078.gnm1.ann1.g632.t1.exon3;Parent=medtr.HM078.gnm1.ann1.g632.t1;
MtHM078_Chr_1	AUGUSTUS	intron	6255043	6256714	0.94	+	.	Parent=medtr.HM078.gnm1.ann1.g632.t1;
MtHM078_Chr_1	AUGUSTUS	CDS	6256715	6257009	0.95	+	1	ID=medtr.HM078.gnm1.ann1.g632.t1.CDS4;Parent=medtr.HM078.gnm1.ann1.g632.t1;
MtHM078_Chr_1	AUGUSTUS	exon	6256715	6257009	.	+	.	ID=medtr.HM078.gnm1.ann1.g632.t1.exon4;Parent=medtr.HM078.gnm1.ann1.g632.t1;
MtHM078_Chr_1	AUGUSTUS	stop_codon	6257007	6257009	.	+	0	Parent=medtr.HM078.gnm1.ann1.g632.t1;
MtHM078_Chr_1	AUGUSTUS	gene	6277562	6281948	.	+	.	ID=medtr.HM078.gnm1.ann1.g636;
MtHM078_Chr_1	AUGUSTUS	mRNA	6277562	6281948	1	+	.	ID=medtr.HM078.gnm1.ann1.g636.t1;Parent=medtr.HM078.gnm1.ann1.g636;product=Putative transcription factor B3-Domain family
MtHM078_Chr_1	AUGUSTUS	start_codon	6277562	6277564	.	+	0	Parent=medtr.HM078.gnm1.ann1.g636.t1;
MtHM078_Chr_1	AUGUSTUS	CDS	6277562	6277684	1	+	0	ID=medtr.HM078.gnm1.ann1.g636.t1.CDS1;Parent=medtr.HM078.gnm1.ann1.g636.t1;
MtHM078_Chr_1	AUGUSTUS	exon	6277562	6277684	.	+	.	ID=medtr.HM078.gnm1.ann1.g636.t1.exon1;Parent=medtr.HM078.gnm1.ann1.g636.t1;
MtHM078_Chr_1	AUGUSTUS	intron	6277685	6278434	1	+	.	Parent=medtr.HM078.gnm1.ann1.g636.t1;
MtHM078_Chr_1	AUGUSTUS	CDS	6278435	6278818	1	+	0	ID=medtr.HM078.gnm1.ann1.g636.t1.CDS2;Parent=medtr.HM078.gnm1.ann1.g636.t1;
MtHM078_Chr_1	AUGUSTUS	exon	6278435	6278818	.	+	.	ID=medtr.HM078.gnm1.ann1.g636.t1.exon2;Parent=medtr.HM078.gnm1.ann1.g636.t1;
MtHM078_Chr_1	AUGUSTUS	intron	6278819	6279533	1	+	.	Parent=medtr.HM078.gnm1.ann1.g636.t1;
MtHM078_Chr_1	AUGUSTUS	CDS	6279534	6280065	1	+	0	ID=medtr.HM078.gnm1.ann1.g636.t1.CDS3;Parent=medtr.HM078.gnm1.ann1.g636.t1;
MtHM078_Chr_1	AUGUSTUS	exon	6279534	6280065	.	+	.	ID=medtr.HM078.gnm1.ann1.g636.t1.exon3;Parent=medtr.HM078.gnm1.ann1.g636.t1;
MtHM078_Chr_1	AUGUSTUS	intron	6280066	6281208	1	+	.	Parent=medtr.HM078.gnm1.ann1.g636.t1;
MtHM078_Chr_1	AUGUSTUS	CDS	6281209	6281384	1	+	2	ID=medtr.HM078.gnm1.ann1.g636.t1.CDS4;Parent=medtr.HM078.gnm1.ann1.g636.t1;
MtHM078_Chr_1	AUGUSTUS	exon	6281209	6281384	.	+	.	ID=medtr.HM078.gnm1.ann1.g636.t1.exon4;Parent=medtr.HM078.gnm1.ann1.g636.t1;
MtHM078_Chr_1	AUGUSTUS	intron	6281385	6281675	1	+	.	Parent=medtr.HM078.gnm1.ann1.g636.t1;
MtHM078_Chr_1	AUGUSTUS	CDS	6281676	6281948	1	+	0	ID=medtr.HM078.gnm1.ann1.g636.t1.CDS5;Parent=medtr.HM078.gnm1.ann1.g636.t1;
MtHM078_Chr_1	AUGUSTUS	exon	6281676	6281948	.	+	.	ID=medtr.HM078.gnm1.ann1.g636.t1.exon5;Parent=medtr.HM078.gnm1.ann1.g636.t1;
MtHM078_Chr_1	AUGUSTUS	stop_codon	6281946	6281948	.	+	0	Parent=medtr.HM078.gnm1.ann1.g636.t1;
MtHM078_Chr_1	AUGUSTUS	gene	6305017	6305322	.	+	.	ID=medtr.HM078.gnm1.ann1.g640;
MtHM078_Chr_1	AUGUSTUS	mRNA	6305017	6305322	.	+	.	ID=medtr.HM078.gnm1.ann1.g640.t1;Parent=medtr.HM078.gnm1.ann1.g640;product=Putative transcription factor B3-Domain family
MtHM078_Chr_1	AUGUSTUS	start_codon	6305017	6305019	.	+	0	Parent=medtr.HM078.gnm1.ann1.g640.t1;
MtHM078_Chr_1	AUGUSTUS	CDS	6305017	6305319	0.73	+	0	ID=medtr.HM078.gnm1.ann1.g640.t1.CDS1;Parent=medtr.HM078.gnm1.ann1.g640.t1;
MtHM078_Chr_1	AUGUSTUS	exon	6305017	6305322	.	+	.	ID=medtr.HM078.gnm1.ann1.g640.t1.exon1;Parent=medtr.HM078.gnm1.ann1.g640.t1;
MtHM078_Chr_1	AUGUSTUS	stop_codon	6305320	6305322	.	+	0	Parent=medtr.HM078.gnm1.ann1.g640.t1;
MtHM078_Chr_1	AUGUSTUS	gene	6335003	6335735	.	+	.	ID=medtr.HM078.gnm1.ann1.g645;
MtHM078_Chr_1	AUGUSTUS	mRNA	6335003	6335735	0.54	+	.	ID=medtr.HM078.gnm1.ann1.g645.t1;Parent=medtr.HM078.gnm1.ann1.g645;product=Putative transcription factor interactor and regulator CCHC(Zn) family
MtHM078_Chr_1	AUGUSTUS	start_codon	6335003	6335005	.	+	0	Parent=medtr.HM078.gnm1.ann1.g645.t1;
MtHM078_Chr_1	AUGUSTUS	CDS	6335003	6335263	0.66	+	0	ID=medtr.HM078.gnm1.ann1.g645.t1.CDS1;Parent=medtr.HM078.gnm1.ann1.g645.t1;
MtHM078_Chr_1	AUGUSTUS	exon	6335003	6335263	.	+	.	ID=medtr.HM078.gnm1.ann1.g645.t1.exon1;Parent=medtr.HM078.gnm1.ann1.g645.t1;
MtHM078_Chr_1	AUGUSTUS	intron	6335264	6335379	0.65	+	.	Parent=medtr.HM078.gnm1.ann1.g645.t1;
MtHM078_Chr_1	AUGUSTUS	CDS	6335380	6335453	0.73	+	0	ID=medtr.HM078.gnm1.ann1.g645.t1.CDS2;Parent=medtr.HM078.gnm1.ann1.g645.t1;
MtHM078_Chr_1	AUGUSTUS	exon	6335380	6335453	.	+	.	ID=medtr.HM078.gnm1.ann1.g645.t1.exon2;Parent=medtr.HM078.gnm1.ann1.g645.t1;
MtHM078_Chr_1	AUGUSTUS	intron	6335454	6335530	0.9	+	.	Parent=medtr.HM078.gnm1.ann1.g645.t1;
MtHM078_Chr_1	AUGUSTUS	CDS	6335531	6335735	0.89	+	1	ID=medtr.HM078.gnm1.ann1.g645.t1.CDS3;Parent=medtr.HM078.gnm1.ann1.g645.t1;
MtHM078_Chr_1	AUGUSTUS	exon	6335531	6335735	.	+	.	ID=medtr.HM078.gnm1.ann1.g645.t1.exon3;Parent=medtr.HM078.gnm1.ann1.g645.t1;
MtHM078_Chr_1	AUGUSTUS	stop_codon	6335733	6335735	.	+	0	Parent=medtr.HM078.gnm1.ann1.g645.t1;
MtHM078_Chr_1	AUGUSTUS	gene	6351343	6355646	.	+	.	ID=medtr.HM078.gnm1.ann1.g648;
MtHM078_Chr_1	AUGUSTUS	mRNA	6351343	6355646	1	+	.	ID=medtr.HM078.gnm1.ann1.g648.t1;Parent=medtr.HM078.gnm1.ann1.g648;product=Putative transcription factor B3-Domain family
MtHM078_Chr_1	AUGUSTUS	start_codon	6351343	6351345	.	+	0	Parent=medtr.HM078.gnm1.ann1.g648.t1;
MtHM078_Chr_1	AUGUSTUS	CDS	6351343	6351447	1	+	0	ID=medtr.HM078.gnm1.ann1.g648.t1.CDS1;Parent=medtr.HM078.gnm1.ann1.g648.t1;
MtHM078_Chr_1	AUGUSTUS	exon	6351343	6351447	.	+	.	ID=medtr.HM078.gnm1.ann1.g648.t1.exon1;Parent=medtr.HM078.gnm1.ann1.g648.t1;
MtHM078_Chr_1	AUGUSTUS	intron	6351448	6352295	1	+	.	Parent=medtr.HM078.gnm1.ann1.g648.t1;
MtHM078_Chr_1	AUGUSTUS	CDS	6352296	6352959	1	+	0	ID=medtr.HM078.gnm1.ann1.g648.t1.CDS2;Parent=medtr.HM078.gnm1.ann1.g648.t1;
MtHM078_Chr_1	AUGUSTUS	exon	6352296	6352959	.	+	.	ID=medtr.HM078.gnm1.ann1.g648.t1.exon2;Parent=medtr.HM078.gnm1.ann1.g648.t1;
MtHM078_Chr_1	AUGUSTUS	intron	6352960	6355596	1	+	.	Parent=medtr.HM078.gnm1.ann1.g648.t1;
MtHM078_Chr_1	AUGUSTUS	CDS	6355597	6355646	1	+	2	ID=medtr.HM078.gnm1.ann1.g648.t1.CDS3;Parent=medtr.HM078.gnm1.ann1.g648.t1;
MtHM078_Chr_1	AUGUSTUS	exon	6355597	6355646	.	+	.	ID=medtr.HM078.gnm1.ann1.g648.t1.exon3;Parent=medtr.HM078.gnm1.ann1.g648.t1;
MtHM078_Chr_1	AUGUSTUS	stop_codon	6355644	6355646	.	+	0	Parent=medtr.HM078.gnm1.ann1.g648.t1;
MtHM078_Chr_1	AUGUSTUS	gene	6433187	6434885	.	-	.	ID=medtr.HM078.gnm1.ann1.g654;
MtHM078_Chr_1	AUGUSTUS	mRNA	6433187	6434885	1	-	.	ID=medtr.HM078.gnm1.ann1.g654.t1;Parent=medtr.HM078.gnm1.ann1.g654;product=Putative [Myosin heavy-chain] kinase transcription factor WD40-like family
MtHM078_Chr_1	AUGUSTUS	stop_codon	6433187	6433189	.	-	0	Parent=medtr.HM078.gnm1.ann1.g654.t1;
MtHM078_Chr_1	AUGUSTUS	CDS	6433187	6434411	1	-	1	ID=medtr.HM078.gnm1.ann1.g654.t1.CDS1;Parent=medtr.HM078.gnm1.ann1.g654.t1;
MtHM078_Chr_1	AUGUSTUS	exon	6433187	6434411	.	-	.	ID=medtr.HM078.gnm1.ann1.g654.t1.exon1;Parent=medtr.HM078.gnm1.ann1.g654.t1;
MtHM078_Chr_1	AUGUSTUS	intron	6434412	6434697	1	-	.	Parent=medtr.HM078.gnm1.ann1.g654.t1;
MtHM078_Chr_1	AUGUSTUS	CDS	6434698	6434885	1	-	0	ID=medtr.HM078.gnm1.ann1.g654.t1.CDS2;Parent=medtr.HM078.gnm1.ann1.g654.t1;
MtHM078_Chr_1	AUGUSTUS	exon	6434698	6434885	.	-	.	ID=medtr.HM078.gnm1.ann1.g654.t1.exon2;Parent=medtr.HM078.gnm1.ann1.g654.t1;
MtHM078_Chr_1	AUGUSTUS	start_codon	6434883	6434885	.	-	0	Parent=medtr.HM078.gnm1.ann1.g654.t1;
MtHM078_Chr_1	AUGUSTUS	gene	6573712	6577865	.	+	.	ID=medtr.HM078.gnm1.ann1.g672;
MtHM078_Chr_1	AUGUSTUS	mRNA	6573712	6577865	1	+	.	ID=medtr.HM078.gnm1.ann1.g672.t1;Parent=medtr.HM078.gnm1.ann1.g672;product=Putative transcription factor interactor and regulator LIM family
MtHM078_Chr_1	AUGUSTUS	start_codon	6573712	6573714	.	+	0	Parent=medtr.HM078.gnm1.ann1.g672.t1;
MtHM078_Chr_1	AUGUSTUS	CDS	6573712	6573813	1	+	0	ID=medtr.HM078.gnm1.ann1.g672.t1.CDS1;Parent=medtr.HM078.gnm1.ann1.g672.t1;
MtHM078_Chr_1	AUGUSTUS	exon	6573712	6573813	.	+	.	ID=medtr.HM078.gnm1.ann1.g672.t1.exon1;Parent=medtr.HM078.gnm1.ann1.g672.t1;
MtHM078_Chr_1	AUGUSTUS	intron	6573814	6573930	1	+	.	Parent=medtr.HM078.gnm1.ann1.g672.t1;
MtHM078_Chr_1	AUGUSTUS	CDS	6573931	6574021	1	+	0	ID=medtr.HM078.gnm1.ann1.g672.t1.CDS2;Parent=medtr.HM078.gnm1.ann1.g672.t1;
MtHM078_Chr_1	AUGUSTUS	exon	6573931	6574021	.	+	.	ID=medtr.HM078.gnm1.ann1.g672.t1.exon2;Parent=medtr.HM078.gnm1.ann1.g672.t1;
MtHM078_Chr_1	AUGUSTUS	intron	6574022	6574163	1	+	.	Parent=medtr.HM078.gnm1.ann1.g672.t1;
MtHM078_Chr_1	AUGUSTUS	CDS	6574164	6574296	1	+	2	ID=medtr.HM078.gnm1.ann1.g672.t1.CDS3;Parent=medtr.HM078.gnm1.ann1.g672.t1;
MtHM078_Chr_1	AUGUSTUS	exon	6574164	6574296	.	+	.	ID=medtr.HM078.gnm1.ann1.g672.t1.exon3;Parent=medtr.HM078.gnm1.ann1.g672.t1;
MtHM078_Chr_1	AUGUSTUS	intron	6574297	6574925	1	+	.	Parent=medtr.HM078.gnm1.ann1.g672.t1;
MtHM078_Chr_1	AUGUSTUS	CDS	6574926	6575046	1	+	1	ID=medtr.HM078.gnm1.ann1.g672.t1.CDS4;Parent=medtr.HM078.gnm1.ann1.g672.t1;
MtHM078_Chr_1	AUGUSTUS	exon	6574926	6575046	.	+	.	ID=medtr.HM078.gnm1.ann1.g672.t1.exon4;Parent=medtr.HM078.gnm1.ann1.g672.t1;
MtHM078_Chr_1	AUGUSTUS	intron	6575047	6575155	1	+	.	Parent=medtr.HM078.gnm1.ann1.g672.t1;
MtHM078_Chr_1	AUGUSTUS	CDS	6575156	6575239	1	+	0	ID=medtr.HM078.gnm1.ann1.g672.t1.CDS5;Parent=medtr.HM078.gnm1.ann1.g672.t1;
MtHM078_Chr_1	AUGUSTUS	exon	6575156	6575239	.	+	.	ID=medtr.HM078.gnm1.ann1.g672.t1.exon5;Parent=medtr.HM078.gnm1.ann1.g672.t1;
MtHM078_Chr_1	AUGUSTUS	intron	6575240	6575747	1	+	.	Parent=medtr.HM078.gnm1.ann1.g672.t1;
MtHM078_Chr_1	AUGUSTUS	CDS	6575748	6575867	1	+	0	ID=medtr.HM078.gnm1.ann1.g672.t1.CDS6;Parent=medtr.HM078.gnm1.ann1.g672.t1;
MtHM078_Chr_1	AUGUSTUS	exon	6575748	6575867	.	+	.	ID=medtr.HM078.gnm1.ann1.g672.t1.exon6;Parent=medtr.HM078.gnm1.ann1.g672.t1;
MtHM078_Chr_1	AUGUSTUS	intron	6575868	6575983	1	+	.	Parent=medtr.HM078.gnm1.ann1.g672.t1;
MtHM078_Chr_1	AUGUSTUS	CDS	6575984	6576196	1	+	0	ID=medtr.HM078.gnm1.ann1.g672.t1.CDS7;Parent=medtr.HM078.gnm1.ann1.g672.t1;
MtHM078_Chr_1	AUGUSTUS	exon	6575984	6576196	.	+	.	ID=medtr.HM078.gnm1.ann1.g672.t1.exon7;Parent=medtr.HM078.gnm1.ann1.g672.t1;
MtHM078_Chr_1	AUGUSTUS	intron	6576197	6576562	1	+	.	Parent=medtr.HM078.gnm1.ann1.g672.t1;
MtHM078_Chr_1	AUGUSTUS	CDS	6576563	6576619	1	+	0	ID=medtr.HM078.gnm1.ann1.g672.t1.CDS8;Parent=medtr.HM078.gnm1.ann1.g672.t1;
MtHM078_Chr_1	AUGUSTUS	exon	6576563	6576619	.	+	.	ID=medtr.HM078.gnm1.ann1.g672.t1.exon8;Parent=medtr.HM078.gnm1.ann1.g672.t1;
MtHM078_Chr_1	AUGUSTUS	intron	6576620	6576848	1	+	.	Parent=medtr.HM078.gnm1.ann1.g672.t1;
MtHM078_Chr_1	AUGUSTUS	CDS	6576849	6576961	1	+	0	ID=medtr.HM078.gnm1.ann1.g672.t1.CDS9;Parent=medtr.HM078.gnm1.ann1.g672.t1;
MtHM078_Chr_1	AUGUSTUS	exon	6576849	6576961	.	+	.	ID=medtr.HM078.gnm1.ann1.g672.t1.exon9;Parent=medtr.HM078.gnm1.ann1.g672.t1;
MtHM078_Chr_1	AUGUSTUS	intron	6576962	6577293	1	+	.	Parent=medtr.HM078.gnm1.ann1.g672.t1;
MtHM078_Chr_1	AUGUSTUS	CDS	6577294	6577352	1	+	1	ID=medtr.HM078.gnm1.ann1.g672.t1.CDS10;Parent=medtr.HM078.gnm1.ann1.g672.t1;
MtHM078_Chr_1	AUGUSTUS	exon	6577294	6577352	.	+	.	ID=medtr.HM078.gnm1.ann1.g672.t1.exon10;Parent=medtr.HM078.gnm1.ann1.g672.t1;
MtHM078_Chr_1	AUGUSTUS	intron	6577353	6577548	1	+	.	Parent=medtr.HM078.gnm1.ann1.g672.t1;
MtHM078_Chr_1	AUGUSTUS	CDS	6577549	6577865	1	+	2	ID=medtr.HM078.gnm1.ann1.g672.t1.CDS11;Parent=medtr.HM078.gnm1.ann1.g672.t1;
MtHM078_Chr_1	AUGUSTUS	exon	6577549	6577865	.	+	.	ID=medtr.HM078.gnm1.ann1.g672.t1.exon11;Parent=medtr.HM078.gnm1.ann1.g672.t1;
MtHM078_Chr_1	AUGUSTUS	stop_codon	6577863	6577865	.	+	0	Parent=medtr.HM078.gnm1.ann1.g672.t1;
MtHM078_Chr_1	AUGUSTUS	gene	6989279	6990118	.	+	.	ID=medtr.HM078.gnm1.ann1.g723;
MtHM078_Chr_1	AUGUSTUS	mRNA	6989279	6990118	1	+	.	ID=medtr.HM078.gnm1.ann1.g723.t1;Parent=medtr.HM078.gnm1.ann1.g723;product=MYB family transcription factor
MtHM078_Chr_1	AUGUSTUS	start_codon	6989279	6989281	.	+	0	Parent=medtr.HM078.gnm1.ann1.g723.t1;
MtHM078_Chr_1	AUGUSTUS	CDS	6989279	6989535	1	+	0	ID=medtr.HM078.gnm1.ann1.g723.t1.CDS1;Parent=medtr.HM078.gnm1.ann1.g723.t1;
MtHM078_Chr_1	AUGUSTUS	exon	6989279	6989535	.	+	.	ID=medtr.HM078.gnm1.ann1.g723.t1.exon1;Parent=medtr.HM078.gnm1.ann1.g723.t1;
MtHM078_Chr_1	AUGUSTUS	intron	6989536	6990093	1	+	.	Parent=medtr.HM078.gnm1.ann1.g723.t1;
MtHM078_Chr_1	AUGUSTUS	CDS	6990094	6990118	1	+	1	ID=medtr.HM078.gnm1.ann1.g723.t1.CDS2;Parent=medtr.HM078.gnm1.ann1.g723.t1;
MtHM078_Chr_1	AUGUSTUS	exon	6990094	6990118	.	+	.	ID=medtr.HM078.gnm1.ann1.g723.t1.exon2;Parent=medtr.HM078.gnm1.ann1.g723.t1;
MtHM078_Chr_1	AUGUSTUS	stop_codon	6990116	6990118	.	+	0	Parent=medtr.HM078.gnm1.ann1.g723.t1;
MtHM078_Chr_1	AUGUSTUS	gene	7204287	7204769	.	+	.	ID=medtr.HM078.gnm1.ann1.g749;
MtHM078_Chr_1	AUGUSTUS	mRNA	7204287	7204769	.	+	.	ID=medtr.HM078.gnm1.ann1.g749.t1;Parent=medtr.HM078.gnm1.ann1.g749;product=BZIP transcription factor bZIP124
MtHM078_Chr_1	AUGUSTUS	start_codon	7204287	7204289	.	+	0	Parent=medtr.HM078.gnm1.ann1.g749.t1;
MtHM078_Chr_1	AUGUSTUS	CDS	7204287	7204766	0.99	+	0	ID=medtr.HM078.gnm1.ann1.g749.t1.CDS1;Parent=medtr.HM078.gnm1.ann1.g749.t1;
MtHM078_Chr_1	AUGUSTUS	exon	7204287	7204769	.	+	.	ID=medtr.HM078.gnm1.ann1.g749.t1.exon1;Parent=medtr.HM078.gnm1.ann1.g749.t1;
MtHM078_Chr_1	AUGUSTUS	stop_codon	7204767	7204769	.	+	0	Parent=medtr.HM078.gnm1.ann1.g749.t1;
MtHM078_Chr_1	AUGUSTUS	gene	7332654	7333469	.	+	.	ID=medtr.HM078.gnm1.ann1.g764;
MtHM078_Chr_1	AUGUSTUS	mRNA	7332654	7333469	.	+	.	ID=medtr.HM078.gnm1.ann1.g764.t1;Parent=medtr.HM078.gnm1.ann1.g764;product=AP2 domain class transcription factor
MtHM078_Chr_1	AUGUSTUS	start_codon	7332654	7332656	.	+	0	Parent=medtr.HM078.gnm1.ann1.g764.t1;
MtHM078_Chr_1	AUGUSTUS	CDS	7332654	7333466	0.71	+	0	ID=medtr.HM078.gnm1.ann1.g764.t1.CDS1;Parent=medtr.HM078.gnm1.ann1.g764.t1;
MtHM078_Chr_1	AUGUSTUS	exon	7332654	7333469	.	+	.	ID=medtr.HM078.gnm1.ann1.g764.t1.exon1;Parent=medtr.HM078.gnm1.ann1.g764.t1;
MtHM078_Chr_1	AUGUSTUS	stop_codon	7333467	7333469	.	+	0	Parent=medtr.HM078.gnm1.ann1.g764.t1;
MtHM078_Chr_1	AUGUSTUS	gene	7386149	7387644	.	-	.	ID=medtr.HM078.gnm1.ann1.g768;
MtHM078_Chr_1	AUGUSTUS	mRNA	7386149	7387644	1	-	.	ID=medtr.HM078.gnm1.ann1.g768.t1;Parent=medtr.HM078.gnm1.ann1.g768;product=Putative transcription factor STY-LRP1 family
MtHM078_Chr_1	AUGUSTUS	stop_codon	7386149	7386151	.	-	0	Parent=medtr.HM078.gnm1.ann1.g768.t1;
MtHM078_Chr_1	AUGUSTUS	CDS	7386149	7386522	1	-	2	ID=medtr.HM078.gnm1.ann1.g768.t1.CDS1;Parent=medtr.HM078.gnm1.ann1.g768.t1;
MtHM078_Chr_1	AUGUSTUS	exon	7386149	7386522	.	-	.	ID=medtr.HM078.gnm1.ann1.g768.t1.exon1;Parent=medtr.HM078.gnm1.ann1.g768.t1;
MtHM078_Chr_1	AUGUSTUS	intron	7386523	7387004	1	-	.	Parent=medtr.HM078.gnm1.ann1.g768.t1;
MtHM078_Chr_1	AUGUSTUS	CDS	7387005	7387644	1	-	0	ID=medtr.HM078.gnm1.ann1.g768.t1.CDS2;Parent=medtr.HM078.gnm1.ann1.g768.t1;
MtHM078_Chr_1	AUGUSTUS	exon	7387005	7387644	.	-	.	ID=medtr.HM078.gnm1.ann1.g768.t1.exon2;Parent=medtr.HM078.gnm1.ann1.g768.t1;
MtHM078_Chr_1	AUGUSTUS	start_codon	7387642	7387644	.	-	0	Parent=medtr.HM078.gnm1.ann1.g768.t1;
MtHM078_Chr_1	AUGUSTUS	gene	7416562	7417793	.	+	.	ID=medtr.HM078.gnm1.ann1.g770;
MtHM078_Chr_1	AUGUSTUS	mRNA	7416562	7417793	1	+	.	ID=medtr.HM078.gnm1.ann1.g770.t1;Parent=medtr.HM078.gnm1.ann1.g770;product=Putative transcription factor interactor and regulator Znf-B family
MtHM078_Chr_1	AUGUSTUS	start_codon	7416562	7416564	.	+	0	Parent=medtr.HM078.gnm1.ann1.g770.t1;
MtHM078_Chr_1	AUGUSTUS	CDS	7416562	7416747	1	+	0	ID=medtr.HM078.gnm1.ann1.g770.t1.CDS1;Parent=medtr.HM078.gnm1.ann1.g770.t1;
MtHM078_Chr_1	AUGUSTUS	exon	7416562	7416747	.	+	.	ID=medtr.HM078.gnm1.ann1.g770.t1.exon1;Parent=medtr.HM078.gnm1.ann1.g770.t1;
MtHM078_Chr_1	AUGUSTUS	intron	7416748	7416865	1	+	.	Parent=medtr.HM078.gnm1.ann1.g770.t1;
MtHM078_Chr_1	AUGUSTUS	CDS	7416866	7417228	1	+	0	ID=medtr.HM078.gnm1.ann1.g770.t1.CDS2;Parent=medtr.HM078.gnm1.ann1.g770.t1;
MtHM078_Chr_1	AUGUSTUS	exon	7416866	7417228	.	+	.	ID=medtr.HM078.gnm1.ann1.g770.t1.exon2;Parent=medtr.HM078.gnm1.ann1.g770.t1;
MtHM078_Chr_1	AUGUSTUS	intron	7417229	7417520	1	+	.	Parent=medtr.HM078.gnm1.ann1.g770.t1;
MtHM078_Chr_1	AUGUSTUS	CDS	7417521	7417793	1	+	0	ID=medtr.HM078.gnm1.ann1.g770.t1.CDS3;Parent=medtr.HM078.gnm1.ann1.g770.t1;
MtHM078_Chr_1	AUGUSTUS	exon	7417521	7417793	.	+	.	ID=medtr.HM078.gnm1.ann1.g770.t1.exon3;Parent=medtr.HM078.gnm1.ann1.g770.t1;
MtHM078_Chr_1	AUGUSTUS	stop_codon	7417791	7417793	.	+	0	Parent=medtr.HM078.gnm1.ann1.g770.t1;
MtHM078_Chr_1	AUGUSTUS	gene	7548323	7549121	.	+	.	ID=medtr.HM078.gnm1.ann1.g783;
MtHM078_Chr_1	AUGUSTUS	mRNA	7548323	7549121	1	+	.	ID=medtr.HM078.gnm1.ann1.g783.t1;Parent=medtr.HM078.gnm1.ann1.g783;product=Putative transcription factor TFIIB
MtHM078_Chr_1	AUGUSTUS	start_codon	7548323	7548325	.	+	0	Parent=medtr.HM078.gnm1.ann1.g783.t1;
MtHM078_Chr_1	AUGUSTUS	CDS	7548323	7548464	1	+	0	ID=medtr.HM078.gnm1.ann1.g783.t1.CDS1;Parent=medtr.HM078.gnm1.ann1.g783.t1;
MtHM078_Chr_1	AUGUSTUS	exon	7548323	7548464	.	+	.	ID=medtr.HM078.gnm1.ann1.g783.t1.exon1;Parent=medtr.HM078.gnm1.ann1.g783.t1;
MtHM078_Chr_1	AUGUSTUS	intron	7548465	7548897	1	+	.	Parent=medtr.HM078.gnm1.ann1.g783.t1;
MtHM078_Chr_1	AUGUSTUS	CDS	7548898	7549121	1	+	2	ID=medtr.HM078.gnm1.ann1.g783.t1.CDS2;Parent=medtr.HM078.gnm1.ann1.g783.t1;
MtHM078_Chr_1	AUGUSTUS	exon	7548898	7549121	.	+	.	ID=medtr.HM078.gnm1.ann1.g783.t1.exon2;Parent=medtr.HM078.gnm1.ann1.g783.t1;
MtHM078_Chr_1	AUGUSTUS	stop_codon	7549119	7549121	.	+	0	Parent=medtr.HM078.gnm1.ann1.g783.t1;
MtHM078_Chr_1	AUGUSTUS	gene	7574934	7577861	.	+	.	ID=medtr.HM078.gnm1.ann1.g786;
MtHM078_Chr_1	AUGUSTUS	mRNA	7574934	7577861	0.76	+	.	ID=medtr.HM078.gnm1.ann1.g786.t1;Parent=medtr.HM078.gnm1.ann1.g786;product=BZIP transcription factor
MtHM078_Chr_1	AUGUSTUS	start_codon	7574934	7574936	.	+	0	Parent=medtr.HM078.gnm1.ann1.g786.t1;
MtHM078_Chr_1	AUGUSTUS	CDS	7574934	7576105	0.76	+	0	ID=medtr.HM078.gnm1.ann1.g786.t1.CDS1;Parent=medtr.HM078.gnm1.ann1.g786.t1;
MtHM078_Chr_1	AUGUSTUS	exon	7574934	7576105	.	+	.	ID=medtr.HM078.gnm1.ann1.g786.t1.exon1;Parent=medtr.HM078.gnm1.ann1.g786.t1;
MtHM078_Chr_1	AUGUSTUS	intron	7576106	7576214	1	+	.	Parent=medtr.HM078.gnm1.ann1.g786.t1;
MtHM078_Chr_1	AUGUSTUS	CDS	7576215	7576347	1	+	1	ID=medtr.HM078.gnm1.ann1.g786.t1.CDS2;Parent=medtr.HM078.gnm1.ann1.g786.t1;
MtHM078_Chr_1	AUGUSTUS	exon	7576215	7576347	.	+	.	ID=medtr.HM078.gnm1.ann1.g786.t1.exon2;Parent=medtr.HM078.gnm1.ann1.g786.t1;
MtHM078_Chr_1	AUGUSTUS	intron	7576348	7576475	1	+	.	Parent=medtr.HM078.gnm1.ann1.g786.t1;
MtHM078_Chr_1	AUGUSTUS	CDS	7576476	7576560	1	+	0	ID=medtr.HM078.gnm1.ann1.g786.t1.CDS3;Parent=medtr.HM078.gnm1.ann1.g786.t1;
MtHM078_Chr_1	AUGUSTUS	exon	7576476	7576560	.	+	.	ID=medtr.HM078.gnm1.ann1.g786.t1.exon3;Parent=medtr.HM078.gnm1.ann1.g786.t1;
MtHM078_Chr_1	AUGUSTUS	intron	7576561	7577589	1	+	.	Parent=medtr.HM078.gnm1.ann1.g786.t1;
MtHM078_Chr_1	AUGUSTUS	CDS	7577590	7577861	1	+	2	ID=medtr.HM078.gnm1.ann1.g786.t1.CDS4;Parent=medtr.HM078.gnm1.ann1.g786.t1;
MtHM078_Chr_1	AUGUSTUS	exon	7577590	7577861	.	+	.	ID=medtr.HM078.gnm1.ann1.g786.t1.exon4;Parent=medtr.HM078.gnm1.ann1.g786.t1;
MtHM078_Chr_1	AUGUSTUS	stop_codon	7577859	7577861	.	+	0	Parent=medtr.HM078.gnm1.ann1.g786.t1;
MtHM078_Chr_1	AUGUSTUS	gene	7621461	7622079	.	-	.	ID=medtr.HM078.gnm1.ann1.g791;
MtHM078_Chr_1	AUGUSTUS	mRNA	7621461	7622079	0.29	-	.	ID=medtr.HM078.gnm1.ann1.g791.t1;Parent=medtr.HM078.gnm1.ann1.g791;product=Putative transcription factor TUBBY family
MtHM078_Chr_1	AUGUSTUS	stop_codon	7621461	7621463	.	-	0	Parent=medtr.HM078.gnm1.ann1.g791.t1;
MtHM078_Chr_1	AUGUSTUS	CDS	7621461	7621571	0.87	-	0	ID=medtr.HM078.gnm1.ann1.g791.t1.CDS1;Parent=medtr.HM078.gnm1.ann1.g791.t1;
MtHM078_Chr_1	AUGUSTUS	exon	7621461	7621571	.	-	.	ID=medtr.HM078.gnm1.ann1.g791.t1.exon1;Parent=medtr.HM078.gnm1.ann1.g791.t1;
MtHM078_Chr_1	AUGUSTUS	intron	7621572	7621688	0.87	-	.	Parent=medtr.HM078.gnm1.ann1.g791.t1;
MtHM078_Chr_1	AUGUSTUS	CDS	7621689	7621849	0.34	-	2	ID=medtr.HM078.gnm1.ann1.g791.t1.CDS2;Parent=medtr.HM078.gnm1.ann1.g791.t1;
MtHM078_Chr_1	AUGUSTUS	exon	7621689	7621849	.	-	.	ID=medtr.HM078.gnm1.ann1.g791.t1.exon2;Parent=medtr.HM078.gnm1.ann1.g791.t1;
MtHM078_Chr_1	AUGUSTUS	intron	7621850	7621955	0.33	-	.	Parent=medtr.HM078.gnm1.ann1.g791.t1;
MtHM078_Chr_1	AUGUSTUS	CDS	7621956	7622079	0.3	-	0	ID=medtr.HM078.gnm1.ann1.g791.t1.CDS3;Parent=medtr.HM078.gnm1.ann1.g791.t1;
MtHM078_Chr_1	AUGUSTUS	exon	7621956	7622079	.	-	.	ID=medtr.HM078.gnm1.ann1.g791.t1.exon3;Parent=medtr.HM078.gnm1.ann1.g791.t1;
MtHM078_Chr_1	AUGUSTUS	start_codon	7622077	7622079	.	-	0	Parent=medtr.HM078.gnm1.ann1.g791.t1;
MtHM078_Chr_1	AUGUSTUS	gene	7688446	7693285	.	-	.	ID=medtr.HM078.gnm1.ann1.g801;
MtHM078_Chr_1	AUGUSTUS	mRNA	7688446	7693285	0.41	-	.	ID=medtr.HM078.gnm1.ann1.g801.t1;Parent=medtr.HM078.gnm1.ann1.g801;product=Putative transcription factor/ chromatin remodeling BED-type(Zn) family
MtHM078_Chr_1	AUGUSTUS	stop_codon	7688446	7688448	.	-	0	Parent=medtr.HM078.gnm1.ann1.g801.t1;
MtHM078_Chr_1	AUGUSTUS	CDS	7688446	7689269	1	-	2	ID=medtr.HM078.gnm1.ann1.g801.t1.CDS1;Parent=medtr.HM078.gnm1.ann1.g801.t1;
MtHM078_Chr_1	AUGUSTUS	exon	7688446	7689269	.	-	.	ID=medtr.HM078.gnm1.ann1.g801.t1.exon1;Parent=medtr.HM078.gnm1.ann1.g801.t1;
MtHM078_Chr_1	AUGUSTUS	intron	7689270	7689503	1	-	.	Parent=medtr.HM078.gnm1.ann1.g801.t1;
MtHM078_Chr_1	AUGUSTUS	CDS	7689504	7689590	1	-	2	ID=medtr.HM078.gnm1.ann1.g801.t1.CDS2;Parent=medtr.HM078.gnm1.ann1.g801.t1;
MtHM078_Chr_1	AUGUSTUS	exon	7689504	7689590	.	-	.	ID=medtr.HM078.gnm1.ann1.g801.t1.exon2;Parent=medtr.HM078.gnm1.ann1.g801.t1;
MtHM078_Chr_1	AUGUSTUS	intron	7689591	7689689	1	-	.	Parent=medtr.HM078.gnm1.ann1.g801.t1;
MtHM078_Chr_1	AUGUSTUS	CDS	7689690	7689697	1	-	1	ID=medtr.HM078.gnm1.ann1.g801.t1.CDS3;Parent=medtr.HM078.gnm1.ann1.g801.t1;
MtHM078_Chr_1	AUGUSTUS	exon	7689690	7689697	.	-	.	ID=medtr.HM078.gnm1.ann1.g801.t1.exon3;Parent=medtr.HM078.gnm1.ann1.g801.t1;
MtHM078_Chr_1	AUGUSTUS	intron	7689698	7690061	1	-	.	Parent=medtr.HM078.gnm1.ann1.g801.t1;
MtHM078_Chr_1	AUGUSTUS	CDS	7690062	7690069	1	-	0	ID=medtr.HM078.gnm1.ann1.g801.t1.CDS4;Parent=medtr.HM078.gnm1.ann1.g801.t1;
MtHM078_Chr_1	AUGUSTUS	exon	7690062	7690069	.	-	.	ID=medtr.HM078.gnm1.ann1.g801.t1.exon4;Parent=medtr.HM078.gnm1.ann1.g801.t1;
MtHM078_Chr_1	AUGUSTUS	intron	7690070	7690185	1	-	.	Parent=medtr.HM078.gnm1.ann1.g801.t1;
MtHM078_Chr_1	AUGUSTUS	CDS	7690186	7690265	1	-	2	ID=medtr.HM078.gnm1.ann1.g801.t1.CDS5;Parent=medtr.HM078.gnm1.ann1.g801.t1;
MtHM078_Chr_1	AUGUSTUS	exon	7690186	7690265	.	-	.	ID=medtr.HM078.gnm1.ann1.g801.t1.exon5;Parent=medtr.HM078.gnm1.ann1.g801.t1;
MtHM078_Chr_1	AUGUSTUS	intron	7690266	7690352	1	-	.	Parent=medtr.HM078.gnm1.ann1.g801.t1;
MtHM078_Chr_1	AUGUSTUS	CDS	7690353	7690413	0.97	-	0	ID=medtr.HM078.gnm1.ann1.g801.t1.CDS6;Parent=medtr.HM078.gnm1.ann1.g801.t1;
MtHM078_Chr_1	AUGUSTUS	exon	7690353	7690413	.	-	.	ID=medtr.HM078.gnm1.ann1.g801.t1.exon6;Parent=medtr.HM078.gnm1.ann1.g801.t1;
MtHM078_Chr_1	AUGUSTUS	intron	7690414	7692697	0.57	-	.	Parent=medtr.HM078.gnm1.ann1.g801.t1;
MtHM078_Chr_1	AUGUSTUS	CDS	7692698	7692730	0.84	-	0	ID=medtr.HM078.gnm1.ann1.g801.t1.CDS7;Parent=medtr.HM078.gnm1.ann1.g801.t1;
MtHM078_Chr_1	AUGUSTUS	exon	7692698	7692730	.	-	.	ID=medtr.HM078.gnm1.ann1.g801.t1.exon7;Parent=medtr.HM078.gnm1.ann1.g801.t1;
MtHM078_Chr_1	AUGUSTUS	intron	7692731	7693135	0.83	-	.	Parent=medtr.HM078.gnm1.ann1.g801.t1;
MtHM078_Chr_1	AUGUSTUS	CDS	7693136	7693285	0.61	-	0	ID=medtr.HM078.gnm1.ann1.g801.t1.CDS8;Parent=medtr.HM078.gnm1.ann1.g801.t1;
MtHM078_Chr_1	AUGUSTUS	exon	7693136	7693285	.	-	.	ID=medtr.HM078.gnm1.ann1.g801.t1.exon8;Parent=medtr.HM078.gnm1.ann1.g801.t1;
MtHM078_Chr_1	AUGUSTUS	start_codon	7693283	7693285	.	-	0	Parent=medtr.HM078.gnm1.ann1.g801.t1;
MtHM078_Chr_1	AUGUSTUS	gene	7909635	7909927	.	-	.	ID=medtr.HM078.gnm1.ann1.g822;
MtHM078_Chr_1	AUGUSTUS	mRNA	7909635	7909927	0.75	-	.	ID=medtr.HM078.gnm1.ann1.g822.t1;Parent=medtr.HM078.gnm1.ann1.g822;product=Putative transcription factor C2H2 family
MtHM078_Chr_1	AUGUSTUS	stop_codon	7909635	7909637	.	-	0	Parent=medtr.HM078.gnm1.ann1.g822.t1;
MtHM078_Chr_1	AUGUSTUS	CDS	7909635	7909659	0.75	-	1	ID=medtr.HM078.gnm1.ann1.g822.t1.CDS1;Parent=medtr.HM078.gnm1.ann1.g822.t1;
MtHM078_Chr_1	AUGUSTUS	exon	7909635	7909659	.	-	.	ID=medtr.HM078.gnm1.ann1.g822.t1.exon1;Parent=medtr.HM078.gnm1.ann1.g822.t1;
MtHM078_Chr_1	AUGUSTUS	intron	7909660	7909730	1	-	.	Parent=medtr.HM078.gnm1.ann1.g822.t1;
MtHM078_Chr_1	AUGUSTUS	CDS	7909731	7909927	0.75	-	0	ID=medtr.HM078.gnm1.ann1.g822.t1.CDS2;Parent=medtr.HM078.gnm1.ann1.g822.t1;
MtHM078_Chr_1	AUGUSTUS	exon	7909731	7909927	.	-	.	ID=medtr.HM078.gnm1.ann1.g822.t1.exon2;Parent=medtr.HM078.gnm1.ann1.g822.t1;
MtHM078_Chr_1	AUGUSTUS	start_codon	7909925	7909927	.	-	0	Parent=medtr.HM078.gnm1.ann1.g822.t1;
MtHM078_Chr_1	AUGUSTUS	gene	7973975	7979597	.	+	.	ID=medtr.HM078.gnm1.ann1.g829;
MtHM078_Chr_1	AUGUSTUS	mRNA	7973975	7979597	0.68	+	.	ID=medtr.HM078.gnm1.ann1.g829.t1;Parent=medtr.HM078.gnm1.ann1.g829;product=Putative transcription factor interactor and regulator CCHC(Zn) family
MtHM078_Chr_1	AUGUSTUS	start_codon	7973975	7973977	.	+	0	Parent=medtr.HM078.gnm1.ann1.g829.t1;
MtHM078_Chr_1	AUGUSTUS	CDS	7973975	7974797	0.79	+	0	ID=medtr.HM078.gnm1.ann1.g829.t1.CDS1;Parent=medtr.HM078.gnm1.ann1.g829.t1;
MtHM078_Chr_1	AUGUSTUS	exon	7973975	7974797	.	+	.	ID=medtr.HM078.gnm1.ann1.g829.t1.exon1;Parent=medtr.HM078.gnm1.ann1.g829.t1;
MtHM078_Chr_1	AUGUSTUS	intron	7974798	7975785	0.75	+	.	Parent=medtr.HM078.gnm1.ann1.g829.t1;
MtHM078_Chr_1	AUGUSTUS	CDS	7975786	7976084	0.75	+	2	ID=medtr.HM078.gnm1.ann1.g829.t1.CDS2;Parent=medtr.HM078.gnm1.ann1.g829.t1;
MtHM078_Chr_1	AUGUSTUS	exon	7975786	7976084	.	+	.	ID=medtr.HM078.gnm1.ann1.g829.t1.exon2;Parent=medtr.HM078.gnm1.ann1.g829.t1;
MtHM078_Chr_1	AUGUSTUS	intron	7976085	7976161	1	+	.	Parent=medtr.HM078.gnm1.ann1.g829.t1;
MtHM078_Chr_1	AUGUSTUS	CDS	7976162	7976282	0.91	+	0	ID=medtr.HM078.gnm1.ann1.g829.t1.CDS3;Parent=medtr.HM078.gnm1.ann1.g829.t1;
MtHM078_Chr_1	AUGUSTUS	exon	7976162	7976282	.	+	.	ID=medtr.HM078.gnm1.ann1.g829.t1.exon3;Parent=medtr.HM078.gnm1.ann1.g829.t1;
MtHM078_Chr_1	AUGUSTUS	intron	7976283	7976375	0.9	+	.	Parent=medtr.HM078.gnm1.ann1.g829.t1;
MtHM078_Chr_1	AUGUSTUS	CDS	7976376	7976535	0.9	+	2	ID=medtr.HM078.gnm1.ann1.g829.t1.CDS4;Parent=medtr.HM078.gnm1.ann1.g829.t1;
MtHM078_Chr_1	AUGUSTUS	exon	7976376	7976535	.	+	.	ID=medtr.HM078.gnm1.ann1.g829.t1.exon4;Parent=medtr.HM078.gnm1.ann1.g829.t1;
MtHM078_Chr_1	AUGUSTUS	intron	7976536	7977942	0.89	+	.	Parent=medtr.HM078.gnm1.ann1.g829.t1;
MtHM078_Chr_1	AUGUSTUS	CDS	7977943	7978016	0.96	+	1	ID=medtr.HM078.gnm1.ann1.g829.t1.CDS5;Parent=medtr.HM078.gnm1.ann1.g829.t1;
MtHM078_Chr_1	AUGUSTUS	exon	7977943	7978016	.	+	.	ID=medtr.HM078.gnm1.ann1.g829.t1.exon5;Parent=medtr.HM078.gnm1.ann1.g829.t1;
MtHM078_Chr_1	AUGUSTUS	intron	7978017	7979559	0.97	+	.	Parent=medtr.HM078.gnm1.ann1.g829.t1;
MtHM078_Chr_1	AUGUSTUS	CDS	7979560	7979597	0.96	+	2	ID=medtr.HM078.gnm1.ann1.g829.t1.CDS6;Parent=medtr.HM078.gnm1.ann1.g829.t1;
MtHM078_Chr_1	AUGUSTUS	exon	7979560	7979597	.	+	.	ID=medtr.HM078.gnm1.ann1.g829.t1.exon6;Parent=medtr.HM078.gnm1.ann1.g829.t1;
MtHM078_Chr_1	AUGUSTUS	stop_codon	7979595	7979597	.	+	0	Parent=medtr.HM078.gnm1.ann1.g829.t1;
MtHM078_Chr_1	AUGUSTUS	gene	8058782	8060266	.	+	.	ID=medtr.HM078.gnm1.ann1.g838;
MtHM078_Chr_1	AUGUSTUS	mRNA	8058782	8060266	1	+	.	ID=medtr.HM078.gnm1.ann1.g838.t1;Parent=medtr.HM078.gnm1.ann1.g838;product=Putative transcription factor bZIP family
MtHM078_Chr_1	AUGUSTUS	start_codon	8058782	8058784	.	+	0	Parent=medtr.HM078.gnm1.ann1.g838.t1;
MtHM078_Chr_1	AUGUSTUS	CDS	8058782	8059096	1	+	0	ID=medtr.HM078.gnm1.ann1.g838.t1.CDS1;Parent=medtr.HM078.gnm1.ann1.g838.t1;
MtHM078_Chr_1	AUGUSTUS	exon	8058782	8059096	.	+	.	ID=medtr.HM078.gnm1.ann1.g838.t1.exon1;Parent=medtr.HM078.gnm1.ann1.g838.t1;
MtHM078_Chr_1	AUGUSTUS	intron	8059097	8059385	1	+	.	Parent=medtr.HM078.gnm1.ann1.g838.t1;
MtHM078_Chr_1	AUGUSTUS	CDS	8059386	8059448	1	+	0	ID=medtr.HM078.gnm1.ann1.g838.t1.CDS2;Parent=medtr.HM078.gnm1.ann1.g838.t1;
MtHM078_Chr_1	AUGUSTUS	exon	8059386	8059448	.	+	.	ID=medtr.HM078.gnm1.ann1.g838.t1.exon2;Parent=medtr.HM078.gnm1.ann1.g838.t1;
MtHM078_Chr_1	AUGUSTUS	intron	8059449	8059547	1	+	.	Parent=medtr.HM078.gnm1.ann1.g838.t1;
MtHM078_Chr_1	AUGUSTUS	CDS	8059548	8059622	1	+	0	ID=medtr.HM078.gnm1.ann1.g838.t1.CDS3;Parent=medtr.HM078.gnm1.ann1.g838.t1;
MtHM078_Chr_1	AUGUSTUS	exon	8059548	8059622	.	+	.	ID=medtr.HM078.gnm1.ann1.g838.t1.exon3;Parent=medtr.HM078.gnm1.ann1.g838.t1;
MtHM078_Chr_1	AUGUSTUS	intron	8059623	8059789	1	+	.	Parent=medtr.HM078.gnm1.ann1.g838.t1;
MtHM078_Chr_1	AUGUSTUS	CDS	8059790	8060266	1	+	0	ID=medtr.HM078.gnm1.ann1.g838.t1.CDS4;Parent=medtr.HM078.gnm1.ann1.g838.t1;
MtHM078_Chr_1	AUGUSTUS	exon	8059790	8060266	.	+	.	ID=medtr.HM078.gnm1.ann1.g838.t1.exon4;Parent=medtr.HM078.gnm1.ann1.g838.t1;
MtHM078_Chr_1	AUGUSTUS	stop_codon	8060264	8060266	.	+	0	Parent=medtr.HM078.gnm1.ann1.g838.t1;
MtHM078_Chr_1	AUGUSTUS	gene	8116773	8118607	.	-	.	ID=medtr.HM078.gnm1.ann1.g844;
MtHM078_Chr_1	AUGUSTUS	mRNA	8116773	8118607	0.91	-	.	ID=medtr.HM078.gnm1.ann1.g844.t1;Parent=medtr.HM078.gnm1.ann1.g844;product=Putative transcription factor interactor and regulator CCHC(Zn) family
MtHM078_Chr_1	AUGUSTUS	stop_codon	8116773	8116775	.	-	0	Parent=medtr.HM078.gnm1.ann1.g844.t1;
MtHM078_Chr_1	AUGUSTUS	CDS	8116773	8117228	0.93	-	0	ID=medtr.HM078.gnm1.ann1.g844.t1.CDS1;Parent=medtr.HM078.gnm1.ann1.g844.t1;
MtHM078_Chr_1	AUGUSTUS	exon	8116773	8117228	.	-	.	ID=medtr.HM078.gnm1.ann1.g844.t1.exon1;Parent=medtr.HM078.gnm1.ann1.g844.t1;
MtHM078_Chr_1	AUGUSTUS	intron	8117229	8117323	1	-	.	Parent=medtr.HM078.gnm1.ann1.g844.t1;
MtHM078_Chr_1	AUGUSTUS	CDS	8117324	8118607	0.97	-	0	ID=medtr.HM078.gnm1.ann1.g844.t1.CDS2;Parent=medtr.HM078.gnm1.ann1.g844.t1;
MtHM078_Chr_1	AUGUSTUS	exon	8117324	8118607	.	-	.	ID=medtr.HM078.gnm1.ann1.g844.t1.exon2;Parent=medtr.HM078.gnm1.ann1.g844.t1;
MtHM078_Chr_1	AUGUSTUS	start_codon	8118605	8118607	.	-	0	Parent=medtr.HM078.gnm1.ann1.g844.t1;
MtHM078_Chr_1	AUGUSTUS	gene	8674174	8675151	.	+	.	ID=medtr.HM078.gnm1.ann1.g906;
MtHM078_Chr_1	AUGUSTUS	mRNA	8674174	8675151	.	+	.	ID=medtr.HM078.gnm1.ann1.g906.t1;Parent=medtr.HM078.gnm1.ann1.g906;product=Putative transcription factor interactor and regulator CCHC(Zn) family
MtHM078_Chr_1	AUGUSTUS	start_codon	8674174	8674176	.	+	0	Parent=medtr.HM078.gnm1.ann1.g906.t1;
MtHM078_Chr_1	AUGUSTUS	CDS	8674174	8675148	0.96	+	0	ID=medtr.HM078.gnm1.ann1.g906.t1.CDS1;Parent=medtr.HM078.gnm1.ann1.g906.t1;
MtHM078_Chr_1	AUGUSTUS	exon	8674174	8675151	.	+	.	ID=medtr.HM078.gnm1.ann1.g906.t1.exon1;Parent=medtr.HM078.gnm1.ann1.g906.t1;
MtHM078_Chr_1	AUGUSTUS	stop_codon	8675149	8675151	.	+	0	Parent=medtr.HM078.gnm1.ann1.g906.t1;
MtHM078_Chr_1	AUGUSTUS	gene	8880739	8886616	.	-	.	ID=medtr.HM078.gnm1.ann1.g923;
MtHM078_Chr_1	AUGUSTUS	mRNA	8880739	8886616	1	-	.	ID=medtr.HM078.gnm1.ann1.g923.t1;Parent=medtr.HM078.gnm1.ann1.g923;product=Putative transcription factor MYB-HB-like family
MtHM078_Chr_1	AUGUSTUS	stop_codon	8880739	8880741	.	-	0	Parent=medtr.HM078.gnm1.ann1.g923.t1;
MtHM078_Chr_1	AUGUSTUS	CDS	8880739	8880822	1	-	0	ID=medtr.HM078.gnm1.ann1.g923.t1.CDS1;Parent=medtr.HM078.gnm1.ann1.g923.t1;
MtHM078_Chr_1	AUGUSTUS	exon	8880739	8880822	.	-	.	ID=medtr.HM078.gnm1.ann1.g923.t1.exon1;Parent=medtr.HM078.gnm1.ann1.g923.t1;
MtHM078_Chr_1	AUGUSTUS	intron	8880823	8881029	1	-	.	Parent=medtr.HM078.gnm1.ann1.g923.t1;
MtHM078_Chr_1	AUGUSTUS	CDS	8881030	8881236	1	-	0	ID=medtr.HM078.gnm1.ann1.g923.t1.CDS2;Parent=medtr.HM078.gnm1.ann1.g923.t1;
MtHM078_Chr_1	AUGUSTUS	exon	8881030	8881236	.	-	.	ID=medtr.HM078.gnm1.ann1.g923.t1.exon2;Parent=medtr.HM078.gnm1.ann1.g923.t1;
MtHM078_Chr_1	AUGUSTUS	intron	8881237	8881320	1	-	.	Parent=medtr.HM078.gnm1.ann1.g923.t1;
MtHM078_Chr_1	AUGUSTUS	CDS	8881321	8881432	1	-	1	ID=medtr.HM078.gnm1.ann1.g923.t1.CDS3;Parent=medtr.HM078.gnm1.ann1.g923.t1;
MtHM078_Chr_1	AUGUSTUS	exon	8881321	8881432	.	-	.	ID=medtr.HM078.gnm1.ann1.g923.t1.exon3;Parent=medtr.HM078.gnm1.ann1.g923.t1;
MtHM078_Chr_1	AUGUSTUS	intron	8881433	8881670	1	-	.	Parent=medtr.HM078.gnm1.ann1.g923.t1;
MtHM078_Chr_1	AUGUSTUS	CDS	8881671	8881996	1	-	0	ID=medtr.HM078.gnm1.ann1.g923.t1.CDS4;Parent=medtr.HM078.gnm1.ann1.g923.t1;
MtHM078_Chr_1	AUGUSTUS	exon	8881671	8881996	.	-	.	ID=medtr.HM078.gnm1.ann1.g923.t1.exon4;Parent=medtr.HM078.gnm1.ann1.g923.t1;
MtHM078_Chr_1	AUGUSTUS	intron	8881997	8882115	1	-	.	Parent=medtr.HM078.gnm1.ann1.g923.t1;
MtHM078_Chr_1	AUGUSTUS	CDS	8882116	8883835	1	-	1	ID=medtr.HM078.gnm1.ann1.g923.t1.CDS5;Parent=medtr.HM078.gnm1.ann1.g923.t1;
MtHM078_Chr_1	AUGUSTUS	exon	8882116	8883835	.	-	.	ID=medtr.HM078.gnm1.ann1.g923.t1.exon5;Parent=medtr.HM078.gnm1.ann1.g923.t1;
MtHM078_Chr_1	AUGUSTUS	intron	8883836	8884169	1	-	.	Parent=medtr.HM078.gnm1.ann1.g923.t1;
MtHM078_Chr_1	AUGUSTUS	CDS	8884170	8884298	1	-	1	ID=medtr.HM078.gnm1.ann1.g923.t1.CDS6;Parent=medtr.HM078.gnm1.ann1.g923.t1;
MtHM078_Chr_1	AUGUSTUS	exon	8884170	8884298	.	-	.	ID=medtr.HM078.gnm1.ann1.g923.t1.exon6;Parent=medtr.HM078.gnm1.ann1.g923.t1;
MtHM078_Chr_1	AUGUSTUS	intron	8884299	8884906	1	-	.	Parent=medtr.HM078.gnm1.ann1.g923.t1;
MtHM078_Chr_1	AUGUSTUS	CDS	8884907	8885010	1	-	0	ID=medtr.HM078.gnm1.ann1.g923.t1.CDS7;Parent=medtr.HM078.gnm1.ann1.g923.t1;
MtHM078_Chr_1	AUGUSTUS	exon	8884907	8885010	.	-	.	ID=medtr.HM078.gnm1.ann1.g923.t1.exon7;Parent=medtr.HM078.gnm1.ann1.g923.t1;
MtHM078_Chr_1	AUGUSTUS	intron	8885011	8885240	1	-	.	Parent=medtr.HM078.gnm1.ann1.g923.t1;
MtHM078_Chr_1	AUGUSTUS	CDS	8885241	8885335	1	-	2	ID=medtr.HM078.gnm1.ann1.g923.t1.CDS8;Parent=medtr.HM078.gnm1.ann1.g923.t1;
MtHM078_Chr_1	AUGUSTUS	exon	8885241	8885335	.	-	.	ID=medtr.HM078.gnm1.ann1.g923.t1.exon8;Parent=medtr.HM078.gnm1.ann1.g923.t1;
MtHM078_Chr_1	AUGUSTUS	intron	8885336	8885758	1	-	.	Parent=medtr.HM078.gnm1.ann1.g923.t1;
MtHM078_Chr_1	AUGUSTUS	CDS	8885759	8885816	1	-	0	ID=medtr.HM078.gnm1.ann1.g923.t1.CDS9;Parent=medtr.HM078.gnm1.ann1.g923.t1;
MtHM078_Chr_1	AUGUSTUS	exon	8885759	8885816	.	-	.	ID=medtr.HM078.gnm1.ann1.g923.t1.exon9;Parent=medtr.HM078.gnm1.ann1.g923.t1;
MtHM078_Chr_1	AUGUSTUS	intron	8885817	8885928	1	-	.	Parent=medtr.HM078.gnm1.ann1.g923.t1;
MtHM078_Chr_1	AUGUSTUS	CDS	8885929	8885983	1	-	1	ID=medtr.HM078.gnm1.ann1.g923.t1.CDS10;Parent=medtr.HM078.gnm1.ann1.g923.t1;
MtHM078_Chr_1	AUGUSTUS	exon	8885929	8885983	.	-	.	ID=medtr.HM078.gnm1.ann1.g923.t1.exon10;Parent=medtr.HM078.gnm1.ann1.g923.t1;
MtHM078_Chr_1	AUGUSTUS	intron	8885984	8886533	1	-	.	Parent=medtr.HM078.gnm1.ann1.g923.t1;
MtHM078_Chr_1	AUGUSTUS	CDS	8886534	8886616	1	-	0	ID=medtr.HM078.gnm1.ann1.g923.t1.CDS11;Parent=medtr.HM078.gnm1.ann1.g923.t1;
MtHM078_Chr_1	AUGUSTUS	exon	8886534	8886616	.	-	.	ID=medtr.HM078.gnm1.ann1.g923.t1.exon11;Parent=medtr.HM078.gnm1.ann1.g923.t1;
MtHM078_Chr_1	AUGUSTUS	start_codon	8886614	8886616	.	-	0	Parent=medtr.HM078.gnm1.ann1.g923.t1;
MtHM078_Chr_1	AUGUSTUS	gene	9712269	9713503	.	-	.	ID=medtr.HM078.gnm1.ann1.g1005;
MtHM078_Chr_1	AUGUSTUS	mRNA	9712269	9713503	0.96	-	.	ID=medtr.HM078.gnm1.ann1.g1005.t1;Parent=medtr.HM078.gnm1.ann1.g1005;product=Nuclear transcription factor Y protein
MtHM078_Chr_1	AUGUSTUS	stop_codon	9712269	9712271	.	-	0	Parent=medtr.HM078.gnm1.ann1.g1005.t1;
MtHM078_Chr_1	AUGUSTUS	CDS	9712269	9712744	0.96	-	2	ID=medtr.HM078.gnm1.ann1.g1005.t1.CDS1;Parent=medtr.HM078.gnm1.ann1.g1005.t1;
MtHM078_Chr_1	AUGUSTUS	exon	9712269	9712744	.	-	.	ID=medtr.HM078.gnm1.ann1.g1005.t1.exon1;Parent=medtr.HM078.gnm1.ann1.g1005.t1;
MtHM078_Chr_1	AUGUSTUS	intron	9712745	9713448	0.96	-	.	Parent=medtr.HM078.gnm1.ann1.g1005.t1;
MtHM078_Chr_1	AUGUSTUS	CDS	9713449	9713503	0.96	-	0	ID=medtr.HM078.gnm1.ann1.g1005.t1.CDS2;Parent=medtr.HM078.gnm1.ann1.g1005.t1;
MtHM078_Chr_1	AUGUSTUS	exon	9713449	9713503	.	-	.	ID=medtr.HM078.gnm1.ann1.g1005.t1.exon2;Parent=medtr.HM078.gnm1.ann1.g1005.t1;
MtHM078_Chr_1	AUGUSTUS	start_codon	9713501	9713503	.	-	0	Parent=medtr.HM078.gnm1.ann1.g1005.t1;
MtHM078_Chr_1	AUGUSTUS	gene	9754417	9755457	.	+	.	ID=medtr.HM078.gnm1.ann1.g1007;
MtHM078_Chr_1	AUGUSTUS	mRNA	9754417	9755457	.	+	.	ID=medtr.HM078.gnm1.ann1.g1007.t1;Parent=medtr.HM078.gnm1.ann1.g1007;product=AP2 domain class transcription factor
MtHM078_Chr_1	AUGUSTUS	start_codon	9754417	9754419	.	+	0	Parent=medtr.HM078.gnm1.ann1.g1007.t1;
MtHM078_Chr_1	AUGUSTUS	CDS	9754417	9755454	0.69	+	0	ID=medtr.HM078.gnm1.ann1.g1007.t1.CDS1;Parent=medtr.HM078.gnm1.ann1.g1007.t1;
MtHM078_Chr_1	AUGUSTUS	exon	9754417	9755457	.	+	.	ID=medtr.HM078.gnm1.ann1.g1007.t1.exon1;Parent=medtr.HM078.gnm1.ann1.g1007.t1;
MtHM078_Chr_1	AUGUSTUS	stop_codon	9755455	9755457	.	+	0	Parent=medtr.HM078.gnm1.ann1.g1007.t1;
MtHM078_Chr_1	AUGUSTUS	gene	9929983	9930306	.	+	.	ID=medtr.HM078.gnm1.ann1.g1021;
MtHM078_Chr_1	AUGUSTUS	mRNA	9929983	9930306	.	+	.	ID=medtr.HM078.gnm1.ann1.g1021.t1;Parent=medtr.HM078.gnm1.ann1.g1021;product=Putative transcription factor Hap3/NF-YB family
MtHM078_Chr_1	AUGUSTUS	start_codon	9929983	9929985	.	+	0	Parent=medtr.HM078.gnm1.ann1.g1021.t1;
MtHM078_Chr_1	AUGUSTUS	CDS	9929983	9930303	0.99	+	0	ID=medtr.HM078.gnm1.ann1.g1021.t1.CDS1;Parent=medtr.HM078.gnm1.ann1.g1021.t1;
MtHM078_Chr_1	AUGUSTUS	exon	9929983	9930306	.	+	.	ID=medtr.HM078.gnm1.ann1.g1021.t1.exon1;Parent=medtr.HM078.gnm1.ann1.g1021.t1;
MtHM078_Chr_1	AUGUSTUS	stop_codon	9930304	9930306	.	+	0	Parent=medtr.HM078.gnm1.ann1.g1021.t1;
MtHM078_Chr_1	AUGUSTUS	gene	9939229	9939501	.	+	.	ID=medtr.HM078.gnm1.ann1.g1022;
MtHM078_Chr_1	AUGUSTUS	mRNA	9939229	9939501	.	+	.	ID=medtr.HM078.gnm1.ann1.g1022.t1;Parent=medtr.HM078.gnm1.ann1.g1022;product=Nuclear transcription factor Y protein
MtHM078_Chr_1	AUGUSTUS	start_codon	9939229	9939231	.	+	0	Parent=medtr.HM078.gnm1.ann1.g1022.t1;
MtHM078_Chr_1	AUGUSTUS	CDS	9939229	9939498	0.79	+	0	ID=medtr.HM078.gnm1.ann1.g1022.t1.CDS1;Parent=medtr.HM078.gnm1.ann1.g1022.t1;
MtHM078_Chr_1	AUGUSTUS	exon	9939229	9939501	.	+	.	ID=medtr.HM078.gnm1.ann1.g1022.t1.exon1;Parent=medtr.HM078.gnm1.ann1.g1022.t1;
MtHM078_Chr_1	AUGUSTUS	stop_codon	9939499	9939501	.	+	0	Parent=medtr.HM078.gnm1.ann1.g1022.t1;
MtHM078_Chr_1	AUGUSTUS	gene	10095591	10101036	.	-	.	ID=medtr.HM078.gnm1.ann1.g1036;
MtHM078_Chr_1	AUGUSTUS	mRNA	10095591	10101036	0.66	-	.	ID=medtr.HM078.gnm1.ann1.g1036.t1;Parent=medtr.HM078.gnm1.ann1.g1036;product=GRAS family transcription factor
MtHM078_Chr_1	AUGUSTUS	stop_codon	10095591	10095593	.	-	0	Parent=medtr.HM078.gnm1.ann1.g1036.t1;
MtHM078_Chr_1	AUGUSTUS	CDS	10095591	10097300	0.96	-	0	ID=medtr.HM078.gnm1.ann1.g1036.t1.CDS1;Parent=medtr.HM078.gnm1.ann1.g1036.t1;
MtHM078_Chr_1	AUGUSTUS	exon	10095591	10097300	.	-	.	ID=medtr.HM078.gnm1.ann1.g1036.t1.exon1;Parent=medtr.HM078.gnm1.ann1.g1036.t1;
MtHM078_Chr_1	AUGUSTUS	intron	10097301	10097396	0.96	-	.	Parent=medtr.HM078.gnm1.ann1.g1036.t1;
MtHM078_Chr_1	AUGUSTUS	CDS	10097397	10097409	0.99	-	1	ID=medtr.HM078.gnm1.ann1.g1036.t1.CDS2;Parent=medtr.HM078.gnm1.ann1.g1036.t1;
MtHM078_Chr_1	AUGUSTUS	exon	10097397	10097409	.	-	.	ID=medtr.HM078.gnm1.ann1.g1036.t1.exon2;Parent=medtr.HM078.gnm1.ann1.g1036.t1;
MtHM078_Chr_1	AUGUSTUS	intron	10097410	10097501	1	-	.	Parent=medtr.HM078.gnm1.ann1.g1036.t1;
MtHM078_Chr_1	AUGUSTUS	CDS	10097502	10097573	1	-	1	ID=medtr.HM078.gnm1.ann1.g1036.t1.CDS3;Parent=medtr.HM078.gnm1.ann1.g1036.t1;
MtHM078_Chr_1	AUGUSTUS	exon	10097502	10097573	.	-	.	ID=medtr.HM078.gnm1.ann1.g1036.t1.exon3;Parent=medtr.HM078.gnm1.ann1.g1036.t1;
MtHM078_Chr_1	AUGUSTUS	intron	10097574	10100941	1	-	.	Parent=medtr.HM078.gnm1.ann1.g1036.t1;
MtHM078_Chr_1	AUGUSTUS	CDS	10100942	10101036	0.68	-	0	ID=medtr.HM078.gnm1.ann1.g1036.t1.CDS4;Parent=medtr.HM078.gnm1.ann1.g1036.t1;
MtHM078_Chr_1	AUGUSTUS	exon	10100942	10101036	.	-	.	ID=medtr.HM078.gnm1.ann1.g1036.t1.exon4;Parent=medtr.HM078.gnm1.ann1.g1036.t1;
MtHM078_Chr_1	AUGUSTUS	start_codon	10101034	10101036	.	-	0	Parent=medtr.HM078.gnm1.ann1.g1036.t1;
MtHM078_Chr_1	AUGUSTUS	gene	10217290	10219074	.	-	.	ID=medtr.HM078.gnm1.ann1.g1053;
MtHM078_Chr_1	AUGUSTUS	mRNA	10217290	10219074	0.86	-	.	ID=medtr.HM078.gnm1.ann1.g1053.t1;Parent=medtr.HM078.gnm1.ann1.g1053;product=MADS-box transcription factor
MtHM078_Chr_1	AUGUSTUS	stop_codon	10217290	10217292	.	-	0	Parent=medtr.HM078.gnm1.ann1.g1053.t1;
MtHM078_Chr_1	AUGUSTUS	CDS	10217290	10217337	0.97	-	0	ID=medtr.HM078.gnm1.ann1.g1053.t1.CDS1;Parent=medtr.HM078.gnm1.ann1.g1053.t1;
MtHM078_Chr_1	AUGUSTUS	exon	10217290	10217337	.	-	.	ID=medtr.HM078.gnm1.ann1.g1053.t1.exon1;Parent=medtr.HM078.gnm1.ann1.g1053.t1;
MtHM078_Chr_1	AUGUSTUS	intron	10217338	10217455	1	-	.	Parent=medtr.HM078.gnm1.ann1.g1053.t1;
MtHM078_Chr_1	AUGUSTUS	CDS	10217456	10217503	1	-	0	ID=medtr.HM078.gnm1.ann1.g1053.t1.CDS2;Parent=medtr.HM078.gnm1.ann1.g1053.t1;
MtHM078_Chr_1	AUGUSTUS	exon	10217456	10217503	.	-	.	ID=medtr.HM078.gnm1.ann1.g1053.t1.exon2;Parent=medtr.HM078.gnm1.ann1.g1053.t1;
MtHM078_Chr_1	AUGUSTUS	intron	10217504	10217616	1	-	.	Parent=medtr.HM078.gnm1.ann1.g1053.t1;
MtHM078_Chr_1	AUGUSTUS	CDS	10217617	10217646	1	-	0	ID=medtr.HM078.gnm1.ann1.g1053.t1.CDS3;Parent=medtr.HM078.gnm1.ann1.g1053.t1;
MtHM078_Chr_1	AUGUSTUS	exon	10217617	10217646	.	-	.	ID=medtr.HM078.gnm1.ann1.g1053.t1.exon3;Parent=medtr.HM078.gnm1.ann1.g1053.t1;
MtHM078_Chr_1	AUGUSTUS	intron	10217647	10218298	0.88	-	.	Parent=medtr.HM078.gnm1.ann1.g1053.t1;
MtHM078_Chr_1	AUGUSTUS	CDS	10218299	10218398	0.9	-	1	ID=medtr.HM078.gnm1.ann1.g1053.t1.CDS4;Parent=medtr.HM078.gnm1.ann1.g1053.t1;
MtHM078_Chr_1	AUGUSTUS	exon	10218299	10218398	.	-	.	ID=medtr.HM078.gnm1.ann1.g1053.t1.exon4;Parent=medtr.HM078.gnm1.ann1.g1053.t1;
MtHM078_Chr_1	AUGUSTUS	intron	10218399	10218489	1	-	.	Parent=medtr.HM078.gnm1.ann1.g1053.t1;
MtHM078_Chr_1	AUGUSTUS	CDS	10218490	10218551	1	-	0	ID=medtr.HM078.gnm1.ann1.g1053.t1.CDS5;Parent=medtr.HM078.gnm1.ann1.g1053.t1;
MtHM078_Chr_1	AUGUSTUS	exon	10218490	10218551	.	-	.	ID=medtr.HM078.gnm1.ann1.g1053.t1.exon5;Parent=medtr.HM078.gnm1.ann1.g1053.t1;
MtHM078_Chr_1	AUGUSTUS	intron	10218552	10218699	1	-	.	Parent=medtr.HM078.gnm1.ann1.g1053.t1;
MtHM078_Chr_1	AUGUSTUS	CDS	10218700	10218766	1	-	1	ID=medtr.HM078.gnm1.ann1.g1053.t1.CDS6;Parent=medtr.HM078.gnm1.ann1.g1053.t1;
MtHM078_Chr_1	AUGUSTUS	exon	10218700	10218766	.	-	.	ID=medtr.HM078.gnm1.ann1.g1053.t1.exon6;Parent=medtr.HM078.gnm1.ann1.g1053.t1;
MtHM078_Chr_1	AUGUSTUS	intron	10218767	10218886	1	-	.	Parent=medtr.HM078.gnm1.ann1.g1053.t1;
MtHM078_Chr_1	AUGUSTUS	CDS	10218887	10219074	1	-	0	ID=medtr.HM078.gnm1.ann1.g1053.t1.CDS7;Parent=medtr.HM078.gnm1.ann1.g1053.t1;
MtHM078_Chr_1	AUGUSTUS	exon	10218887	10219074	.	-	.	ID=medtr.HM078.gnm1.ann1.g1053.t1.exon7;Parent=medtr.HM078.gnm1.ann1.g1053.t1;
MtHM078_Chr_1	AUGUSTUS	start_codon	10219072	10219074	.	-	0	Parent=medtr.HM078.gnm1.ann1.g1053.t1;
MtHM078_Chr_1	AUGUSTUS	gene	10458874	10459206	.	+	.	ID=medtr.HM078.gnm1.ann1.g1072;
MtHM078_Chr_1	AUGUSTUS	mRNA	10458874	10459206	.	+	.	ID=medtr.HM078.gnm1.ann1.g1072.t1;Parent=medtr.HM078.gnm1.ann1.g1072;product=Putative transcription factor C2H2 family
MtHM078_Chr_1	AUGUSTUS	start_codon	10458874	10458876	.	+	0	Parent=medtr.HM078.gnm1.ann1.g1072.t1;
MtHM078_Chr_1	AUGUSTUS	CDS	10458874	10459203	1	+	0	ID=medtr.HM078.gnm1.ann1.g1072.t1.CDS1;Parent=medtr.HM078.gnm1.ann1.g1072.t1;
MtHM078_Chr_1	AUGUSTUS	exon	10458874	10459206	.	+	.	ID=medtr.HM078.gnm1.ann1.g1072.t1.exon1;Parent=medtr.HM078.gnm1.ann1.g1072.t1;
MtHM078_Chr_1	AUGUSTUS	stop_codon	10459204	10459206	.	+	0	Parent=medtr.HM078.gnm1.ann1.g1072.t1;
MtHM078_Chr_1	AUGUSTUS	gene	10727606	10728622	.	+	.	ID=medtr.HM078.gnm1.ann1.g1100;
MtHM078_Chr_1	AUGUSTUS	mRNA	10727606	10728622	0.69	+	.	ID=medtr.HM078.gnm1.ann1.g1100.t1;Parent=medtr.HM078.gnm1.ann1.g1100;product=Putative transcription factor interactor and regulator CCHC(Zn) family
MtHM078_Chr_1	AUGUSTUS	start_codon	10727606	10727608	.	+	0	Parent=medtr.HM078.gnm1.ann1.g1100.t1;
MtHM078_Chr_1	AUGUSTUS	CDS	10727606	10727687	0.76	+	0	ID=medtr.HM078.gnm1.ann1.g1100.t1.CDS1;Parent=medtr.HM078.gnm1.ann1.g1100.t1;
MtHM078_Chr_1	AUGUSTUS	exon	10727606	10727687	.	+	.	ID=medtr.HM078.gnm1.ann1.g1100.t1.exon1;Parent=medtr.HM078.gnm1.ann1.g1100.t1;
MtHM078_Chr_1	AUGUSTUS	intron	10727688	10727844	0.79	+	.	Parent=medtr.HM078.gnm1.ann1.g1100.t1;
MtHM078_Chr_1	AUGUSTUS	CDS	10727845	10728273	0.89	+	2	ID=medtr.HM078.gnm1.ann1.g1100.t1.CDS2;Parent=medtr.HM078.gnm1.ann1.g1100.t1;
MtHM078_Chr_1	AUGUSTUS	exon	10727845	10728273	.	+	.	ID=medtr.HM078.gnm1.ann1.g1100.t1.exon2;Parent=medtr.HM078.gnm1.ann1.g1100.t1;
MtHM078_Chr_1	AUGUSTUS	intron	10728274	10728584	1	+	.	Parent=medtr.HM078.gnm1.ann1.g1100.t1;
MtHM078_Chr_1	AUGUSTUS	CDS	10728585	10728622	1	+	2	ID=medtr.HM078.gnm1.ann1.g1100.t1.CDS3;Parent=medtr.HM078.gnm1.ann1.g1100.t1;
MtHM078_Chr_1	AUGUSTUS	exon	10728585	10728622	.	+	.	ID=medtr.HM078.gnm1.ann1.g1100.t1.exon3;Parent=medtr.HM078.gnm1.ann1.g1100.t1;
MtHM078_Chr_1	AUGUSTUS	stop_codon	10728620	10728622	.	+	0	Parent=medtr.HM078.gnm1.ann1.g1100.t1;
MtHM078_Chr_1	AUGUSTUS	gene	10746192	10747301	.	-	.	ID=medtr.HM078.gnm1.ann1.g1104;
MtHM078_Chr_1	AUGUSTUS	mRNA	10746192	10747301	.	-	.	ID=medtr.HM078.gnm1.ann1.g1104.t1;Parent=medtr.HM078.gnm1.ann1.g1104;product=Putative transcription factor WD40-like family
MtHM078_Chr_1	AUGUSTUS	stop_codon	10746192	10746194	.	-	0	Parent=medtr.HM078.gnm1.ann1.g1104.t1;
MtHM078_Chr_1	AUGUSTUS	exon	10746192	10747301	.	-	.	ID=medtr.HM078.gnm1.ann1.g1104.t1.exon1;Parent=medtr.HM078.gnm1.ann1.g1104.t1;
MtHM078_Chr_1	AUGUSTUS	CDS	10746195	10747301	1	-	0	ID=medtr.HM078.gnm1.ann1.g1104.t1.CDS1;Parent=medtr.HM078.gnm1.ann1.g1104.t1;
MtHM078_Chr_1	AUGUSTUS	start_codon	10747299	10747301	.	-	0	Parent=medtr.HM078.gnm1.ann1.g1104.t1;
MtHM078_Chr_1	AUGUSTUS	gene	10955695	10957089	.	-	.	ID=medtr.HM078.gnm1.ann1.g1127;
MtHM078_Chr_1	AUGUSTUS	mRNA	10955695	10957089	.	-	.	ID=medtr.HM078.gnm1.ann1.g1127.t1;Parent=medtr.HM078.gnm1.ann1.g1127;product=Putative transcription factor interactor and regulator CCHC(Zn) family
MtHM078_Chr_1	AUGUSTUS	stop_codon	10955695	10955697	.	-	0	Parent=medtr.HM078.gnm1.ann1.g1127.t1;
MtHM078_Chr_1	AUGUSTUS	exon	10955695	10957089	.	-	.	ID=medtr.HM078.gnm1.ann1.g1127.t1.exon1;Parent=medtr.HM078.gnm1.ann1.g1127.t1;
MtHM078_Chr_1	AUGUSTUS	CDS	10955698	10957089	1	-	0	ID=medtr.HM078.gnm1.ann1.g1127.t1.CDS1;Parent=medtr.HM078.gnm1.ann1.g1127.t1;
MtHM078_Chr_1	AUGUSTUS	start_codon	10957087	10957089	.	-	0	Parent=medtr.HM078.gnm1.ann1.g1127.t1;
MtHM078_Chr_1	AUGUSTUS	gene	11291430	11293397	.	-	.	ID=medtr.HM078.gnm1.ann1.g1169;
MtHM078_Chr_1	AUGUSTUS	mRNA	11291430	11293397	.	-	.	ID=medtr.HM078.gnm1.ann1.g1169.t1;Parent=medtr.HM078.gnm1.ann1.g1169;product=Putative transcription factor WD40-like family
MtHM078_Chr_1	AUGUSTUS	stop_codon	11291430	11291432	.	-	0	Parent=medtr.HM078.gnm1.ann1.g1169.t1;
MtHM078_Chr_1	AUGUSTUS	exon	11291430	11293397	.	-	.	ID=medtr.HM078.gnm1.ann1.g1169.t1.exon1;Parent=medtr.HM078.gnm1.ann1.g1169.t1;
MtHM078_Chr_1	AUGUSTUS	CDS	11291433	11293397	0.85	-	0	ID=medtr.HM078.gnm1.ann1.g1169.t1.CDS1;Parent=medtr.HM078.gnm1.ann1.g1169.t1;
MtHM078_Chr_1	AUGUSTUS	start_codon	11293395	11293397	.	-	0	Parent=medtr.HM078.gnm1.ann1.g1169.t1;
MtHM078_Chr_1	AUGUSTUS	gene	11311633	11313591	.	-	.	ID=medtr.HM078.gnm1.ann1.g1171;
MtHM078_Chr_1	AUGUSTUS	mRNA	11311633	11313591	.	-	.	ID=medtr.HM078.gnm1.ann1.g1171.t1;Parent=medtr.HM078.gnm1.ann1.g1171;product=Putative transcription factor WD40-like family
MtHM078_Chr_1	AUGUSTUS	stop_codon	11311633	11311635	.	-	0	Parent=medtr.HM078.gnm1.ann1.g1171.t1;
MtHM078_Chr_1	AUGUSTUS	exon	11311633	11313591	.	-	.	ID=medtr.HM078.gnm1.ann1.g1171.t1.exon1;Parent=medtr.HM078.gnm1.ann1.g1171.t1;
MtHM078_Chr_1	AUGUSTUS	CDS	11311636	11313591	1	-	0	ID=medtr.HM078.gnm1.ann1.g1171.t1.CDS1;Parent=medtr.HM078.gnm1.ann1.g1171.t1;
MtHM078_Chr_1	AUGUSTUS	start_codon	11313589	11313591	.	-	0	Parent=medtr.HM078.gnm1.ann1.g1171.t1;
MtHM078_Chr_1	AUGUSTUS	gene	11385624	11392984	.	+	.	ID=medtr.HM078.gnm1.ann1.g1183;
MtHM078_Chr_1	AUGUSTUS	mRNA	11385624	11392984	0.98	+	.	ID=medtr.HM078.gnm1.ann1.g1183.t1;Parent=medtr.HM078.gnm1.ann1.g1183;product=Putative transcription factor C2H2 family
MtHM078_Chr_1	AUGUSTUS	start_codon	11385624	11385626	.	+	0	Parent=medtr.HM078.gnm1.ann1.g1183.t1;
MtHM078_Chr_1	AUGUSTUS	CDS	11385624	11386102	1	+	0	ID=medtr.HM078.gnm1.ann1.g1183.t1.CDS1;Parent=medtr.HM078.gnm1.ann1.g1183.t1;
MtHM078_Chr_1	AUGUSTUS	exon	11385624	11386102	.	+	.	ID=medtr.HM078.gnm1.ann1.g1183.t1.exon1;Parent=medtr.HM078.gnm1.ann1.g1183.t1;
MtHM078_Chr_1	AUGUSTUS	intron	11386103	11387568	1	+	.	Parent=medtr.HM078.gnm1.ann1.g1183.t1;
MtHM078_Chr_1	AUGUSTUS	CDS	11387569	11387688	1	+	1	ID=medtr.HM078.gnm1.ann1.g1183.t1.CDS2;Parent=medtr.HM078.gnm1.ann1.g1183.t1;
MtHM078_Chr_1	AUGUSTUS	exon	11387569	11387688	.	+	.	ID=medtr.HM078.gnm1.ann1.g1183.t1.exon2;Parent=medtr.HM078.gnm1.ann1.g1183.t1;
MtHM078_Chr_1	AUGUSTUS	intron	11387689	11388410	1	+	.	Parent=medtr.HM078.gnm1.ann1.g1183.t1;
MtHM078_Chr_1	AUGUSTUS	CDS	11388411	11388543	1	+	1	ID=medtr.HM078.gnm1.ann1.g1183.t1.CDS3;Parent=medtr.HM078.gnm1.ann1.g1183.t1;
MtHM078_Chr_1	AUGUSTUS	exon	11388411	11388543	.	+	.	ID=medtr.HM078.gnm1.ann1.g1183.t1.exon3;Parent=medtr.HM078.gnm1.ann1.g1183.t1;
MtHM078_Chr_1	AUGUSTUS	intron	11388544	11388630	1	+	.	Parent=medtr.HM078.gnm1.ann1.g1183.t1;
MtHM078_Chr_1	AUGUSTUS	CDS	11388631	11388789	1	+	0	ID=medtr.HM078.gnm1.ann1.g1183.t1.CDS4;Parent=medtr.HM078.gnm1.ann1.g1183.t1;
MtHM078_Chr_1	AUGUSTUS	exon	11388631	11388789	.	+	.	ID=medtr.HM078.gnm1.ann1.g1183.t1.exon4;Parent=medtr.HM078.gnm1.ann1.g1183.t1;
MtHM078_Chr_1	AUGUSTUS	intron	11388790	11389508	1	+	.	Parent=medtr.HM078.gnm1.ann1.g1183.t1;
MtHM078_Chr_1	AUGUSTUS	CDS	11389509	11389664	0.99	+	0	ID=medtr.HM078.gnm1.ann1.g1183.t1.CDS5;Parent=medtr.HM078.gnm1.ann1.g1183.t1;
MtHM078_Chr_1	AUGUSTUS	exon	11389509	11389664	.	+	.	ID=medtr.HM078.gnm1.ann1.g1183.t1.exon5;Parent=medtr.HM078.gnm1.ann1.g1183.t1;
MtHM078_Chr_1	AUGUSTUS	intron	11389665	11391383	0.98	+	.	Parent=medtr.HM078.gnm1.ann1.g1183.t1;
MtHM078_Chr_1	AUGUSTUS	CDS	11391384	11392118	0.99	+	0	ID=medtr.HM078.gnm1.ann1.g1183.t1.CDS6;Parent=medtr.HM078.gnm1.ann1.g1183.t1;
MtHM078_Chr_1	AUGUSTUS	exon	11391384	11392118	.	+	.	ID=medtr.HM078.gnm1.ann1.g1183.t1.exon6;Parent=medtr.HM078.gnm1.ann1.g1183.t1;
MtHM078_Chr_1	AUGUSTUS	intron	11392119	11392825	1	+	.	Parent=medtr.HM078.gnm1.ann1.g1183.t1;
MtHM078_Chr_1	AUGUSTUS	CDS	11392826	11392984	1	+	0	ID=medtr.HM078.gnm1.ann1.g1183.t1.CDS7;Parent=medtr.HM078.gnm1.ann1.g1183.t1;
MtHM078_Chr_1	AUGUSTUS	exon	11392826	11392984	.	+	.	ID=medtr.HM078.gnm1.ann1.g1183.t1.exon7;Parent=medtr.HM078.gnm1.ann1.g1183.t1;
MtHM078_Chr_1	AUGUSTUS	stop_codon	11392982	11392984	.	+	0	Parent=medtr.HM078.gnm1.ann1.g1183.t1;
MtHM078_Chr_1	AUGUSTUS	gene	11473625	11475482	.	+	.	ID=medtr.HM078.gnm1.ann1.g1195;
MtHM078_Chr_1	AUGUSTUS	mRNA	11473625	11475482	1	+	.	ID=medtr.HM078.gnm1.ann1.g1195.t1;Parent=medtr.HM078.gnm1.ann1.g1195;product=Putative transcription factor bHLH family
MtHM078_Chr_1	AUGUSTUS	start_codon	11473625	11473627	.	+	0	Parent=medtr.HM078.gnm1.ann1.g1195.t1;
MtHM078_Chr_1	AUGUSTUS	CDS	11473625	11473809	1	+	0	ID=medtr.HM078.gnm1.ann1.g1195.t1.CDS1;Parent=medtr.HM078.gnm1.ann1.g1195.t1;
MtHM078_Chr_1	AUGUSTUS	exon	11473625	11473809	.	+	.	ID=medtr.HM078.gnm1.ann1.g1195.t1.exon1;Parent=medtr.HM078.gnm1.ann1.g1195.t1;
MtHM078_Chr_1	AUGUSTUS	intron	11473810	11473898	1	+	.	Parent=medtr.HM078.gnm1.ann1.g1195.t1;
MtHM078_Chr_1	AUGUSTUS	CDS	11473899	11474026	1	+	1	ID=medtr.HM078.gnm1.ann1.g1195.t1.CDS2;Parent=medtr.HM078.gnm1.ann1.g1195.t1;
MtHM078_Chr_1	AUGUSTUS	exon	11473899	11474026	.	+	.	ID=medtr.HM078.gnm1.ann1.g1195.t1.exon2;Parent=medtr.HM078.gnm1.ann1.g1195.t1;
MtHM078_Chr_1	AUGUSTUS	intron	11474027	11474556	1	+	.	Parent=medtr.HM078.gnm1.ann1.g1195.t1;
MtHM078_Chr_1	AUGUSTUS	CDS	11474557	11474684	1	+	2	ID=medtr.HM078.gnm1.ann1.g1195.t1.CDS3;Parent=medtr.HM078.gnm1.ann1.g1195.t1;
MtHM078_Chr_1	AUGUSTUS	exon	11474557	11474684	.	+	.	ID=medtr.HM078.gnm1.ann1.g1195.t1.exon3;Parent=medtr.HM078.gnm1.ann1.g1195.t1;
MtHM078_Chr_1	AUGUSTUS	intron	11474685	11474768	1	+	.	Parent=medtr.HM078.gnm1.ann1.g1195.t1;
MtHM078_Chr_1	AUGUSTUS	CDS	11474769	11475248	1	+	0	ID=medtr.HM078.gnm1.ann1.g1195.t1.CDS4;Parent=medtr.HM078.gnm1.ann1.g1195.t1;
MtHM078_Chr_1	AUGUSTUS	exon	11474769	11475248	.	+	.	ID=medtr.HM078.gnm1.ann1.g1195.t1.exon4;Parent=medtr.HM078.gnm1.ann1.g1195.t1;
MtHM078_Chr_1	AUGUSTUS	intron	11475249	11475335	1	+	.	Parent=medtr.HM078.gnm1.ann1.g1195.t1;
MtHM078_Chr_1	AUGUSTUS	CDS	11475336	11475482	1	+	0	ID=medtr.HM078.gnm1.ann1.g1195.t1.CDS5;Parent=medtr.HM078.gnm1.ann1.g1195.t1;
MtHM078_Chr_1	AUGUSTUS	exon	11475336	11475482	.	+	.	ID=medtr.HM078.gnm1.ann1.g1195.t1.exon5;Parent=medtr.HM078.gnm1.ann1.g1195.t1;
MtHM078_Chr_1	AUGUSTUS	stop_codon	11475480	11475482	.	+	0	Parent=medtr.HM078.gnm1.ann1.g1195.t1;
MtHM078_Chr_1	AUGUSTUS	gene	11593706	11595661	.	+	.	ID=medtr.HM078.gnm1.ann1.g1207;
MtHM078_Chr_1	AUGUSTUS	mRNA	11593706	11595661	0.65	+	.	ID=medtr.HM078.gnm1.ann1.g1207.t1;Parent=medtr.HM078.gnm1.ann1.g1207;product=PLATZ transcription factor family protein
MtHM078_Chr_1	AUGUSTUS	start_codon	11593706	11593708	.	+	0	Parent=medtr.HM078.gnm1.ann1.g1207.t1;
MtHM078_Chr_1	AUGUSTUS	CDS	11593706	11593816	1	+	0	ID=medtr.HM078.gnm1.ann1.g1207.t1.CDS1;Parent=medtr.HM078.gnm1.ann1.g1207.t1;
MtHM078_Chr_1	AUGUSTUS	exon	11593706	11593816	.	+	.	ID=medtr.HM078.gnm1.ann1.g1207.t1.exon1;Parent=medtr.HM078.gnm1.ann1.g1207.t1;
MtHM078_Chr_1	AUGUSTUS	intron	11593817	11593987	1	+	.	Parent=medtr.HM078.gnm1.ann1.g1207.t1;
MtHM078_Chr_1	AUGUSTUS	CDS	11593988	11594245	0.66	+	0	ID=medtr.HM078.gnm1.ann1.g1207.t1.CDS2;Parent=medtr.HM078.gnm1.ann1.g1207.t1;
MtHM078_Chr_1	AUGUSTUS	exon	11593988	11594245	.	+	.	ID=medtr.HM078.gnm1.ann1.g1207.t1.exon2;Parent=medtr.HM078.gnm1.ann1.g1207.t1;
MtHM078_Chr_1	AUGUSTUS	intron	11594246	11594949	0.66	+	.	Parent=medtr.HM078.gnm1.ann1.g1207.t1;
MtHM078_Chr_1	AUGUSTUS	CDS	11594950	11595099	0.99	+	0	ID=medtr.HM078.gnm1.ann1.g1207.t1.CDS3;Parent=medtr.HM078.gnm1.ann1.g1207.t1;
MtHM078_Chr_1	AUGUSTUS	exon	11594950	11595099	.	+	.	ID=medtr.HM078.gnm1.ann1.g1207.t1.exon3;Parent=medtr.HM078.gnm1.ann1.g1207.t1;
MtHM078_Chr_1	AUGUSTUS	intron	11595100	11595490	1	+	.	Parent=medtr.HM078.gnm1.ann1.g1207.t1;
MtHM078_Chr_1	AUGUSTUS	CDS	11595491	11595661	1	+	0	ID=medtr.HM078.gnm1.ann1.g1207.t1.CDS4;Parent=medtr.HM078.gnm1.ann1.g1207.t1;
MtHM078_Chr_1	AUGUSTUS	exon	11595491	11595661	.	+	.	ID=medtr.HM078.gnm1.ann1.g1207.t1.exon4;Parent=medtr.HM078.gnm1.ann1.g1207.t1;
MtHM078_Chr_1	AUGUSTUS	stop_codon	11595659	11595661	.	+	0	Parent=medtr.HM078.gnm1.ann1.g1207.t1;
MtHM078_Chr_1	AUGUSTUS	gene	11825275	11831652	.	+	.	ID=medtr.HM078.gnm1.ann1.g1226;
MtHM078_Chr_1	AUGUSTUS	mRNA	11825275	11831652	0.42	+	.	ID=medtr.HM078.gnm1.ann1.g1226.t1;Parent=medtr.HM078.gnm1.ann1.g1226;product=Putative transcription factor C2H2 family
MtHM078_Chr_1	AUGUSTUS	start_codon	11825275	11825277	.	+	0	Parent=medtr.HM078.gnm1.ann1.g1226.t1;
MtHM078_Chr_1	AUGUSTUS	CDS	11825275	11825287	0.99	+	0	ID=medtr.HM078.gnm1.ann1.g1226.t1.CDS1;Parent=medtr.HM078.gnm1.ann1.g1226.t1;
MtHM078_Chr_1	AUGUSTUS	exon	11825275	11825287	.	+	.	ID=medtr.HM078.gnm1.ann1.g1226.t1.exon1;Parent=medtr.HM078.gnm1.ann1.g1226.t1;
MtHM078_Chr_1	AUGUSTUS	intron	11825288	11829215	0.55	+	.	Parent=medtr.HM078.gnm1.ann1.g1226.t1;
MtHM078_Chr_1	AUGUSTUS	CDS	11829216	11829254	0.55	+	2	ID=medtr.HM078.gnm1.ann1.g1226.t1.CDS2;Parent=medtr.HM078.gnm1.ann1.g1226.t1;
MtHM078_Chr_1	AUGUSTUS	exon	11829216	11829254	.	+	.	ID=medtr.HM078.gnm1.ann1.g1226.t1.exon2;Parent=medtr.HM078.gnm1.ann1.g1226.t1;
MtHM078_Chr_1	AUGUSTUS	intron	11829255	11831286	1	+	.	Parent=medtr.HM078.gnm1.ann1.g1226.t1;
MtHM078_Chr_1	AUGUSTUS	CDS	11831287	11831466	0.71	+	2	ID=medtr.HM078.gnm1.ann1.g1226.t1.CDS3;Parent=medtr.HM078.gnm1.ann1.g1226.t1;
MtHM078_Chr_1	AUGUSTUS	exon	11831287	11831466	.	+	.	ID=medtr.HM078.gnm1.ann1.g1226.t1.exon3;Parent=medtr.HM078.gnm1.ann1.g1226.t1;
MtHM078_Chr_1	AUGUSTUS	intron	11831467	11831623	0.71	+	.	Parent=medtr.HM078.gnm1.ann1.g1226.t1;
MtHM078_Chr_1	AUGUSTUS	CDS	11831624	11831652	0.71	+	2	ID=medtr.HM078.gnm1.ann1.g1226.t1.CDS4;Parent=medtr.HM078.gnm1.ann1.g1226.t1;
MtHM078_Chr_1	AUGUSTUS	exon	11831624	11831652	.	+	.	ID=medtr.HM078.gnm1.ann1.g1226.t1.exon4;Parent=medtr.HM078.gnm1.ann1.g1226.t1;
MtHM078_Chr_1	AUGUSTUS	stop_codon	11831650	11831652	.	+	0	Parent=medtr.HM078.gnm1.ann1.g1226.t1;
MtHM078_Chr_1	AUGUSTUS	gene	11831310	11832065	.	+	.	ID=medtr.HM078.gnm1.ann1.g1227;
MtHM078_Chr_1	AUGUSTUS	mRNA	11831310	11832065	.	+	.	ID=medtr.HM078.gnm1.ann1.g1227.t1;Parent=medtr.HM078.gnm1.ann1.g1227;product=Putative transcription factor C2H2 family
MtHM078_Chr_1	AUGUSTUS	start_codon	11831310	11831312	.	+	0	Parent=medtr.HM078.gnm1.ann1.g1227.t1;
MtHM078_Chr_1	AUGUSTUS	CDS	11831310	11832062	0.83	+	0	ID=medtr.HM078.gnm1.ann1.g1227.t1.CDS1;Parent=medtr.HM078.gnm1.ann1.g1227.t1;
MtHM078_Chr_1	AUGUSTUS	exon	11831310	11832065	.	+	.	ID=medtr.HM078.gnm1.ann1.g1227.t1.exon1;Parent=medtr.HM078.gnm1.ann1.g1227.t1;
MtHM078_Chr_1	AUGUSTUS	stop_codon	11832063	11832065	.	+	0	Parent=medtr.HM078.gnm1.ann1.g1227.t1;
MtHM078_Chr_1	AUGUSTUS	gene	11968897	11976461	.	+	.	ID=medtr.HM078.gnm1.ann1.g1241;
MtHM078_Chr_1	AUGUSTUS	mRNA	11968897	11976461	0.56	+	.	ID=medtr.HM078.gnm1.ann1.g1241.t1;Parent=medtr.HM078.gnm1.ann1.g1241;product=Putative transcription factor MYB/SANT family
MtHM078_Chr_1	AUGUSTUS	start_codon	11968897	11968899	.	+	0	Parent=medtr.HM078.gnm1.ann1.g1241.t1;
MtHM078_Chr_1	AUGUSTUS	CDS	11968897	11969285	0.8	+	0	ID=medtr.HM078.gnm1.ann1.g1241.t1.CDS1;Parent=medtr.HM078.gnm1.ann1.g1241.t1;
MtHM078_Chr_1	AUGUSTUS	exon	11968897	11969285	.	+	.	ID=medtr.HM078.gnm1.ann1.g1241.t1.exon1;Parent=medtr.HM078.gnm1.ann1.g1241.t1;
MtHM078_Chr_1	AUGUSTUS	intron	11969286	11972995	1	+	.	Parent=medtr.HM078.gnm1.ann1.g1241.t1;
MtHM078_Chr_1	AUGUSTUS	CDS	11972996	11973499	0.8	+	1	ID=medtr.HM078.gnm1.ann1.g1241.t1.CDS2;Parent=medtr.HM078.gnm1.ann1.g1241.t1;
MtHM078_Chr_1	AUGUSTUS	exon	11972996	11973499	.	+	.	ID=medtr.HM078.gnm1.ann1.g1241.t1.exon2;Parent=medtr.HM078.gnm1.ann1.g1241.t1;
MtHM078_Chr_1	AUGUSTUS	intron	11973500	11973757	0.79	+	.	Parent=medtr.HM078.gnm1.ann1.g1241.t1;
MtHM078_Chr_1	AUGUSTUS	CDS	11973758	11973798	0.73	+	1	ID=medtr.HM078.gnm1.ann1.g1241.t1.CDS3;Parent=medtr.HM078.gnm1.ann1.g1241.t1;
MtHM078_Chr_1	AUGUSTUS	exon	11973758	11973798	.	+	.	ID=medtr.HM078.gnm1.ann1.g1241.t1.exon3;Parent=medtr.HM078.gnm1.ann1.g1241.t1;
MtHM078_Chr_1	AUGUSTUS	intron	11973799	11976222	0.73	+	.	Parent=medtr.HM078.gnm1.ann1.g1241.t1;
MtHM078_Chr_1	AUGUSTUS	CDS	11976223	11976461	0.82	+	2	ID=medtr.HM078.gnm1.ann1.g1241.t1.CDS4;Parent=medtr.HM078.gnm1.ann1.g1241.t1;
MtHM078_Chr_1	AUGUSTUS	exon	11976223	11976461	.	+	.	ID=medtr.HM078.gnm1.ann1.g1241.t1.exon4;Parent=medtr.HM078.gnm1.ann1.g1241.t1;
MtHM078_Chr_1	AUGUSTUS	stop_codon	11976459	11976461	.	+	0	Parent=medtr.HM078.gnm1.ann1.g1241.t1;
MtHM078_Chr_1	AUGUSTUS	gene	12032192	12034229	.	-	.	ID=medtr.HM078.gnm1.ann1.g1245;
MtHM078_Chr_1	AUGUSTUS	mRNA	12032192	12034229	0.67	-	.	ID=medtr.HM078.gnm1.ann1.g1245.t1;Parent=medtr.HM078.gnm1.ann1.g1245;product=Putative transcription factor B3-Domain family
MtHM078_Chr_1	AUGUSTUS	stop_codon	12032192	12032194	.	-	0	Parent=medtr.HM078.gnm1.ann1.g1245.t1;
MtHM078_Chr_1	AUGUSTUS	CDS	12032192	12032428	0.97	-	0	ID=medtr.HM078.gnm1.ann1.g1245.t1.CDS1;Parent=medtr.HM078.gnm1.ann1.g1245.t1;
MtHM078_Chr_1	AUGUSTUS	exon	12032192	12032428	.	-	.	ID=medtr.HM078.gnm1.ann1.g1245.t1.exon1;Parent=medtr.HM078.gnm1.ann1.g1245.t1;
MtHM078_Chr_1	AUGUSTUS	intron	12032429	12033383	0.7	-	.	Parent=medtr.HM078.gnm1.ann1.g1245.t1;
MtHM078_Chr_1	AUGUSTUS	CDS	12033384	12033470	0.7	-	0	ID=medtr.HM078.gnm1.ann1.g1245.t1.CDS2;Parent=medtr.HM078.gnm1.ann1.g1245.t1;
MtHM078_Chr_1	AUGUSTUS	exon	12033384	12033470	.	-	.	ID=medtr.HM078.gnm1.ann1.g1245.t1.exon2;Parent=medtr.HM078.gnm1.ann1.g1245.t1;
MtHM078_Chr_1	AUGUSTUS	intron	12033471	12033543	1	-	.	Parent=medtr.HM078.gnm1.ann1.g1245.t1;
MtHM078_Chr_1	AUGUSTUS	CDS	12033544	12033677	0.97	-	2	ID=medtr.HM078.gnm1.ann1.g1245.t1.CDS3;Parent=medtr.HM078.gnm1.ann1.g1245.t1;
MtHM078_Chr_1	AUGUSTUS	exon	12033544	12033677	.	-	.	ID=medtr.HM078.gnm1.ann1.g1245.t1.exon3;Parent=medtr.HM078.gnm1.ann1.g1245.t1;
MtHM078_Chr_1	AUGUSTUS	intron	12033678	12034201	0.97	-	.	Parent=medtr.HM078.gnm1.ann1.g1245.t1;
MtHM078_Chr_1	AUGUSTUS	CDS	12034202	12034229	0.97	-	0	ID=medtr.HM078.gnm1.ann1.g1245.t1.CDS4;Parent=medtr.HM078.gnm1.ann1.g1245.t1;
MtHM078_Chr_1	AUGUSTUS	exon	12034202	12034229	.	-	.	ID=medtr.HM078.gnm1.ann1.g1245.t1.exon4;Parent=medtr.HM078.gnm1.ann1.g1245.t1;
MtHM078_Chr_1	AUGUSTUS	start_codon	12034227	12034229	.	-	0	Parent=medtr.HM078.gnm1.ann1.g1245.t1;
MtHM078_Chr_1	AUGUSTUS	gene	12231158	12238271	.	+	.	ID=medtr.HM078.gnm1.ann1.g1265;
MtHM078_Chr_1	AUGUSTUS	mRNA	12231158	12238271	0.99	+	.	ID=medtr.HM078.gnm1.ann1.g1265.t1;Parent=medtr.HM078.gnm1.ann1.g1265;product=Putative transcription factor B3-Domain family
MtHM078_Chr_1	AUGUSTUS	start_codon	12231158	12231160	.	+	0	Parent=medtr.HM078.gnm1.ann1.g1265.t1;
MtHM078_Chr_1	AUGUSTUS	CDS	12231158	12231220	1	+	0	ID=medtr.HM078.gnm1.ann1.g1265.t1.CDS1;Parent=medtr.HM078.gnm1.ann1.g1265.t1;
MtHM078_Chr_1	AUGUSTUS	exon	12231158	12231220	.	+	.	ID=medtr.HM078.gnm1.ann1.g1265.t1.exon1;Parent=medtr.HM078.gnm1.ann1.g1265.t1;
MtHM078_Chr_1	AUGUSTUS	intron	12231221	12233132	1	+	.	Parent=medtr.HM078.gnm1.ann1.g1265.t1;
MtHM078_Chr_1	AUGUSTUS	CDS	12233133	12233637	1	+	0	ID=medtr.HM078.gnm1.ann1.g1265.t1.CDS2;Parent=medtr.HM078.gnm1.ann1.g1265.t1;
MtHM078_Chr_1	AUGUSTUS	exon	12233133	12233637	.	+	.	ID=medtr.HM078.gnm1.ann1.g1265.t1.exon2;Parent=medtr.HM078.gnm1.ann1.g1265.t1;
MtHM078_Chr_1	AUGUSTUS	intron	12233638	12233899	1	+	.	Parent=medtr.HM078.gnm1.ann1.g1265.t1;
MtHM078_Chr_1	AUGUSTUS	CDS	12233900	12234001	1	+	2	ID=medtr.HM078.gnm1.ann1.g1265.t1.CDS3;Parent=medtr.HM078.gnm1.ann1.g1265.t1;
MtHM078_Chr_1	AUGUSTUS	exon	12233900	12234001	.	+	.	ID=medtr.HM078.gnm1.ann1.g1265.t1.exon3;Parent=medtr.HM078.gnm1.ann1.g1265.t1;
MtHM078_Chr_1	AUGUSTUS	intron	12234002	12234263	1	+	.	Parent=medtr.HM078.gnm1.ann1.g1265.t1;
MtHM078_Chr_1	AUGUSTUS	CDS	12234264	12234356	1	+	2	ID=medtr.HM078.gnm1.ann1.g1265.t1.CDS4;Parent=medtr.HM078.gnm1.ann1.g1265.t1;
MtHM078_Chr_1	AUGUSTUS	exon	12234264	12234356	.	+	.	ID=medtr.HM078.gnm1.ann1.g1265.t1.exon4;Parent=medtr.HM078.gnm1.ann1.g1265.t1;
MtHM078_Chr_1	AUGUSTUS	intron	12234357	12234618	1	+	.	Parent=medtr.HM078.gnm1.ann1.g1265.t1;
MtHM078_Chr_1	AUGUSTUS	CDS	12234619	12234711	1	+	2	ID=medtr.HM078.gnm1.ann1.g1265.t1.CDS5;Parent=medtr.HM078.gnm1.ann1.g1265.t1;
MtHM078_Chr_1	AUGUSTUS	exon	12234619	12234711	.	+	.	ID=medtr.HM078.gnm1.ann1.g1265.t1.exon5;Parent=medtr.HM078.gnm1.ann1.g1265.t1;
MtHM078_Chr_1	AUGUSTUS	intron	12234712	12234969	1	+	.	Parent=medtr.HM078.gnm1.ann1.g1265.t1;
MtHM078_Chr_1	AUGUSTUS	CDS	12234970	12235148	0.99	+	2	ID=medtr.HM078.gnm1.ann1.g1265.t1.CDS6;Parent=medtr.HM078.gnm1.ann1.g1265.t1;
MtHM078_Chr_1	AUGUSTUS	exon	12234970	12235148	.	+	.	ID=medtr.HM078.gnm1.ann1.g1265.t1.exon6;Parent=medtr.HM078.gnm1.ann1.g1265.t1;
MtHM078_Chr_1	AUGUSTUS	intron	12235149	12235238	1	+	.	Parent=medtr.HM078.gnm1.ann1.g1265.t1;
MtHM078_Chr_1	AUGUSTUS	CDS	12235239	12235281	0.99	+	0	ID=medtr.HM078.gnm1.ann1.g1265.t1.CDS7;Parent=medtr.HM078.gnm1.ann1.g1265.t1;
MtHM078_Chr_1	AUGUSTUS	exon	12235239	12235281	.	+	.	ID=medtr.HM078.gnm1.ann1.g1265.t1.exon7;Parent=medtr.HM078.gnm1.ann1.g1265.t1;
MtHM078_Chr_1	AUGUSTUS	intron	12235282	12235358	0.99	+	.	Parent=medtr.HM078.gnm1.ann1.g1265.t1;
MtHM078_Chr_1	AUGUSTUS	CDS	12235359	12235372	0.99	+	2	ID=medtr.HM078.gnm1.ann1.g1265.t1.CDS8;Parent=medtr.HM078.gnm1.ann1.g1265.t1;
MtHM078_Chr_1	AUGUSTUS	exon	12235359	12235372	.	+	.	ID=medtr.HM078.gnm1.ann1.g1265.t1.exon8;Parent=medtr.HM078.gnm1.ann1.g1265.t1;
MtHM078_Chr_1	AUGUSTUS	intron	12235373	12238088	1	+	.	Parent=medtr.HM078.gnm1.ann1.g1265.t1;
MtHM078_Chr_1	AUGUSTUS	CDS	12238089	12238271	1	+	0	ID=medtr.HM078.gnm1.ann1.g1265.t1.CDS9;Parent=medtr.HM078.gnm1.ann1.g1265.t1;
MtHM078_Chr_1	AUGUSTUS	exon	12238089	12238271	.	+	.	ID=medtr.HM078.gnm1.ann1.g1265.t1.exon9;Parent=medtr.HM078.gnm1.ann1.g1265.t1;
MtHM078_Chr_1	AUGUSTUS	stop_codon	12238269	12238271	.	+	0	Parent=medtr.HM078.gnm1.ann1.g1265.t1;
MtHM078_Chr_1	AUGUSTUS	gene	12245878	12246090	.	+	.	ID=medtr.HM078.gnm1.ann1.g1266;
MtHM078_Chr_1	AUGUSTUS	mRNA	12245878	12246090	.	+	.	ID=medtr.HM078.gnm1.ann1.g1266.t1;Parent=medtr.HM078.gnm1.ann1.g1266;product=Putative transcription factor B3-Domain family
MtHM078_Chr_1	AUGUSTUS	start_codon	12245878	12245880	.	+	0	Parent=medtr.HM078.gnm1.ann1.g1266.t1;
MtHM078_Chr_1	AUGUSTUS	CDS	12245878	12246087	0.52	+	0	ID=medtr.HM078.gnm1.ann1.g1266.t1.CDS1;Parent=medtr.HM078.gnm1.ann1.g1266.t1;
MtHM078_Chr_1	AUGUSTUS	exon	12245878	12246090	.	+	.	ID=medtr.HM078.gnm1.ann1.g1266.t1.exon1;Parent=medtr.HM078.gnm1.ann1.g1266.t1;
MtHM078_Chr_1	AUGUSTUS	stop_codon	12246088	12246090	.	+	0	Parent=medtr.HM078.gnm1.ann1.g1266.t1;
MtHM078_Chr_1	AUGUSTUS	gene	12249496	12252788	.	+	.	ID=medtr.HM078.gnm1.ann1.g1267;
MtHM078_Chr_1	AUGUSTUS	mRNA	12249496	12252788	1	+	.	ID=medtr.HM078.gnm1.ann1.g1267.t1;Parent=medtr.HM078.gnm1.ann1.g1267;product=B3 domain transcription factor VRN1-like protein
MtHM078_Chr_1	AUGUSTUS	start_codon	12249496	12249498	.	+	0	Parent=medtr.HM078.gnm1.ann1.g1267.t1;
MtHM078_Chr_1	AUGUSTUS	CDS	12249496	12249558	1	+	0	ID=medtr.HM078.gnm1.ann1.g1267.t1.CDS1;Parent=medtr.HM078.gnm1.ann1.g1267.t1;
MtHM078_Chr_1	AUGUSTUS	exon	12249496	12249558	.	+	.	ID=medtr.HM078.gnm1.ann1.g1267.t1.exon1;Parent=medtr.HM078.gnm1.ann1.g1267.t1;
MtHM078_Chr_1	AUGUSTUS	intron	12249559	12251191	1	+	.	Parent=medtr.HM078.gnm1.ann1.g1267.t1;
MtHM078_Chr_1	AUGUSTUS	CDS	12251192	12251873	1	+	0	ID=medtr.HM078.gnm1.ann1.g1267.t1.CDS2;Parent=medtr.HM078.gnm1.ann1.g1267.t1;
MtHM078_Chr_1	AUGUSTUS	exon	12251192	12251873	.	+	.	ID=medtr.HM078.gnm1.ann1.g1267.t1.exon2;Parent=medtr.HM078.gnm1.ann1.g1267.t1;
MtHM078_Chr_1	AUGUSTUS	intron	12251874	12252140	1	+	.	Parent=medtr.HM078.gnm1.ann1.g1267.t1;
MtHM078_Chr_1	AUGUSTUS	CDS	12252141	12252337	1	+	2	ID=medtr.HM078.gnm1.ann1.g1267.t1.CDS3;Parent=medtr.HM078.gnm1.ann1.g1267.t1;
MtHM078_Chr_1	AUGUSTUS	exon	12252141	12252337	.	+	.	ID=medtr.HM078.gnm1.ann1.g1267.t1.exon3;Parent=medtr.HM078.gnm1.ann1.g1267.t1;
MtHM078_Chr_1	AUGUSTUS	intron	12252338	12252428	1	+	.	Parent=medtr.HM078.gnm1.ann1.g1267.t1;
MtHM078_Chr_1	AUGUSTUS	CDS	12252429	12252788	1	+	0	ID=medtr.HM078.gnm1.ann1.g1267.t1.CDS4;Parent=medtr.HM078.gnm1.ann1.g1267.t1;
MtHM078_Chr_1	AUGUSTUS	exon	12252429	12252788	.	+	.	ID=medtr.HM078.gnm1.ann1.g1267.t1.exon4;Parent=medtr.HM078.gnm1.ann1.g1267.t1;
MtHM078_Chr_1	AUGUSTUS	stop_codon	12252786	12252788	.	+	0	Parent=medtr.HM078.gnm1.ann1.g1267.t1;
MtHM078_Chr_1	AUGUSTUS	gene	12342873	12343427	.	+	.	ID=medtr.HM078.gnm1.ann1.g1280;
MtHM078_Chr_1	AUGUSTUS	mRNA	12342873	12343427	.	+	.	ID=medtr.HM078.gnm1.ann1.g1280.t1;Parent=medtr.HM078.gnm1.ann1.g1280;product=Putative transcription factor/ chromatin remodeling BED-type(Zn) family
MtHM078_Chr_1	AUGUSTUS	start_codon	12342873	12342875	.	+	0	Parent=medtr.HM078.gnm1.ann1.g1280.t1;
MtHM078_Chr_1	AUGUSTUS	CDS	12342873	12343424	0.98	+	0	ID=medtr.HM078.gnm1.ann1.g1280.t1.CDS1;Parent=medtr.HM078.gnm1.ann1.g1280.t1;
MtHM078_Chr_1	AUGUSTUS	exon	12342873	12343427	.	+	.	ID=medtr.HM078.gnm1.ann1.g1280.t1.exon1;Parent=medtr.HM078.gnm1.ann1.g1280.t1;
MtHM078_Chr_1	AUGUSTUS	stop_codon	12343425	12343427	.	+	0	Parent=medtr.HM078.gnm1.ann1.g1280.t1;
MtHM078_Chr_1	AUGUSTUS	gene	12364389	12371325	.	+	.	ID=medtr.HM078.gnm1.ann1.g1283;
MtHM078_Chr_1	AUGUSTUS	mRNA	12364389	12371325	0.36	+	.	ID=medtr.HM078.gnm1.ann1.g1283.t1;Parent=medtr.HM078.gnm1.ann1.g1283;product=BZIP transcription factor
MtHM078_Chr_1	AUGUSTUS	start_codon	12364389	12364391	.	+	0	Parent=medtr.HM078.gnm1.ann1.g1283.t1;
MtHM078_Chr_1	AUGUSTUS	CDS	12364389	12364404	0.36	+	0	ID=medtr.HM078.gnm1.ann1.g1283.t1.CDS1;Parent=medtr.HM078.gnm1.ann1.g1283.t1;
MtHM078_Chr_1	AUGUSTUS	exon	12364389	12364404	.	+	.	ID=medtr.HM078.gnm1.ann1.g1283.t1.exon1;Parent=medtr.HM078.gnm1.ann1.g1283.t1;
MtHM078_Chr_1	AUGUSTUS	intron	12364405	12365483	0.53	+	.	Parent=medtr.HM078.gnm1.ann1.g1283.t1;
MtHM078_Chr_1	AUGUSTUS	CDS	12365484	12365563	0.92	+	2	ID=medtr.HM078.gnm1.ann1.g1283.t1.CDS2;Parent=medtr.HM078.gnm1.ann1.g1283.t1;
MtHM078_Chr_1	AUGUSTUS	exon	12365484	12365563	.	+	.	ID=medtr.HM078.gnm1.ann1.g1283.t1.exon2;Parent=medtr.HM078.gnm1.ann1.g1283.t1;
MtHM078_Chr_1	AUGUSTUS	intron	12365564	12366476	0.99	+	.	Parent=medtr.HM078.gnm1.ann1.g1283.t1;
MtHM078_Chr_1	AUGUSTUS	CDS	12366477	12366572	0.99	+	0	ID=medtr.HM078.gnm1.ann1.g1283.t1.CDS3;Parent=medtr.HM078.gnm1.ann1.g1283.t1;
MtHM078_Chr_1	AUGUSTUS	exon	12366477	12366572	.	+	.	ID=medtr.HM078.gnm1.ann1.g1283.t1.exon3;Parent=medtr.HM078.gnm1.ann1.g1283.t1;
MtHM078_Chr_1	AUGUSTUS	intron	12366573	12366677	1	+	.	Parent=medtr.HM078.gnm1.ann1.g1283.t1;
MtHM078_Chr_1	AUGUSTUS	CDS	12366678	12366725	1	+	0	ID=medtr.HM078.gnm1.ann1.g1283.t1.CDS4;Parent=medtr.HM078.gnm1.ann1.g1283.t1;
MtHM078_Chr_1	AUGUSTUS	exon	12366678	12366725	.	+	.	ID=medtr.HM078.gnm1.ann1.g1283.t1.exon4;Parent=medtr.HM078.gnm1.ann1.g1283.t1;
MtHM078_Chr_1	AUGUSTUS	intron	12366726	12366839	1	+	.	Parent=medtr.HM078.gnm1.ann1.g1283.t1;
MtHM078_Chr_1	AUGUSTUS	CDS	12366840	12366935	1	+	0	ID=medtr.HM078.gnm1.ann1.g1283.t1.CDS5;Parent=medtr.HM078.gnm1.ann1.g1283.t1;
MtHM078_Chr_1	AUGUSTUS	exon	12366840	12366935	.	+	.	ID=medtr.HM078.gnm1.ann1.g1283.t1.exon5;Parent=medtr.HM078.gnm1.ann1.g1283.t1;
MtHM078_Chr_1	AUGUSTUS	intron	12366936	12367041	1	+	.	Parent=medtr.HM078.gnm1.ann1.g1283.t1;
MtHM078_Chr_1	AUGUSTUS	CDS	12367042	12367119	1	+	0	ID=medtr.HM078.gnm1.ann1.g1283.t1.CDS6;Parent=medtr.HM078.gnm1.ann1.g1283.t1;
MtHM078_Chr_1	AUGUSTUS	exon	12367042	12367119	.	+	.	ID=medtr.HM078.gnm1.ann1.g1283.t1.exon6;Parent=medtr.HM078.gnm1.ann1.g1283.t1;
MtHM078_Chr_1	AUGUSTUS	intron	12367120	12367374	1	+	.	Parent=medtr.HM078.gnm1.ann1.g1283.t1;
MtHM078_Chr_1	AUGUSTUS	CDS	12367375	12367547	1	+	0	ID=medtr.HM078.gnm1.ann1.g1283.t1.CDS7;Parent=medtr.HM078.gnm1.ann1.g1283.t1;
MtHM078_Chr_1	AUGUSTUS	exon	12367375	12367547	.	+	.	ID=medtr.HM078.gnm1.ann1.g1283.t1.exon7;Parent=medtr.HM078.gnm1.ann1.g1283.t1;
MtHM078_Chr_1	AUGUSTUS	intron	12367548	12367626	1	+	.	Parent=medtr.HM078.gnm1.ann1.g1283.t1;
MtHM078_Chr_1	AUGUSTUS	CDS	12367627	12367681	1	+	1	ID=medtr.HM078.gnm1.ann1.g1283.t1.CDS8;Parent=medtr.HM078.gnm1.ann1.g1283.t1;
MtHM078_Chr_1	AUGUSTUS	exon	12367627	12367681	.	+	.	ID=medtr.HM078.gnm1.ann1.g1283.t1.exon8;Parent=medtr.HM078.gnm1.ann1.g1283.t1;
MtHM078_Chr_1	AUGUSTUS	intron	12367682	12367868	1	+	.	Parent=medtr.HM078.gnm1.ann1.g1283.t1;
MtHM078_Chr_1	AUGUSTUS	CDS	12367869	12367917	1	+	0	ID=medtr.HM078.gnm1.ann1.g1283.t1.CDS9;Parent=medtr.HM078.gnm1.ann1.g1283.t1;
MtHM078_Chr_1	AUGUSTUS	exon	12367869	12367917	.	+	.	ID=medtr.HM078.gnm1.ann1.g1283.t1.exon9;Parent=medtr.HM078.gnm1.ann1.g1283.t1;
MtHM078_Chr_1	AUGUSTUS	intron	12367918	12368061	1	+	.	Parent=medtr.HM078.gnm1.ann1.g1283.t1;
MtHM078_Chr_1	AUGUSTUS	CDS	12368062	12368159	1	+	2	ID=medtr.HM078.gnm1.ann1.g1283.t1.CDS10;Parent=medtr.HM078.gnm1.ann1.g1283.t1;
MtHM078_Chr_1	AUGUSTUS	exon	12368062	12368159	.	+	.	ID=medtr.HM078.gnm1.ann1.g1283.t1.exon10;Parent=medtr.HM078.gnm1.ann1.g1283.t1;
MtHM078_Chr_1	AUGUSTUS	intron	12368160	12369258	1	+	.	Parent=medtr.HM078.gnm1.ann1.g1283.t1;
MtHM078_Chr_1	AUGUSTUS	CDS	12369259	12369336	1	+	0	ID=medtr.HM078.gnm1.ann1.g1283.t1.CDS11;Parent=medtr.HM078.gnm1.ann1.g1283.t1;
MtHM078_Chr_1	AUGUSTUS	exon	12369259	12369336	.	+	.	ID=medtr.HM078.gnm1.ann1.g1283.t1.exon11;Parent=medtr.HM078.gnm1.ann1.g1283.t1;
MtHM078_Chr_1	AUGUSTUS	intron	12369337	12370449	1	+	.	Parent=medtr.HM078.gnm1.ann1.g1283.t1;
MtHM078_Chr_1	AUGUSTUS	CDS	12370450	12370575	1	+	0	ID=medtr.HM078.gnm1.ann1.g1283.t1.CDS12;Parent=medtr.HM078.gnm1.ann1.g1283.t1;
MtHM078_Chr_1	AUGUSTUS	exon	12370450	12370575	.	+	.	ID=medtr.HM078.gnm1.ann1.g1283.t1.exon12;Parent=medtr.HM078.gnm1.ann1.g1283.t1;
MtHM078_Chr_1	AUGUSTUS	intron	12370576	12371259	1	+	.	Parent=medtr.HM078.gnm1.ann1.g1283.t1;
MtHM078_Chr_1	AUGUSTUS	CDS	12371260	12371325	1	+	0	ID=medtr.HM078.gnm1.ann1.g1283.t1.CDS13;Parent=medtr.HM078.gnm1.ann1.g1283.t1;
MtHM078_Chr_1	AUGUSTUS	exon	12371260	12371325	.	+	.	ID=medtr.HM078.gnm1.ann1.g1283.t1.exon13;Parent=medtr.HM078.gnm1.ann1.g1283.t1;
MtHM078_Chr_1	AUGUSTUS	stop_codon	12371323	12371325	.	+	0	Parent=medtr.HM078.gnm1.ann1.g1283.t1;
MtHM078_Chr_1	AUGUSTUS	gene	12380840	12383756	.	+	.	ID=medtr.HM078.gnm1.ann1.g1286;
MtHM078_Chr_1	AUGUSTUS	mRNA	12380840	12383756	0.42	+	.	ID=medtr.HM078.gnm1.ann1.g1286.t1;Parent=medtr.HM078.gnm1.ann1.g1286;product=BZIP transcription factor
MtHM078_Chr_1	AUGUSTUS	start_codon	12380840	12380842	.	+	0	Parent=medtr.HM078.gnm1.ann1.g1286.t1;
MtHM078_Chr_1	AUGUSTUS	CDS	12380840	12380940	0.53	+	0	ID=medtr.HM078.gnm1.ann1.g1286.t1.CDS1;Parent=medtr.HM078.gnm1.ann1.g1286.t1;
MtHM078_Chr_1	AUGUSTUS	exon	12380840	12380940	.	+	.	ID=medtr.HM078.gnm1.ann1.g1286.t1.exon1;Parent=medtr.HM078.gnm1.ann1.g1286.t1;
MtHM078_Chr_1	AUGUSTUS	intron	12380941	12381603	0.95	+	.	Parent=medtr.HM078.gnm1.ann1.g1286.t1;
MtHM078_Chr_1	AUGUSTUS	CDS	12381604	12381661	1	+	1	ID=medtr.HM078.gnm1.ann1.g1286.t1.CDS2;Parent=medtr.HM078.gnm1.ann1.g1286.t1;
MtHM078_Chr_1	AUGUSTUS	exon	12381604	12381661	.	+	.	ID=medtr.HM078.gnm1.ann1.g1286.t1.exon2;Parent=medtr.HM078.gnm1.ann1.g1286.t1;
MtHM078_Chr_1	AUGUSTUS	intron	12381662	12382270	1	+	.	Parent=medtr.HM078.gnm1.ann1.g1286.t1;
MtHM078_Chr_1	AUGUSTUS	CDS	12382271	12382391	1	+	0	ID=medtr.HM078.gnm1.ann1.g1286.t1.CDS3;Parent=medtr.HM078.gnm1.ann1.g1286.t1;
MtHM078_Chr_1	AUGUSTUS	exon	12382271	12382391	.	+	.	ID=medtr.HM078.gnm1.ann1.g1286.t1.exon3;Parent=medtr.HM078.gnm1.ann1.g1286.t1;
MtHM078_Chr_1	AUGUSTUS	intron	12382392	12382498	1	+	.	Parent=medtr.HM078.gnm1.ann1.g1286.t1;
MtHM078_Chr_1	AUGUSTUS	CDS	12382499	12382605	0.84	+	2	ID=medtr.HM078.gnm1.ann1.g1286.t1.CDS4;Parent=medtr.HM078.gnm1.ann1.g1286.t1;
MtHM078_Chr_1	AUGUSTUS	exon	12382499	12382605	.	+	.	ID=medtr.HM078.gnm1.ann1.g1286.t1.exon4;Parent=medtr.HM078.gnm1.ann1.g1286.t1;
MtHM078_Chr_1	AUGUSTUS	intron	12382606	12383639	0.79	+	.	Parent=medtr.HM078.gnm1.ann1.g1286.t1;
MtHM078_Chr_1	AUGUSTUS	CDS	12383640	12383756	0.92	+	0	ID=medtr.HM078.gnm1.ann1.g1286.t1.CDS5;Parent=medtr.HM078.gnm1.ann1.g1286.t1;
MtHM078_Chr_1	AUGUSTUS	exon	12383640	12383756	.	+	.	ID=medtr.HM078.gnm1.ann1.g1286.t1.exon5;Parent=medtr.HM078.gnm1.ann1.g1286.t1;
MtHM078_Chr_1	AUGUSTUS	stop_codon	12383754	12383756	.	+	0	Parent=medtr.HM078.gnm1.ann1.g1286.t1;
MtHM078_Chr_1	AUGUSTUS	gene	12426399	12427238	.	-	.	ID=medtr.HM078.gnm1.ann1.g1295;
MtHM078_Chr_1	AUGUSTUS	mRNA	12426399	12427238	.	-	.	ID=medtr.HM078.gnm1.ann1.g1295.t1;Parent=medtr.HM078.gnm1.ann1.g1295;product=Putative transcription factor C3H family
MtHM078_Chr_1	AUGUSTUS	stop_codon	12426399	12426401	.	-	0	Parent=medtr.HM078.gnm1.ann1.g1295.t1;
MtHM078_Chr_1	AUGUSTUS	exon	12426399	12427238	.	-	.	ID=medtr.HM078.gnm1.ann1.g1295.t1.exon1;Parent=medtr.HM078.gnm1.ann1.g1295.t1;
MtHM078_Chr_1	AUGUSTUS	CDS	12426402	12427238	1	-	0	ID=medtr.HM078.gnm1.ann1.g1295.t1.CDS1;Parent=medtr.HM078.gnm1.ann1.g1295.t1;
MtHM078_Chr_1	AUGUSTUS	start_codon	12427236	12427238	.	-	0	Parent=medtr.HM078.gnm1.ann1.g1295.t1;
MtHM078_Chr_1	AUGUSTUS	gene	12479704	12484998	.	+	.	ID=medtr.HM078.gnm1.ann1.g1298;
MtHM078_Chr_1	AUGUSTUS	mRNA	12479704	12484998	0.9	+	.	ID=medtr.HM078.gnm1.ann1.g1298.t1;Parent=medtr.HM078.gnm1.ann1.g1298;product=Putative transcription factor SBP family
MtHM078_Chr_1	AUGUSTUS	start_codon	12479704	12479706	.	+	0	Parent=medtr.HM078.gnm1.ann1.g1298.t1;
MtHM078_Chr_1	AUGUSTUS	CDS	12479704	12480340	0.95	+	0	ID=medtr.HM078.gnm1.ann1.g1298.t1.CDS1;Parent=medtr.HM078.gnm1.ann1.g1298.t1;
MtHM078_Chr_1	AUGUSTUS	exon	12479704	12480340	.	+	.	ID=medtr.HM078.gnm1.ann1.g1298.t1.exon1;Parent=medtr.HM078.gnm1.ann1.g1298.t1;
MtHM078_Chr_1	AUGUSTUS	intron	12480341	12481162	1	+	.	Parent=medtr.HM078.gnm1.ann1.g1298.t1;
MtHM078_Chr_1	AUGUSTUS	CDS	12481163	12481923	0.98	+	2	ID=medtr.HM078.gnm1.ann1.g1298.t1.CDS2;Parent=medtr.HM078.gnm1.ann1.g1298.t1;
MtHM078_Chr_1	AUGUSTUS	exon	12481163	12481923	.	+	.	ID=medtr.HM078.gnm1.ann1.g1298.t1.exon2;Parent=medtr.HM078.gnm1.ann1.g1298.t1;
MtHM078_Chr_1	AUGUSTUS	intron	12481924	12482060	1	+	.	Parent=medtr.HM078.gnm1.ann1.g1298.t1;
MtHM078_Chr_1	AUGUSTUS	CDS	12482061	12482135	1	+	0	ID=medtr.HM078.gnm1.ann1.g1298.t1.CDS3;Parent=medtr.HM078.gnm1.ann1.g1298.t1;
MtHM078_Chr_1	AUGUSTUS	exon	12482061	12482135	.	+	.	ID=medtr.HM078.gnm1.ann1.g1298.t1.exon3;Parent=medtr.HM078.gnm1.ann1.g1298.t1;
MtHM078_Chr_1	AUGUSTUS	intron	12482136	12482265	1	+	.	Parent=medtr.HM078.gnm1.ann1.g1298.t1;
MtHM078_Chr_1	AUGUSTUS	CDS	12482266	12482373	1	+	0	ID=medtr.HM078.gnm1.ann1.g1298.t1.CDS4;Parent=medtr.HM078.gnm1.ann1.g1298.t1;
MtHM078_Chr_1	AUGUSTUS	exon	12482266	12482373	.	+	.	ID=medtr.HM078.gnm1.ann1.g1298.t1.exon4;Parent=medtr.HM078.gnm1.ann1.g1298.t1;
MtHM078_Chr_1	AUGUSTUS	intron	12482374	12482459	1	+	.	Parent=medtr.HM078.gnm1.ann1.g1298.t1;
MtHM078_Chr_1	AUGUSTUS	CDS	12482460	12482577	1	+	0	ID=medtr.HM078.gnm1.ann1.g1298.t1.CDS5;Parent=medtr.HM078.gnm1.ann1.g1298.t1;
MtHM078_Chr_1	AUGUSTUS	exon	12482460	12482577	.	+	.	ID=medtr.HM078.gnm1.ann1.g1298.t1.exon5;Parent=medtr.HM078.gnm1.ann1.g1298.t1;
MtHM078_Chr_1	AUGUSTUS	intron	12482578	12482807	1	+	.	Parent=medtr.HM078.gnm1.ann1.g1298.t1;
MtHM078_Chr_1	AUGUSTUS	CDS	12482808	12482943	1	+	2	ID=medtr.HM078.gnm1.ann1.g1298.t1.CDS6;Parent=medtr.HM078.gnm1.ann1.g1298.t1;
MtHM078_Chr_1	AUGUSTUS	exon	12482808	12482943	.	+	.	ID=medtr.HM078.gnm1.ann1.g1298.t1.exon6;Parent=medtr.HM078.gnm1.ann1.g1298.t1;
MtHM078_Chr_1	AUGUSTUS	intron	12482944	12483028	1	+	.	Parent=medtr.HM078.gnm1.ann1.g1298.t1;
MtHM078_Chr_1	AUGUSTUS	CDS	12483029	12483173	1	+	1	ID=medtr.HM078.gnm1.ann1.g1298.t1.CDS7;Parent=medtr.HM078.gnm1.ann1.g1298.t1;
MtHM078_Chr_1	AUGUSTUS	exon	12483029	12483173	.	+	.	ID=medtr.HM078.gnm1.ann1.g1298.t1.exon7;Parent=medtr.HM078.gnm1.ann1.g1298.t1;
MtHM078_Chr_1	AUGUSTUS	intron	12483174	12483318	1	+	.	Parent=medtr.HM078.gnm1.ann1.g1298.t1;
MtHM078_Chr_1	AUGUSTUS	CDS	12483319	12483921	1	+	0	ID=medtr.HM078.gnm1.ann1.g1298.t1.CDS8;Parent=medtr.HM078.gnm1.ann1.g1298.t1;
MtHM078_Chr_1	AUGUSTUS	exon	12483319	12483921	.	+	.	ID=medtr.HM078.gnm1.ann1.g1298.t1.exon8;Parent=medtr.HM078.gnm1.ann1.g1298.t1;
MtHM078_Chr_1	AUGUSTUS	intron	12483922	12484569	1	+	.	Parent=medtr.HM078.gnm1.ann1.g1298.t1;
MtHM078_Chr_1	AUGUSTUS	CDS	12484570	12484998	0.97	+	0	ID=medtr.HM078.gnm1.ann1.g1298.t1.CDS9;Parent=medtr.HM078.gnm1.ann1.g1298.t1;
MtHM078_Chr_1	AUGUSTUS	exon	12484570	12484998	.	+	.	ID=medtr.HM078.gnm1.ann1.g1298.t1.exon9;Parent=medtr.HM078.gnm1.ann1.g1298.t1;
MtHM078_Chr_1	AUGUSTUS	stop_codon	12484996	12484998	.	+	0	Parent=medtr.HM078.gnm1.ann1.g1298.t1;
MtHM078_Chr_1	AUGUSTUS	gene	12555480	12560097	.	+	.	ID=medtr.HM078.gnm1.ann1.g1303;
MtHM078_Chr_1	AUGUSTUS	mRNA	12555480	12560097	0.98	+	.	ID=medtr.HM078.gnm1.ann1.g1303.t1;Parent=medtr.HM078.gnm1.ann1.g1303;product=Putative transcription factor WD40-like family
MtHM078_Chr_1	AUGUSTUS	start_codon	12555480	12555482	.	+	0	Parent=medtr.HM078.gnm1.ann1.g1303.t1;
MtHM078_Chr_1	AUGUSTUS	CDS	12555480	12555677	0.98	+	0	ID=medtr.HM078.gnm1.ann1.g1303.t1.CDS1;Parent=medtr.HM078.gnm1.ann1.g1303.t1;
[truncated: 34,415 more rows]

## Sheet: Table S7
Table S7. Transcription factors annotated in rnpm1 and rnpm2 with homologs identified between MtHM078 v1.0 and Mt5.0.
[truncated: 6 more rows]

[truncated: 3 more sheets: Table S8, Table S9, Table S10]
